# Supplementary material for: Sexually Dimorphic and Intersex-Specific Transcriptional Responses in Cherax quadricarinatus Hepatopancreas Following Methyl Farnesoate Exposure
Source: Int J Mol Sci. 2026 Apr 29;27(9):4005. doi: 10.3390/ijms27094005 (PMC13163271; doi:10.3390/ijms27094005)
Supplement: Supplementary file 1 [file ijms-27-04005-s001.zip › Supplementary Table.xlsx]

## Sheet: Table S1
Table S1. Summary of transcriptome sequencing output and quality control metrics for all hepatopancreas libraries.
Sample	RawDatas	CleanData (%)	Adapter (%)	LowQuality (%)	polyA (%)	N (%)
F-CON-1	48932976	48930172 (99.99%)	2804 (0.01%)	0 (0.00%)	0 (0.00%)	0 (0.00%)
F-CON-2	49291794	49288924 (99.99%)	2868 (0.01%)	2 (0.00%)	0 (0.00%)	0 (0.00%)
F-CON-3	49526228	49523458 (99.99%)	2766 (0.01%)	2 (0.00%)	0 (0.00%)	2 (0.00%)
F-1000-1	49455758	49452818 (99.99%)	2940 (0.01%)	0 (0.00%)	0 (0.00%)	0 (0.00%)
F-1000-2	46579684	46576794 (99.99%)	2890 (0.01%)	0 (0.00%)	0 (0.00%)	0 (0.00%)
F-1000-3	55013018	55009654 (99.99%)	3364 (0.01%)	0 (0.00%)	0 (0.00%)	0 (0.00%)
F-5000-1	46502482	46499600 (99.99%)	2882 (0.01%)	0 (0.00%)	0 (0.00%)	0 (0.00%)
F-5000-2	48303534	48300944 (99.99%)	2586 (0.01%)	4 (0.00%)	0 (0.00%)	0 (0.00%)
F-5000-3	53469876	53466766 (99.99%)	3110 (0.01%)	0 (0.00%)	0 (0.00%)	0 (0.00%)
M-CON-1	46548724	46545944 (99.99%)	2778 (0.01%)	2 (0.00%)	0 (0.00%)	0 (0.00%)
M-CON-2	43913920	43911538 (99.99%)	2382 (0.01%)	0 (0.00%)	0 (0.00%)	0 (0.00%)
M-CON-3	40301900	40299432 (99.99%)	2468 (0.01%)	0 (0.00%)	0 (0.00%)	0 (0.00%)
M-1000-1	39492968	39490518 (99.99%)	2450 (0.01%)	0 (0.00%)	0 (0.00%)	0 (0.00%)
M-1000-2	51949654	51946518 (99.99%)	3136 (0.01%)	0 (0.00%)	0 (0.00%)	0 (0.00%)
M-1000-3	50153854	50150964 (99.99%)	2890 (0.01%)	0 (0.00%)	0 (0.00%)	0 (0.00%)
M-5000-1	44224206	44221038 (99.99%)	3168 (0.01%)	0 (0.00%)	0 (0.00%)	0 (0.00%)
M-5000-2	49697346	49693774 (99.99%)	3570 (0.01%)	2 (0.00%)	0 (0.00%)	0 (0.00%)
M-5000-3	54396610	54393020 (99.99%)	3590 (0.01%)	0 (0.00%)	0 (0.00%)	0 (0.00%)
J-CON-1	48664404	48661126 (99.99%)	3274 (0.01%)	4 (0.00%)	0 (0.00%)	0 (0.00%)
J-CON-2	46617924	46615044 (99.99%)	2878 (0.01%)	2 (0.00%)	0 (0.00%)	0 (0.00%)
J-CON-3	39216368	39213784 (99.99%)	2584 (0.01%)	0 (0.00%)	0 (0.00%)	0 (0.00%)
J-1000-1	44047784	44044834 (99.99%)	2950 (0.01%)	0 (0.00%)	0 (0.00%)	0 (0.00%)
J-1000-2	41718836	41715690 (99.99%)	3146 (0.01%)	0 (0.00%)	0 (0.00%)	0 (0.00%)
J-1000-3	41426974	41423994 (99.99%)	2980 (0.01%)	0 (0.00%)	0 (0.00%)	0 (0.00%)
J-5000-1	41510688	41507870 (99.99%)	2816 (0.01%)	2 (0.00%)	0 (0.00%)	0 (0.00%)
J-5000-2	40616946	40613902 (99.99%)	3044 (0.01%)	0 (0.00%)	0 (0.00%)	0 (0.00%)
J-5000-3	48793552	48790432 (99.99%)	3120 (0.01%)	0 (0.00%)	0 (0.00%)	0 (0.00%)

## Sheet: Table S2
Table S2. Transcriptomic expression profiles and dimorphic responses of core components in hormone-related signaling pathways across different phenotypes and MF doses.
Gene name	id	F-CON-1_fpkm	F-CON-2_fpkm	F-CON-3_fpkm	F-1000-1_fpkm	F-1000-2_fpkm	F-1000-3_fpkm	F-5000-1_fpkm	F-5000-2_fpkm	F-5000-3_fpkm	M-CON-1_fpkm	M-CON-2_fpkm	M-CON-3_fpkm	M-1000-1_fpkm	M-1000-2_fpkm	M-1000-3_fpkm	M-5000-1_fpkm	M-5000-2_fpkm	M-5000-3_fpkm	J-CON-1_fpkm	J-CON-2_fpkm	J-CON-3_fpkm	J-1000-1_fpkm	J-1000-2_fpkm	J-1000-3_fpkm	J-5000-1_fpkm	J-5000-2_fpkm	J-5000-3_fpkm	F-CON-1_count	F-CON-2_count	F-CON-3_count	F-1000-1_count	F-1000-2_count	F-1000-3_count	F-5000-1_count	F-5000-2_count	F-5000-3_count	M-CON-1_count	M-CON-2_count	M-CON-3_count	M-1000-1_count	M-1000-2_count	M-1000-3_count	M-5000-1_count	M-5000-2_count	M-5000-3_count	J-CON-1_count	J-CON-2_count	J-CON-3_count
Met	ncbi_128693905	0.408	0.641	0.604	0.472	0.363	0.405	0.562	0.622	0.432	0.326	0.185	0.141	0.5	0.54	0.351	0.566	0.663	0.658	0.046	0.112	0.038	0.362	0.702	0.604	0.869	0.556	0.643	24	38	36	30	22	29	31	36	28	19	10	7	25	35	22	30	40	43	3	7	2
EcR	ncbi_128690014	1.281	0.978	1.491	0.334	0.224	0.351	0.245	0.433	0.477	1.061	0.823	0.817	0.463	0.387	0.432	0.983	0.928	1.004	0.829	0.836	0.63	0.524	0.565	0.564	0.612	0.755	0.523	39	30	46	11	7	13	7	13	16	32	23	21	12	13	14	27	29	34	28	27	17
	ncbi_128690016	5.947	5.782	5.209	0.602	0.59	0.721	1.103	1.046	0.764	2.506	2.626	2.832	0.67	0.956	1.22	2.828	2.6	2.346	1.865	1.956	2.015	1.654	1.533	1.397	1.521	1.466	1.077	423	412	376	46	43	62	73	73	60	177	171	170	40	75	92	182	190	186	147	148	126
Broad	ncbi_128697837	1.541	1.646	1.604	1.177	1.157	0.992	1.731	1.802	1.75	1.083	1.333	1.25	1.141	1.11	1.054	1.392	1.323	1.326	1.63	1.69	1.456	1.532	1.67	1.553	1.62	1.379	1.733	92	99	97	76	71	72	97	106	115	64	73	63	58	73	67	75	81	88	108	107	77
E75	MSTRG.34676	22.844	23.15	21.516	26.735	27.242	25.74	25.699	23.573	24.72	21.634	22.319	21.057	21.546	22.021	21.631	23.792	24.44	22.299	43.012	42.776	42.863	32.197	32.105	33.046	22.807	24.382	23.813	482	492	460	610	591	660	509	490	574	452	432	375	387	512	486	453	529	523	1007	957	801
	MSTRG.34677	5.029	4.256	5.02	0	0	0	0.061	0.058	0	0	0.125	0	0	0	0	1.267	1.504	1.748	0	0	0	0	0.066	0	0	0	0.114	88	75	89	0	0	0	1	1	0	0	2	0	0	0	0	20	27	34	0	0	0
HR3	ncbi_128702114	0.495	0.377	0.293	0.031	0.048	0.041	0.018	0	0.09	0.217	0.126	0.235	0.078	0.165	0.062	0.329	0.354	0.357	0.03	0.031	0	0.123	0.019	0.076	0.115	0.04	0.082	30	23	18	2	3	3	1	0	6	13	7	12	4	11	4	18	22	24	2	2	0
FTZ-F1	ncbi_128694985	7.863	7.572	7.994	4.512	4.455	3.879	5.723	5.443	5.34	6.154	6.485	6.414	3.676	4.259	3.692	4.733	4.756	4.287	4.527	4.786	5.253	5.416	5.651	5.338	5.828	5.507	5.724	764	741	787	474	445	458	522	521	571	592	578	526	304	456	382	415	474	463	488	493	452
	ncbi_128684358	3.035	3.234	2.556	1.946	1.751	1.931	2.435	3.45	3.254	3.003	3.33	3.619	2.757	2.497	2.261	2.444	2.544	2.566	4.631	4.426	3.929	1.656	1.252	1.459	2.428	2.449	2.435	150	161	128	104	89	116	113	168	177	147	151	151	116	136	119	109	129	141	254	232	172
VgR	ncbi_128690617	0.176	0.174	0.288	1.137	0.93	1.09	0.259	0.214	0.27	0.136	0.236	0.224	0.254	0.184	0.228	0.21	0.211	0.28	0.329	0.204	0.397	0.158	0.186	0.217	0.189	0.164	0.363	13	13	21.59	91	70.76	98	18	15.57	22	10	16	14	16	15	18	14	16	23	27	16	26
JHE-L	ncbi_128697979	1.378	1.319	1.137	0.935	1.749	1.403	2.158	1.866	1.253	1.81	2.054	1.198	3.616	3.419	3.409	1.018	1.209	2.025	0.952	0.78	1.158	2.003	1.896	1.881	1.445	0.89	1.507	30	28.91	25.08	22	39.13	37.12	44.09	40	30	39	41	22	67	81.99	79	20	27	49	23	18	22.33
	ncbi_128697980	14.382	13.828	13.026	9.65	10.672	10.113	13.146	13.033	12.45	14.753	13.65	14.889	8.367	9.387	8.777	11.513	10.172	11.224	12.716	12.152	14.626	7.765	8.112	6.545	11.788	10.984	11.736	317	307	290.92	230	241.86	270.88	272	283	302	322	276	277	157	228	206	229	230	275	311	284	285.52
Kr-h1	ncbi_128687262	0.103	0.075	0.101	0.083	0.085	0.048	0.086	0.045	0.066	0.103	0.079	0.023	0	0.053	0	0	0.014	0.013	0.066	0.014	0.066	0.015	0.067	0.123	0.034	0.1	0.029	7.06	5.22	7.04	6.17	6	4.02	5.52	3.02	5	7	5	1.32	0	4	0	0	1	1	5.03	1	4.01
	ncbi_128701337	202.904	194.232	195.811	295.425	300.992	296.218	381.572	383.354	377.554	168.528	165.208	172.56	247.384	249.792	245.687	212.94	218.074	215.815	431.286	437.557	425.24	300.386	299.128	304.312	243.934	238.463	245.469	8211	7917	8029	12928	12524	14567	14495	15283	16814	6753	6133	5894	8522	11139	10587	7776	9053	9708	19366	18775	15241
[truncated: 16 more columns]

## Sheet: Table S3
Table S3. Comprehensive gene lists of the key WGCNA co-expression modules (blue, purple, skyblue, and royalblue) associated with gender and methyl farnesoate exposure.
Blue						Purple						Royalblue						Skyblue
Gene_ID(from)	Gene_symbol(from)	Gene_ID(to)	Gene_symbol(to)	weight		Gene_ID(from)	Gene_symbol(from)	Gene_ID(to)	Gene_symbol(to)	weight		Gene_ID(from)	Gene_symbol(from)	Gene_ID(to)	Gene_symbol(to)	weight		Gene_ID(from)	Gene_symbol(from)	Gene_ID(to)	Gene_symbol(to)	weight
ncbi_128684962	VCP	ncbi_128699440	Aspg	0.408405		ncbi_128699281	ABAT	ncbi_128699874	Tmtc1	0.205363		ncbi_128698365		ncbi_128700955	maf	0.336243		ncbi_128694222	TUB-2	ncbi_128706544	MYO1E	0.280713
MSTRG.15974	--	ncbi_128684962	VCP	0.400937		ncbi_128699281	ABAT	ncbi_128699873	TMTC1	0.204478		MSTRG.37050	--	ncbi_128700955	maf	0.335264		ncbi_128685519	PPAF1	ncbi_128692958	--	0.275588
ncbi_128701509	--	ncbi_128703050	--	0.400433		ncbi_128686521	Sam-S	ncbi_128699281	ABAT	0.204163		ncbi_128700955	maf	ncbi_128703213	Gba	0.332987		ncbi_128692958	--	ncbi_128704236	ADAP1	0.275471
ncbi_128684962	VCP	ncbi_128705194	--	0.400213		ncbi_128695912	CG4928	ncbi_128697999	TRIP4	0.198775		MSTRG.37050	--	ncbi_128703213	Gba	0.332454		ncbi_128695351	Moe	ncbi_128696244	--	0.273829
MSTRG.33942	RTase	ncbi_128684962	VCP	0.400066		ncbi_128692396	HPGDS	ncbi_128693555	--	0.196824		ncbi_128694877	MTARC2	ncbi_128700955	maf	0.332104		ncbi_128694222	TUB-2	ncbi_128703623		0.273451
ncbi_128684962	VCP	ncbi_128703050	--	0.400024		MSTRG.3718	--	ncbi_128695476	ITIH2	0.195854		ncbi_128684939	--	ncbi_128695626	htyE	0.329116		MSTRG.21986	--	ncbi_128694222	TUB-2	0.273319
ncbi_128684962	VCP	ncbi_128697048	CYP6K1	0.399911		ncbi_128695138	ssh	ncbi_128695912	CG4928	0.195838		ncbi_128694877	MTARC2	ncbi_128703213	Gba	0.327462		ncbi_128693335	--	ncbi_128696244	--	0.273047
ncbi_128684962	VCP	ncbi_128694231	SLC6A5	0.399571		ncbi_128685242	DAGLA	ncbi_128699281	ABAT	0.19558		ncbi_128695626	htyE	ncbi_128700955	maf	0.325209		ncbi_128692958	--	ncbi_128693723	GNB5	0.272177
ncbi_128684795	--	ncbi_128684962	VCP	0.399499		ncbi_128692396	HPGDS	ncbi_128695912	CG4928	0.194114		ncbi_128698365		ncbi_128703213	Gba	0.324264		ncbi_128693270	--	ncbi_128693335	--	0.270348
ncbi_128684962	VCP	ncbi_128695591	Leng9	0.399349		ncbi_128698790	--	ncbi_128699281	ABAT	0.192695		ncbi_128684939	--	ncbi_128692519	Acox3	0.323372		ncbi_128692958	--	ncbi_128695861	--	0.26976
ncbi_128684962	VCP	ncbi_128706450	--	0.399258		ncbi_128692396	HPGDS	ncbi_128695476	ITIH2	0.192581		MSTRG.37050	--	ncbi_128695626	htyE	0.323238		ncbi_128692958	--	ncbi_128698999	--	0.269299
ncbi_128684962	VCP	ncbi_128694447	etnppl	0.399098		ncbi_128692396	HPGDS	ncbi_128703237	--	0.192125		ncbi_128702815	--	ncbi_128703213	Gba	0.32132		ncbi_128693270	--	ncbi_128695351	Moe	0.269062
MSTRG.44996	--	ncbi_128684962	VCP	0.398983		ncbi_128699281	ABAT	ncbi_128699345	--	0.192038		ncbi_128700955	maf	ncbi_128702815	--	0.320798		ncbi_128694222	TUB-2	ncbi_128694429	TUBA1A	0.269002
ncbi_128684962	VCP	ncbi_128686227	--	0.398975		MSTRG.3718	--	MSTRG.8323	--	0.19085		ncbi_128695626	htyE	ncbi_128695792	--	0.32001		ncbi_128684572	PPAF2	ncbi_128692958	--	0.268987
ncbi_128684962	VCP	ncbi_128692985	--	0.398921		ncbi_128688955	--	ncbi_128695912	CG4928	0.190831		MSTRG.42441	Bbox1	ncbi_128684939	--	0.319634		ncbi_128690868	Nrg	ncbi_128692958	--	0.268597
ncbi_128684962	VCP	ncbi_128697956	--	0.398755		ncbi_128699281	ABAT	ncbi_128703465	--	0.190166		ncbi_128694792	ycbX	ncbi_128700955	maf	0.319552		ncbi_128694222	TUB-2	ncbi_128696131	E2F3	0.268574
ncbi_128684962	VCP	ncbi_128693648	Smyd4	0.398421		ncbi_128699281	ABAT	ncbi_128703334	Clec4f	0.189571		ncbi_128695792	--	ncbi_128703213	Gba	0.319015		ncbi_128694222	TUB-2	ncbi_128696967	SNX12	0.26855
MSTRG.44996	--	ncbi_128701509	--	0.39819		ncbi_128695912	CG4928	ncbi_128703237	--	0.189265		ncbi_128699607	gbh-1	ncbi_128700955	maf	0.318628		ncbi_128694222	TUB-2	ncbi_128695139	DCTN4	0.26809
ncbi_128699440	Aspg	ncbi_128701509	--	0.398086		ncbi_128685242	DAGLA	ncbi_128699873	TMTC1	0.189102		ncbi_128694877	MTARC2	ncbi_128695792	--	0.317972		ncbi_128692958	--	ncbi_128698691	mys	0.267469
ncbi_128689996	--	ncbi_128701509	--	0.39729		ncbi_128699281	ABAT	ncbi_128701603	--	0.188215		ncbi_128695792	--	ncbi_128698365		0.317942		ncbi_128696244	--	ncbi_128700521	fax	0.266937
MSTRG.33943	RTase	ncbi_128684962	VCP	0.39671		ncbi_128689160	--	ncbi_128699281	ABAT	0.187147		MSTRG.42441	Bbox1	ncbi_128700955	maf	0.317399		MSTRG.25849	Txnrd3	ncbi_128692958	--	0.266907
MSTRG.26434	--	ncbi_128701509	--	0.396651		ncbi_128692218	--	ncbi_128695912	CG4928	0.186853		ncbi_128695792	--	ncbi_128699607	gbh-1	0.317151		ncbi_128692958	--	ncbi_128695351	Moe	0.26663
ncbi_128684962	VCP	ncbi_128689538	MED4	0.396511		MSTRG.3718	--	ncbi_128693555	--	0.18681		MSTRG.37050	--	ncbi_128698365		0.316069		ncbi_128689535	--	ncbi_128692958	--	0.266333
ncbi_128685726	Sacs	ncbi_128703050	--	0.396498		MSTRG.3718	--	ncbi_128696683	IGF2BP2	0.185465		ncbi_128695792	--	ncbi_128700955	maf	0.316001		ncbi_128685243		ncbi_128692958	--	0.265732
ncbi_128684962	VCP	ncbi_128696973	--	0.396099		MSTRG.3718	--	ncbi_128692218	--	0.185448		ncbi_128684939	--	ncbi_128699607	gbh-1	0.315972		ncbi_128691167	Gale	ncbi_128694222	TUB-2	0.265515
ncbi_128684962	VCP	ncbi_128702687	PCK2	0.395473		ncbi_128695912	CG4928	ncbi_128699843	--	0.184894		MSTRG.37050	--	ncbi_128699607	gbh-1	0.315609		ncbi_128689073	--	ncbi_128692958	--	0.265331
ncbi_128701509	--	ncbi_128703108	UGT2A1	0.395398		MSTRG.20670	--	ncbi_128699473	--	0.184836		MSTRG.37050	--	MSTRG.42441	Bbox1	0.315035		ncbi_128692958	--	ncbi_128704864	VBP1	0.264836
ncbi_128685726	Sacs	ncbi_128703108	UGT2A1	0.394964		ncbi_128697023	yin	ncbi_128699281	ABAT	0.184828		ncbi_128694792	ycbX	ncbi_128703213	Gba	0.314658		ncbi_128692958	--	ncbi_128693679	SMPD1	0.264653
MSTRG.15974	--	ncbi_128701509	--	0.394813		MSTRG.3718	--	ncbi_128695138	ssh	0.184611		ncbi_128692519	Acox3	ncbi_128700955	maf	0.31461		ncbi_128689299	PTPRB	ncbi_128692958	--	0.264583
ncbi_128684962	VCP	ncbi_128698450	--	0.394516		ncbi_128695476	ITIH2	ncbi_128695912	CG4928	0.183737		MSTRG.42441	Bbox1	ncbi_128695792	--	0.31393		ncbi_128692958	--	ncbi_128699674	HPGD	0.264553
MSTRG.26434	--	ncbi_128684962	VCP	0.394092		ncbi_128695912	CG4928	ncbi_128699281	ABAT	0.183358		ncbi_128694877	MTARC2	ncbi_128698365		0.313535		ncbi_128691143		ncbi_128692958	--	0.263987
ncbi_128699919	--	ncbi_128703050	--	0.39382		MSTRG.3718	--	ncbi_128704269	CAC	0.183302		ncbi_128694792	ycbX	ncbi_128695792	--	0.313226		ncbi_128689535	--	ncbi_128694222	TUB-2	0.263834
ncbi_128684962	VCP	ncbi_128691922	Pdk	0.393691		ncbi_128688955	--	ncbi_128699873	TMTC1	0.183232		ncbi_128695626	htyE	ncbi_128702815	--	0.312915		MSTRG.43523	--	ncbi_128694222	TUB-2	0.263529
MSTRG.44996	--	ncbi_128699919	--	0.393665		MSTRG.3718	--	ncbi_128699281	ABAT	0.182889		ncbi_128695626	htyE	ncbi_128698365		0.312874		ncbi_128687875	--	ncbi_128692958	--	0.263213
ncbi_128684962	VCP	ncbi_128689996	--	0.392519		ncbi_128699281	ABAT	ncbi_128699872	--	0.182805		MSTRG.37050	--	ncbi_128692519	Acox3	0.312743		ncbi_128692958	--	ncbi_128698775	Ttc27	0.263175
ncbi_128684962	VCP	ncbi_128705125	--	0.392386		MSTRG.3718	--	ncbi_128692396	HPGDS	0.182804		ncbi_128684939	--	ncbi_128703213	Gba	0.312066		ncbi_128692958	--	ncbi_128703412	46266	0.263046
ncbi_128701509	--	ncbi_128706450	--	0.392375		ncbi_128688955	--	ncbi_128695476	ITIH2	0.182627		ncbi_128695626	htyE	ncbi_128703213	Gba	0.311487		ncbi_128694222	TUB-2	ncbi_128701038	MED20	0.261792
MSTRG.1882	--	ncbi_128684962	VCP	0.392358		MSTRG.3718	--	ncbi_128688955	--	0.182347		ncbi_128684939	--	ncbi_128700955	maf	0.311007		ncbi_128692958	--	ncbi_128700521	fax	0.261717
ncbi_128684962	VCP	ncbi_128702685	PCK2	0.392317		ncbi_128692396	HPGDS	ncbi_128701152	Btg2	0.18216		MSTRG.37050	--	ncbi_128694877	MTARC2	0.310952		MSTRG.16301	--	ncbi_128692958	--	0.261616
ncbi_128684962	VCP	ncbi_128691868	Gld	0.392297		MSTRG.8323	--	ncbi_128688955	--	0.182119		ncbi_128695792	--	ncbi_128702815	--	0.310762		MSTRG.20882	--	ncbi_128692958	--	0.261377
MSTRG.44996	--	ncbi_128685726	Sacs	0.39221		ncbi_128685242	DAGLA	ncbi_128686521	Sam-S	0.181622		ncbi_128699607	gbh-1	ncbi_128702815	--	0.310687		ncbi_128692958	--	ncbi_128700706	shakB	0.261255
MSTRG.45022	--	ncbi_128701509	--	0.391971		MSTRG.3718	--	ncbi_128695912	CG4928	0.181175		MSTRG.41209	--	ncbi_128695626	htyE	0.310622		ncbi_128690905	mrm3a	ncbi_128694222	TUB-2	0.261022
ncbi_128694231	SLC6A5	ncbi_128696653	chmp4b	0.391894		ncbi_128688955	--	ncbi_128704269	CAC	0.18093		ncbi_128692519	Acox3	ncbi_128695792	--	0.310564		ncbi_128692958	--	ncbi_128699133	dtwd1	0.261002
ncbi_128689765	birc7-a	ncbi_128697048	CYP6K1	0.391371		ncbi_128699456	--	ncbi_128702577	IscW_ISCW007295	0.180668		MSTRG.24647	--	ncbi_128695626	htyE	0.310077		ncbi_128694222	TUB-2	ncbi_128694656	--	0.260841
ncbi_128689582		ncbi_128697094	Synj1	0.391351		ncbi_128692396	HPGDS	ncbi_128695138	ssh	0.180271		ncbi_128692519	Acox3	ncbi_128695626	htyE	0.309597		ncbi_128694222	TUB-2	ncbi_128694233	usp37	0.260256
MSTRG.15974	--	ncbi_128696653	chmp4b	0.39127		ncbi_128686521	Sam-S	ncbi_128688955	--	0.179602		MSTRG.24647	--	ncbi_128684939	--	0.309379		ncbi_128692902	--	ncbi_128692958	--	0.260145
ncbi_128684962	VCP	ncbi_128698721	CASK	0.390846		ncbi_128689303	Cst3	ncbi_128699281	ABAT	0.179033		MSTRG.42441	Bbox1	ncbi_128695626	htyE	0.309291		ncbi_128694222	TUB-2	ncbi_128694305	HSPA8	0.259944
ncbi_128684962	VCP	ncbi_128687898	ABCC1	0.390754		MSTRG.20698	--	ncbi_128695912	CG4928	0.17864		ncbi_128694877	MTARC2	ncbi_128695626	htyE	0.309154		MSTRG.21319	--	ncbi_128694222	TUB-2	0.259916
MSTRG.4728	Pol	ncbi_128684962	VCP	0.390634		ncbi_128692396	HPGDS	ncbi_128697999	TRIP4	0.178579		ncbi_128694792	ycbX	ncbi_128694877	MTARC2	0.308583		ncbi_128692958	--	ncbi_128696287	Trx-2	0.259713
MSTRG.44996	--	ncbi_128696653	chmp4b	0.39058		ncbi_128685242	DAGLA	ncbi_128695912	CG4928	0.178552		MSTRG.37050	--	ncbi_128695792	--	0.30821		ncbi_128692905	--	ncbi_128694222	TUB-2	0.259638
MSTRG.18084	--	ncbi_128696653	chmp4b	0.390414		ncbi_128686521	Sam-S	ncbi_128703334	Clec4f	0.17854		MSTRG.24647	--	ncbi_128692519	Acox3	0.307178		ncbi_128688405	Hspa14	ncbi_128694222	TUB-2	0.259605
MSTRG.26434	--	ncbi_128685726	Sacs	0.390154		MSTRG.20698	--	ncbi_128699281	ABAT	0.177619		ncbi_128698365		ncbi_128699607	gbh-1	0.306921		ncbi_128687303	Slc7a6	ncbi_128700521	fax	0.259451
MSTRG.44996	--	ncbi_128691881	ADAMTS3	0.390126		MSTRG.20698	--	ncbi_128699843	--	0.176807		MSTRG.42441	Bbox1	ncbi_128702815	--	0.306684		ncbi_128692352	Dcp-1	ncbi_128692958	--	0.259404
ncbi_128692985	--	ncbi_128696653	chmp4b	0.389975		MSTRG.3718	--	ncbi_128685242	DAGLA	0.176784		ncbi_128694877	MTARC2	ncbi_128699607	gbh-1	0.306567		ncbi_128692958	--	ncbi_128706544	MYO1E	0.258926
ncbi_128687835	--	ncbi_128703050	--	0.389934		ncbi_128699345	--	ncbi_128699873	TMTC1	0.176756		MSTRG.37050	--	ncbi_128684939	--	0.306009		ncbi_128692958	--	ncbi_128694222	TUB-2	0.258926
ncbi_128684962	VCP	ncbi_128685726	Sacs	0.389887		MSTRG.3718	--	ncbi_128701152	Btg2	0.176407		ncbi_128699607	gbh-1	ncbi_128703213	Gba	0.305894		ncbi_128692958	--	ncbi_128693335	--	0.258659
MSTRG.19279	--	ncbi_128684962	VCP	0.389777		ncbi_128692396	HPGDS	ncbi_128699281	ABAT	0.176159		MSTRG.42441	Bbox1	ncbi_128692519	Acox3	0.305748		ncbi_128694222	TUB-2	ncbi_128704864	VBP1	0.258515
ncbi_128684962	VCP	ncbi_128693032	Hdlbp	0.389625		MSTRG.20670	--	ncbi_128695912	CG4928	0.176082		MSTRG.42441	Bbox1	ncbi_128698365		0.305733		MSTRG.38082	PARP2	ncbi_128692958	--	0.257893
ncbi_128687835	--	ncbi_128694447	etnppl	0.389551		ncbi_128687889	PHGDH	ncbi_128695912	CG4928	0.175965		ncbi_128694510		ncbi_128703213	Gba	0.305334		ncbi_128684970	--	ncbi_128700521	fax	0.257588
ncbi_128689444	TUBA1A	ncbi_128698533	NARS	0.389421		ncbi_128695912	CG4928	ncbi_128701152	Btg2	0.17594		MSTRG.42441	Bbox1	ncbi_128703213	Gba	0.305138		ncbi_128686618	--	ncbi_128700521	fax	0.25755
MSTRG.33943	RTase	ncbi_128703108	UGT2A1	0.389282		MSTRG.20698	--	MSTRG.20699	--	0.175828		MSTRG.41209	--	MSTRG.42441	Bbox1	0.304707		ncbi_128687432	Ddx28	ncbi_128692958	--	0.257538
ncbi_128696653	chmp4b	ncbi_128705194	--	0.389198		ncbi_128688955	--	ncbi_128692396	HPGDS	0.175789		ncbi_128692519	Acox3	ncbi_128698365		0.304534		ncbi_128692958	--	ncbi_128704888	Mlec	0.257537
ncbi_128694447	etnppl	ncbi_128701509	--	0.389086		MSTRG.3718	--	ncbi_128699873	TMTC1	0.175778		MSTRG.41209	--	ncbi_128692519	Acox3	0.304155		ncbi_128690742		ncbi_128692958	--	0.257506
ncbi_128684962	VCP	ncbi_128694920	--	0.389079		MSTRG.3718	--	ncbi_128702673	XDH	0.175635		ncbi_128695626	htyE	ncbi_128703218	--	0.304014		MSTRG.25849	Txnrd3	ncbi_128694222	TUB-2	0.257204
ncbi_128689582		ncbi_128703050	--	0.389051		MSTRG.8323	--	ncbi_128695912	CG4928	0.175038		ncbi_128695626	htyE	ncbi_128699607	gbh-1	0.30308		ncbi_128694222	TUB-2	ncbi_128698999	--	0.256671
ncbi_128687898	ABCC1	ncbi_128689765	birc7-a	0.389028		ncbi_128699873	TMTC1	ncbi_128699874	Tmtc1	0.174901		MSTRG.42441	Bbox1	ncbi_128694877	MTARC2	0.302517		ncbi_128692958	--	ncbi_128698765	--	0.256632
MSTRG.8139	--	ncbi_128696653	chmp4b	0.388963		MSTRG.8323	--	ncbi_128692396	HPGDS	0.174596		ncbi_128694510		ncbi_128694877	MTARC2	0.302402		ncbi_128687400	--	ncbi_128700521	fax	0.256614
ncbi_128694447	etnppl	ncbi_128697397	--	0.388806		ncbi_128688967	UGT2B13	ncbi_128697023	yin	0.174534		MSTRG.42441	Bbox1	ncbi_128699607	gbh-1	0.301949		ncbi_128692828	--	ncbi_128696244	--	0.256418
ncbi_128684962	VCP	ncbi_128698533	NARS	0.388775		ncbi_128699345	--	ncbi_128701603	--	0.174297		ncbi_128693156	FRAS1	ncbi_128700955	maf	0.301759		ncbi_128700521	fax	ncbi_128702893	zfh1	0.256368
ncbi_128684962	VCP	ncbi_128685235	ZNFX1	0.388754		ncbi_128693555	--	ncbi_128695912	CG4928	0.174264		ncbi_128684939	--	ncbi_128693156	FRAS1	0.301629		ncbi_128690282	mthl1	ncbi_128694222	TUB-2	0.256085
ncbi_128685726	Sacs	ncbi_128699440	Aspg	0.388752		MSTRG.40933	--	ncbi_128694464	phc-2	0.174095		MSTRG.24647	--	MSTRG.42441	Bbox1	0.301369		ncbi_128694222	TUB-2	ncbi_128695460	--	0.25597
ncbi_128684962	VCP	ncbi_128704795	REXO1L1	0.388608		ncbi_128694464	phc-2	ncbi_128699281	ABAT	0.173932		ncbi_128692519	Acox3	ncbi_128702815	--	0.301358		ncbi_128686657	--	ncbi_128694222	TUB-2	0.255427
ncbi_128684962	VCP	ncbi_128696234	--	0.388543		MSTRG.20699	--	ncbi_128699281	ABAT	0.173793		MSTRG.41209	--	ncbi_128703213	Gba	0.301345		ncbi_128693270	--	ncbi_128700521	fax	0.255023
MSTRG.42820	Rac1	ncbi_128684962	VCP	0.388509		MSTRG.3718	--	ncbi_128699473	--	0.173738		MSTRG.41209	--	ncbi_128699607	gbh-1	0.301179		ncbi_128691225	--	ncbi_128694222	TUB-2	0.254636
ncbi_128696653	chmp4b	ncbi_128699440	Aspg	0.388434		MSTRG.3718	--	ncbi_128698970	ARHGEF4	0.173445		ncbi_128692519	Acox3	ncbi_128703213	Gba	0.301124		ncbi_128692958	--	ncbi_128695661	Rel	0.254619
ncbi_128691881	ADAMTS3	ncbi_128697094	Synj1	0.388265		ncbi_128695912	CG4928	ncbi_128699473	--	0.173181		ncbi_128684955	--	ncbi_128698365		0.30084		ncbi_128692703	MMP25	ncbi_128695351	Moe	0.254456
ncbi_128696653	chmp4b	ncbi_128697956	--	0.388246		MSTRG.38949	RTase	ncbi_128699281	ABAT	0.173079		ncbi_128699607	gbh-1	ncbi_128703218	--	0.300815		ncbi_128692958	--	ncbi_128698917	Ppm1e	0.254428
ncbi_128696653	chmp4b	ncbi_128698721	CASK	0.388236		ncbi_128699473	--	ncbi_128699843	--	0.172904		MSTRG.37050	--	ncbi_128693156	FRAS1	0.300655		ncbi_128693276	SPCC4B3.18	ncbi_128694222	TUB-2	0.254338
ncbi_128694920	--	ncbi_128696653	chmp4b	0.388136		ncbi_128686521	Sam-S	ncbi_128699874	Tmtc1	0.172663		ncbi_128684955	--	ncbi_128695626	htyE	0.300235		ncbi_128689536	Ptprg	ncbi_128692958	--	0.254324
ncbi_128689444	TUBA1A	ncbi_128698906	Iars1	0.388118		ncbi_128698970	ARHGEF4	ncbi_128699281	ABAT	0.172538		ncbi_128692519	Acox3	ncbi_128699607	gbh-1	0.300229		ncbi_128688971	--	ncbi_128701052	RAD52	0.254148
MSTRG.45022	--	ncbi_128685726	Sacs	0.388071		ncbi_128686521	Sam-S	ncbi_128695912	CG4928	0.172535		MSTRG.42441	Bbox1	ncbi_128703218	--	0.29974		ncbi_128692958	--	ncbi_128705176	botv	0.253886
ncbi_128684873	Usp8	ncbi_128689765	birc7-a	0.387937		ncbi_128699456	--	ncbi_128703752	LACS8	0.172431		ncbi_128691887	hdac8	ncbi_128695626	htyE	0.299482		ncbi_128694222	TUB-2	ncbi_128701052	RAD52	0.253874
ncbi_128684962	VCP	ncbi_128697857	Tktl2	0.387869		ncbi_128685242	DAGLA	ncbi_128692396	HPGDS	0.172197		MSTRG.37050	--	ncbi_128702815	--	0.299126		ncbi_128692958	--	ncbi_128705672	Act5C	0.253717
ncbi_128684962	VCP	ncbi_128694345	Fam114a2	0.387775		ncbi_128686521	Sam-S	ncbi_128699873	TMTC1	0.172056		MSTRG.4407	--	ncbi_128692519	Acox3	0.299052		ncbi_128688635	--	ncbi_128692958	--	0.253698
ncbi_128685726	Sacs	ncbi_128694447	etnppl	0.387725		ncbi_128699281	ABAT	ncbi_128703257	--	0.171967		MSTRG.37050	--	MSTRG.41209	--	0.298906		MSTRG.34284	--	ncbi_128692958	--	0.25368
MSTRG.26434	--	ncbi_128689582		0.387671		MSTRG.1134	--	ncbi_128699281	ABAT	0.171801		ncbi_128694510		ncbi_128694792	ycbX	0.298819		MSTRG.16301	--	ncbi_128694222	TUB-2	0.253674
ncbi_128689765	birc7-a	ncbi_128694920	--	0.387669		ncbi_128689777	aarsd1-b	ncbi_128699281	ABAT	0.171769		MSTRG.41209	--	ncbi_128700955	maf	0.298636		ncbi_128692958	--	ncbi_128703396	SERPINB8	0.253591
MSTRG.18084	--	ncbi_128689444	TUBA1A	0.387665		MSTRG.3718	--	ncbi_128700693	--	0.171582		ncbi_128694877	MTARC2	ncbi_128702815	--	0.298333		ncbi_128692958	--	ncbi_128699643	--	0.253537
MSTRG.44996	--	ncbi_128687835	--	0.387614		ncbi_128691348	Slc1a1	ncbi_128694298	Slc23a1	0.171502		ncbi_128699979	Tent5c	ncbi_128703213	Gba	0.298057		ncbi_128692711	serpinb1	ncbi_128693335	--	0.253504
ncbi_128689765	birc7-a	ncbi_128702687	PCK2	0.387557		ncbi_128699873	TMTC1	ncbi_128703334	Clec4f	0.171402		MSTRG.24647	--	ncbi_128695797	--	0.29753		ncbi_128698818	--	ncbi_128700521	fax	0.253503
ncbi_128699919	--	ncbi_128706450	--	0.387537		ncbi_128697023	yin	ncbi_128701816	DAP3	0.171383		ncbi_128691887	hdac8	ncbi_128692519	Acox3	0.297444		ncbi_128694222	TUB-2	ncbi_128704236	ADAP1	0.25321
ncbi_128694922	--	ncbi_128696653	chmp4b	0.387481		MSTRG.3718	--	ncbi_128699843	--	0.171313		ncbi_128695626	htyE	ncbi_128695797	--	0.297441		ncbi_128692240	--	ncbi_128692958	--	0.253177
ncbi_128684962	VCP	ncbi_128697094	Synj1	0.387287		ncbi_128686521	Sam-S	ncbi_128688557	Acss3	0.170975		MSTRG.37050	--	ncbi_128694792	ycbX	0.297372		ncbi_128694222	TUB-2	ncbi_128704438	CASD1	0.253168
ncbi_128696653	chmp4b	ncbi_128706450	--	0.387287		ncbi_128694298	Slc23a1	ncbi_128702673	XDH	0.170851		ncbi_128692519	Acox3	ncbi_128703218	--	0.297087		ncbi_128688971	--	ncbi_128704389	RICTOR	0.25313
ncbi_128699440	Aspg	ncbi_128699919	--	0.38709		ncbi_128697023	yin	ncbi_128698059	--	0.170537		ncbi_128692519	Acox3	ncbi_128694877	MTARC2	0.297045		ncbi_128689536	Ptprg	ncbi_128696244	--	0.253041
ncbi_128689582		ncbi_128702687	PCK2	0.387083		MSTRG.8323	--	ncbi_128699873	TMTC1	0.170408		MSTRG.4407	--	ncbi_128695626	htyE	0.296971		ncbi_128694222	TUB-2	ncbi_128704389	RICTOR	0.252985
MSTRG.44996	--	ncbi_128696279	--	0.38707		ncbi_128699281	ABAT	ncbi_128705658	Ctsc	0.170361		ncbi_128684955	--	ncbi_128692519	Acox3	0.296716		ncbi_128694222	TUB-2	ncbi_128698947	PPAF1	0.252911
MSTRG.19280	--	ncbi_128684962	VCP	0.38704		MSTRG.20698	--	ncbi_128699473	--	0.170231		ncbi_128684939	--	ncbi_128698365		0.296672		ncbi_128693335	--	ncbi_128694942		0.252853
ncbi_128701509	--	ncbi_128705194	--	0.38702		MSTRG.40933	--	ncbi_128699456	--	0.169877		ncbi_128684955	--	ncbi_128700955	maf	0.296608		ncbi_128685068	--	ncbi_128692958	--	0.252668
ncbi_128694447	etnppl	ncbi_128699919	--	0.386984		ncbi_128686473	sgk1-a	ncbi_128699281	ABAT	0.169805		ncbi_128694510		ncbi_128700955	maf	0.296457		ncbi_128692958	--	ncbi_128694630	--	0.25266
MSTRG.44996	--	ncbi_128689582		0.386983		ncbi_128685242	DAGLA	ncbi_128699345	--	0.16946		MSTRG.37050	--	ncbi_128684955	--	0.296444		ncbi_128686051	Cp1	ncbi_128688971	--	0.25252
ncbi_128685726	Sacs	ncbi_128706450	--	0.386932		ncbi_128686521	Sam-S	ncbi_128699345	--	0.169377		MSTRG.42441	Bbox1	MSTRG.4407	--	0.296346		ncbi_128692958	--	ncbi_128699886	XRN1	0.252327
ncbi_128689765	birc7-a	ncbi_128697094	Synj1	0.386922		MSTRG.8323	--	ncbi_128699473	--	0.16913		ncbi_128699979	Tent5c	ncbi_128700955	maf	0.296262		ncbi_128690976	Ehd2	ncbi_128692958	--	0.252323
MSTRG.15974	--	ncbi_128691881	ADAMTS3	0.386887		MSTRG.20670	--	MSTRG.3718	--	0.169033		MSTRG.24647	--	ncbi_128699607	gbh-1	0.296222		ncbi_128692711	serpinb1	ncbi_128695351	Moe	0.252203
MSTRG.45022	--	ncbi_128684962	VCP	0.386847		ncbi_128698379	--	ncbi_128699281	ABAT	0.168808		MSTRG.33032	EH1	ncbi_128692519	Acox3	0.296096		ncbi_128692958	--	ncbi_128693276	SPCC4B3.18	0.251971
ncbi_128698450	--	ncbi_128701509	--	0.386783		ncbi_128686824	--	ncbi_128695912	CG4928	0.168775		MSTRG.33032	EH1	ncbi_128695626	htyE	0.295487		ncbi_128695914	--	ncbi_128696967	SNX12	0.251833
ncbi_128689326	SPRTN	ncbi_128703050	--	0.38661		ncbi_128688955	--	ncbi_128695138	ssh	0.168582		ncbi_128684939	--	ncbi_128691887	hdac8	0.295466		ncbi_128695351	Moe	ncbi_128700593	--	0.251528
ncbi_128696653	chmp4b	ncbi_128704443	--	0.386565		ncbi_128688955	--	ncbi_128692218	--	0.168478		ncbi_128695794	--	ncbi_128700955	maf	0.29542		ncbi_128689299	PTPRB	ncbi_128694222	TUB-2	0.251481
ncbi_128689444	TUBA1A	ncbi_128702764	GluProRS	0.386482		ncbi_128692689	Zfp36l2	ncbi_128695912	CG4928	0.168366		MSTRG.24647	--	ncbi_128695794	--	0.294565		ncbi_128693335	--	ncbi_128700593	--	0.251436
MSTRG.22598	--	ncbi_128696653	chmp4b	0.386474		ncbi_128685242	DAGLA	ncbi_128701603	--	0.168279		ncbi_128684939	--	ncbi_128695794	--	0.29438		ncbi_128692958	--	ncbi_128694233	usp37	0.251323
ncbi_128689765	birc7-a	ncbi_128699440	Aspg	0.386432		ncbi_128697698	znf207	ncbi_128699281	ABAT	0.168265		ncbi_128692519	Acox3	ncbi_128695797	--	0.294247		MSTRG.19633	--	ncbi_128692958	--	0.251206
MSTRG.22598	--	ncbi_128684962	VCP	0.386409		ncbi_128695476	ITIH2	ncbi_128699345	--	0.168145		ncbi_128694510		ncbi_128702815	--	0.294017		ncbi_128694942		ncbi_128695351	Moe	0.251195
ncbi_128689765	birc7-a	ncbi_128704979	--	0.386364		ncbi_128698970	ARHGEF4	ncbi_128702673	XDH	0.167983		ncbi_128694792	ycbX	ncbi_128695626	htyE	0.294014		ncbi_128693550	Bm1_04115	ncbi_128695351	Moe	0.250536
ncbi_128689582		ncbi_128697048	CYP6K1	0.386353		ncbi_128686521	Sam-S	ncbi_128692218	--	0.167716		ncbi_128694792	ycbX	ncbi_128699607	gbh-1	0.294003		ncbi_128692828	--	ncbi_128693270	--	0.25049
ncbi_128696653	chmp4b	ncbi_128698533	NARS	0.386333		ncbi_128688955	--	ncbi_128693555	--	0.167689		ncbi_128684939	--	ncbi_128702842	Ces2a	0.293868		ncbi_128688971	--	ncbi_128694222	TUB-2	0.250413
ncbi_128689326	SPRTN	ncbi_128699440	Aspg	0.386187		MSTRG.20698	--	ncbi_128689504	SULT1E1	0.167681		MSTRG.41209	--	ncbi_128684939	--	0.2938		ncbi_128692958	--	ncbi_128696693	--	0.250387
ncbi_128689582		ncbi_128699440	Aspg	0.386136		ncbi_128692396	HPGDS	ncbi_128699873	TMTC1	0.167671		MSTRG.42441	Bbox1	ncbi_128684955	--	0.293716		ncbi_128692958	--	ncbi_128699155	--	0.250223
MSTRG.15974	--	ncbi_128687835	--	0.385774		ncbi_128699345	--	ncbi_128701152	Btg2	0.167492		ncbi_128693156	FRAS1	ncbi_128695792	--	0.293617		ncbi_128694222	TUB-2	ncbi_128705176	botv	0.249939
MSTRG.25734	--	ncbi_128696653	chmp4b	0.385768		ncbi_128699456	--	ncbi_128700067	ybgG	0.167388		MSTRG.24647	--	MSTRG.37050	--	0.29358		ncbi_128692958	--	ncbi_128701038	MED20	0.249698
MSTRG.6288	--	ncbi_128685726	Sacs	0.38575		ncbi_128686521	Sam-S	ncbi_128692396	HPGDS	0.167379		MSTRG.41209	--	ncbi_128693156	FRAS1	0.293525		ncbi_128692958	--	ncbi_128697432	Chtop	0.249645
ncbi_128689444	TUBA1A	ncbi_128692985	--	0.385692		MSTRG.3718	--	ncbi_128703237	--	0.167221		ncbi_128695626	htyE	ncbi_128702842	Ces2a	0.292941		ncbi_128688971	--	ncbi_128692958	--	0.249208
MSTRG.30101	--	ncbi_128684962	VCP	0.385685		ncbi_128695912	CG4928	ncbi_128699873	TMTC1	0.166998		ncbi_128693156	FRAS1	ncbi_128703213	Gba	0.292929		ncbi_128695351	Moe	ncbi_128698873	--	0.249143
ncbi_128685130	--	ncbi_128696653	chmp4b	0.385485		MSTRG.3718	--	ncbi_128703334	Clec4f	0.166909		ncbi_128694510		ncbi_128695792	--	0.292749		ncbi_128692706	SERPINB1	ncbi_128693335	--	0.248969
ncbi_128698721	CASK	ncbi_128701509	--	0.385431		ncbi_128688955	--	ncbi_128699281	ABAT	0.166875		MSTRG.24647	--	ncbi_128691887	hdac8	0.292715		ncbi_128688052	bsk	ncbi_128688971	--	0.248642
MSTRG.33942	RTase	ncbi_128696653	chmp4b	0.385417		ncbi_128697023	yin	ncbi_128699345	--	0.166631		ncbi_128695794	--	ncbi_128703213	Gba	0.292651		ncbi_128692958	--	ncbi_128694943	Duox	0.248514
MSTRG.20097	--	ncbi_128684962	VCP	0.385335		ncbi_128692218	--	ncbi_128699473	--	0.166603		MSTRG.4407	--	ncbi_128684939	--	0.292472		ncbi_128695914	--	ncbi_128703623		0.248504
MSTRG.26434	--	ncbi_128691881	ADAMTS3	0.385315		ncbi_128695912	CG4928	ncbi_128705658	Ctsc	0.166445		ncbi_128694510		ncbi_128698365		0.292083		ncbi_128689328	SLC10A3	ncbi_128692958	--	0.248385
ncbi_128691881	ADAMTS3	ncbi_128703050	--	0.385312		ncbi_128686521	Sam-S	ncbi_128694464	phc-2	0.16635		ncbi_128692519	Acox3	ncbi_128702842	Ces2a	0.292009		ncbi_128693335	--	ncbi_128698873	--	0.248368
ncbi_128696279	--	ncbi_128703050	--	0.385232		ncbi_128688967	UGT2B13	ncbi_128698059	--	0.16626		ncbi_128694510		ncbi_128699607	gbh-1	0.292001		ncbi_128694222	TUB-2	ncbi_128695914	--	0.248333
MSTRG.15974	--	ncbi_128689765	birc7-a	0.385226		ncbi_128699281	ABAT	ncbi_128699473	--	0.166227		ncbi_128694510		ncbi_128695626	htyE	0.291906		ncbi_128694222	TUB-2	ncbi_128698765	--	0.248118
ncbi_128691881	ADAMTS3	ncbi_128694920	--	0.385108		ncbi_128688967	UGT2B13	ncbi_128702130	--	0.166194		ncbi_128684955	--	ncbi_128699607	gbh-1	0.29153		ncbi_128692149	--	ncbi_128694222	TUB-2	0.248029
ncbi_128696653	chmp4b	ncbi_128703050	--	0.385041		MSTRG.3718	--	ncbi_128686521	Sam-S	0.166091		MSTRG.24647	--	ncbi_128695796		0.291526		ncbi_128692958	--	ncbi_128704302	CPO	0.248024
MSTRG.26434	--	ncbi_128699919	--	0.384935		ncbi_128699281	ABAT	ncbi_128701816	DAP3	0.166046		ncbi_128698743	Gale	ncbi_128700955	maf	0.29148		ncbi_128692958	--	ncbi_128700652	RAD21	0.248003
MSTRG.24290	SLC2A7	ncbi_128684962	VCP	0.384922		ncbi_128695912	CG4928	ncbi_128701124	Oat	0.166044		ncbi_128695626	htyE	ncbi_128695794	--	0.291417		MSTRG.3461	--	ncbi_128693335	--	0.247926
ncbi_128689326	SPRTN	ncbi_128706450	--	0.384862		ncbi_128695912	CG4928	ncbi_128697698	znf207	0.165953		ncbi_128684955	--	ncbi_128703213	Gba	0.290935		ncbi_128692706	SERPINB1	ncbi_128700521	fax	0.247901
ncbi_128689582		ncbi_128689996	--	0.384862		ncbi_128695912	CG4928	ncbi_128702673	XDH	0.165949		ncbi_128684939	--	ncbi_128695796		0.290815		ncbi_128690282	mthl1	ncbi_128695914	--	0.247851
ncbi_128684962	VCP	ncbi_128704443	--	0.384805		ncbi_128699874	Tmtc1	ncbi_128701603	--	0.165825		ncbi_128695796		ncbi_128700955	maf	0.290799		ncbi_128690905	mrm3a	ncbi_128692958	--	0.247693
MSTRG.15974	--	ncbi_128699919	--	0.384791		MSTRG.35925	--	ncbi_128699281	ABAT	0.165777		MSTRG.42441	Bbox1	ncbi_128691887	hdac8	0.290784		ncbi_128694222	TUB-2	ncbi_128699133	dtwd1	0.247688
ncbi_128689444	TUBA1A	ncbi_128698182	EHBP1	0.384778		MSTRG.12126	--	ncbi_128699281	ABAT	0.165769		MSTRG.37050	--	ncbi_128694510		0.29046		ncbi_128687303	Slc7a6	ncbi_128693335	--	0.247666
MSTRG.45022	--	ncbi_128697397	--	0.384772		ncbi_128688955	--	ncbi_128699345	--	0.165638		MSTRG.24647	--	ncbi_128700955	maf	0.290371		ncbi_128692958	--	ncbi_128693336	--	0.247649
ncbi_128685726	Sacs	ncbi_128689996	--	0.384677		MSTRG.3718	--	ncbi_128694298	Slc23a1	0.165607		ncbi_128691887	hdac8	ncbi_128695797	--	0.290202		ncbi_128687303	Slc7a6	ncbi_128695351	Moe	0.247511
ncbi_128684962	VCP	ncbi_128699919	--	0.384627		ncbi_128695912	CG4928	ncbi_128699345	--	0.165536		ncbi_128684955	--	ncbi_128694877	MTARC2	0.289429		ncbi_128694222	TUB-2	ncbi_128698775	Ttc27	0.247491
ncbi_128689765	birc7-a	ncbi_128694922	--	0.384538		ncbi_128697748	--	ncbi_128699456	--	0.165386		ncbi_128703213	Gba	ncbi_128703218	--	0.288944		ncbi_128686976	AGAP005037	ncbi_128692958	--	0.247425
ncbi_128691881	ADAMTS3	ncbi_128699440	Aspg	0.384508		ncbi_128699281	ABAT	ncbi_128703124	--	0.165163		MSTRG.24647	--	ncbi_128695795	--	0.288657		ncbi_128695351	Moe	ncbi_128702893	zfh1	0.247268
ncbi_128693648	Smyd4	ncbi_128696653	chmp4b	0.384354		MSTRG.3718	--	ncbi_128699345	--	0.165146		MSTRG.33032	EH1	MSTRG.42441	Bbox1	0.288583		ncbi_128688052	bsk	ncbi_128695914	--	0.247118
MSTRG.8139	--	ncbi_128689444	TUBA1A	0.384279		ncbi_128692218	--	ncbi_128699873	TMTC1	0.165144		ncbi_128693156	FRAS1	ncbi_128702815	--	0.288475		ncbi_128689528	PTPRK	ncbi_128694222	TUB-2	0.247074
MSTRG.15974	--	ncbi_128689582		0.384236		ncbi_128695138	ssh	ncbi_128695476	ITIH2	0.165127		MSTRG.42441	Bbox1	ncbi_128694792	ycbX	0.288418		ncbi_128692703	MMP25	ncbi_128693335	--	0.247034
MSTRG.18084	--	ncbi_128684962	VCP	0.384206		ncbi_128692396	HPGDS	ncbi_128704269	CAC	0.165113		MSTRG.42441	Bbox1	ncbi_128695797	--	0.288171		ncbi_128694222	TUB-2	ncbi_128695790	dda1	0.246903
ncbi_128684962	VCP	ncbi_128692916	--	0.384206		MSTRG.35925	--	ncbi_128695912	CG4928	0.164832		ncbi_128693156	FRAS1	ncbi_128698365		0.288167		ncbi_128692958	--	ncbi_128701621	GA20843	0.246886
ncbi_128694447	etnppl	ncbi_128696653	chmp4b	0.384191		MSTRG.20698	--	ncbi_128697999	TRIP4	0.164641		ncbi_128695797	--	ncbi_128702842	Ces2a	0.288085		ncbi_128685519	PPAF1	ncbi_128691143		0.246843
ncbi_128684962	VCP	ncbi_128703108	UGT2A1	0.384163		ncbi_128688967	UGT2B13	ncbi_128699281	ABAT	0.164588		ncbi_128692069	Fras1	ncbi_128695626	htyE	0.28799		ncbi_128691704	CYTB5-D	ncbi_128692958	--	0.246665
MSTRG.33943	RTase	MSTRG.45022	--	0.384153		ncbi_128685855	--	ncbi_128699456	--	0.164583		ncbi_128695792	--	ncbi_128699979	Tent5c	0.287911		ncbi_128686657	--	ncbi_128692958	--	0.246647
ncbi_128687835	--	ncbi_128699440	Aspg	0.38411		ncbi_128686824	--	ncbi_128692396	HPGDS	0.164463		ncbi_128684939	--	ncbi_128695797	--	0.287831		ncbi_128691143		ncbi_128698691	mys	0.246444
ncbi_128689996	--	ncbi_128696279	--	0.383989		ncbi_128695138	ssh	ncbi_128701152	Btg2	0.164425		ncbi_128695796		ncbi_128703213	Gba	0.287762		ncbi_128692852	ALF	ncbi_128692958	--	0.246414
ncbi_128687835	--	ncbi_128703108	UGT2A1	0.383894		ncbi_128692218	--	ncbi_128699281	ABAT	0.164401		MSTRG.4407	--	ncbi_128703218	--	0.28767		MSTRG.34284	--	ncbi_128694222	TUB-2	0.246396
ncbi_128684795	--	ncbi_128701509	--	0.383891		ncbi_128699345	--	ncbi_128702130	--	0.164372		MSTRG.42441	Bbox1	ncbi_128694510		0.287651		MSTRG.6185	--	ncbi_128692958	--	0.246232
ncbi_128703050	--	ncbi_128704795	REXO1L1	0.383807		MSTRG.40933	--	ncbi_128700067	ybgG	0.164319		ncbi_128693156	FRAS1	ncbi_128695626	htyE	0.287457		ncbi_128694222	TUB-2	ncbi_128698917	Ppm1e	0.246147
MSTRG.33943	RTase	ncbi_128703050	--	0.38378		ncbi_128692396	HPGDS	ncbi_128692707	--	0.1643		ncbi_128684939	--	ncbi_128695795	--	0.287139		ncbi_128694222	TUB-2	ncbi_128701621	GA20843	0.246088
ncbi_128696653	chmp4b	ncbi_128697722	--	0.38377		ncbi_128698970	ARHGEF4	ncbi_128699473	--	0.164278		MSTRG.24647	--	ncbi_128693156	FRAS1	0.286908		ncbi_128685519	PPAF1	ncbi_128694222	TUB-2	0.246042
MSTRG.40199	Pepck1	ncbi_128684962	VCP	0.383695		ncbi_128698059	--	ncbi_128699281	ABAT	0.16424		MSTRG.4407	--	ncbi_128699607	gbh-1	0.286907		ncbi_128691143		ncbi_128695351	Moe	0.245855
MSTRG.26434	--	ncbi_128704795	REXO1L1	0.383688		ncbi_128701895	CTSC	ncbi_128705658	Ctsc	0.164103		MSTRG.24647	--	ncbi_128702842	Ces2a	0.286348		ncbi_128694448	--	ncbi_128695351	Moe	0.245844
ncbi_128689765	birc7-a	ncbi_128704443	--	0.383642		ncbi_128692396	HPGDS	ncbi_128699819	--	0.163934		ncbi_128692069	Fras1	ncbi_128699607	gbh-1	0.286127		ncbi_128692407	Hr38	ncbi_128700521	fax	0.245818
MSTRG.8139	--	ncbi_128684962	VCP	0.383611		ncbi_128689303	Cst3	ncbi_128701603	--	0.163827		ncbi_128695626	htyE	ncbi_128695796		0.286098		ncbi_128694943	Duox	ncbi_128695351	Moe	0.245778
ncbi_128697094	Synj1	ncbi_128701509	--	0.38361		ncbi_128697023	yin	ncbi_128703465	--	0.163701		MSTRG.42441	Bbox1	ncbi_128693156	FRAS1	0.286067		MSTRG.21986	--	ncbi_128692958	--	0.245579
ncbi_128691881	ADAMTS3	ncbi_128702687	PCK2	0.383595		ncbi_128686521	Sam-S	ncbi_128699872	--	0.163483		MSTRG.41209	--	ncbi_128698365		0.285902		ncbi_128687400	--	ncbi_128689536	Ptprg	0.245467
ncbi_128696653	chmp4b	ncbi_128698906	Iars1	0.383595		ncbi_128684590	Neo1	ncbi_128692396	HPGDS	0.163386		ncbi_128693156	FRAS1	ncbi_128694877	MTARC2	0.285819		ncbi_128700521	fax	ncbi_128704302	CPO	0.245423
MSTRG.45022	--	ncbi_128687835	--	0.383505		ncbi_128694775	cyp2m1	ncbi_128701895	CTSC	0.163378		ncbi_128692873	--	ncbi_128700955	maf	0.285818		ncbi_128690282	mthl1	ncbi_128692958	--	0.245412
ncbi_128687835	--	ncbi_128706450	--	0.383493		ncbi_128692218	--	ncbi_128692396	HPGDS	0.163356		ncbi_128691887	hdac8	ncbi_128695794	--	0.285775		ncbi_128692958	--	ncbi_128695790	dda1	0.245346
ncbi_128684962	VCP	ncbi_128697661	--	0.383491		MSTRG.1134	--	ncbi_128701895	CTSC	0.163151		MSTRG.4407	--	ncbi_128695792	--	0.285661		ncbi_128693335	--	ncbi_128702209	PPAF2	0.245339
ncbi_128689582		ncbi_128691922	Pdk	0.383275		ncbi_128695912	CG4928	ncbi_128705643	--	0.162922		ncbi_128684955	--	ncbi_128695792	--	0.285546		ncbi_128688729	Hpd	ncbi_128694222	TUB-2	0.245299
MSTRG.33942	RTase	ncbi_128701509	--	0.383265		ncbi_128685242	DAGLA	ncbi_128688955	--	0.162871		ncbi_128695795	--	ncbi_128700955	maf	0.285493		ncbi_128694222	TUB-2	ncbi_128703011	--	0.245173
ncbi_128696653	chmp4b	ncbi_128697048	CYP6K1	0.383208		MSTRG.20698	--	ncbi_128685242	DAGLA	0.162839		ncbi_128694792	ycbX	ncbi_128698365		0.285354		ncbi_128688971	--	ncbi_128703623		0.24503
ncbi_128689765	birc7-a	ncbi_128689996	--	0.383186		MSTRG.20698	--	ncbi_128699873	TMTC1	0.162607		MSTRG.24647	--	MSTRG.4407	--	0.285351		ncbi_128688635	--	ncbi_128694222	TUB-2	0.245028
ncbi_128696279	--	ncbi_128706450	--	0.383185		ncbi_128699281	ABAT	ncbi_128703286	celD	0.162583		ncbi_128695792	--	ncbi_128703218	--	0.285101		ncbi_128694222	TUB-2	ncbi_128702690	scyl	0.244927
ncbi_128684962	VCP	ncbi_128698906	Iars1	0.383173		ncbi_128692396	HPGDS	ncbi_128699473	--	0.162529		MSTRG.37050	--	ncbi_128695794	--	0.284987		ncbi_128694222	TUB-2	ncbi_128701875	--	0.244848
MSTRG.33943	RTase	ncbi_128696653	chmp4b	0.383167		MSTRG.20698	--	ncbi_128692218	--	0.162424		ncbi_128691887	hdac8	ncbi_128702842	Ces2a	0.28475		ncbi_128684572	PPAF2	ncbi_128691143		0.244848
ncbi_128684962	VCP	ncbi_128699835	--	0.383163		ncbi_128695476	ITIH2	ncbi_128702673	XDH	0.16241		ncbi_128691887	hdac8	ncbi_128699607	gbh-1	0.284712		ncbi_128692706	SERPINB1	ncbi_128695351	Moe	0.244783
MSTRG.25734	--	ncbi_128684962	VCP	0.383154		MSTRG.20698	--	MSTRG.3718	--	0.162359		MSTRG.41209	--	ncbi_128695792	--	0.284581		ncbi_128692958	--	ncbi_128701875	--	0.244594
ncbi_128689444	TUBA1A	ncbi_128699075	TARS1	0.383144		ncbi_128695476	ITIH2	ncbi_128704269	CAC	0.162353		ncbi_128684939	--	ncbi_128684955	--	0.284565		ncbi_128692958	--	ncbi_128695770	CG31760	0.24453
ncbi_128696653	chmp4b	ncbi_128699835	--	0.383134		ncbi_128699122	--	ncbi_128699456	--	0.162217		MSTRG.42441	Bbox1	ncbi_128702842	Ces2a	0.2845		ncbi_128692149	--	ncbi_128692958	--	0.244506
ncbi_128689444	TUBA1A	ncbi_128690849		0.383095		ncbi_128699473	--	ncbi_128700693	--	0.16221		MSTRG.41209	--	ncbi_128694877	MTARC2	0.284452		ncbi_128688971	--	ncbi_128689753	--	0.244427
ncbi_128696653	chmp4b	ncbi_128697857	Tktl2	0.38309		ncbi_128692396	HPGDS	ncbi_128702130	--	0.162206		ncbi_128685280	--	ncbi_128700955	maf	0.284244		MSTRG.20882	--	ncbi_128704888	Mlec	0.244156
ncbi_128691922	Pdk	ncbi_128701509	--	0.383076		MSTRG.20699	--	ncbi_128699843	--	0.162118		MSTRG.42441	Bbox1	ncbi_128692069	Fras1	0.284231		ncbi_128692958	--	ncbi_128703011	--	0.244123
ncbi_128693654	--	ncbi_128703108	UGT2A1	0.383041		ncbi_128699281	ABAT	ncbi_128705962	CYP15C1	0.162034		ncbi_128692069	Fras1	ncbi_128700955	maf	0.284071		ncbi_128692920	PTPRT	ncbi_128692958	--	0.244086
ncbi_128689444	TUBA1A	ncbi_128692584	dnk	0.383037		ncbi_128694464	phc-2	ncbi_128699456	--	0.161934		ncbi_128684939	--	ncbi_128694877	MTARC2	0.284029		ncbi_128692828	--	ncbi_128695351	Moe	0.24404
ncbi_128689444	TUBA1A	ncbi_128691881	ADAMTS3	0.38303		MSTRG.20699	--	ncbi_128705658	Ctsc	0.161927		ncbi_128692519	Acox3	ncbi_128695794	--	0.284028		ncbi_128688971	--	ncbi_128698917	Ppm1e	0.244036
ncbi_128689582		ncbi_128706450	--	0.383012		ncbi_128686473	sgk1-a	ncbi_128686521	Sam-S	0.161912		MSTRG.33032	EH1	ncbi_128699607	gbh-1	0.283924		ncbi_128689073	--	ncbi_128694222	TUB-2	0.244012
MSTRG.18084	--	ncbi_128689765	birc7-a	0.382988		MSTRG.20698	--	ncbi_128699874	Tmtc1	0.161808		ncbi_128684939	--	ncbi_128695792	--	0.28388		ncbi_128687400	--	ncbi_128693335	--	0.243811
ncbi_128689444	TUBA1A	ncbi_128700066	--	0.382959		MSTRG.20698	--	ncbi_128694464	phc-2	0.161768		ncbi_128684955	--	ncbi_128702815	--	0.283841		ncbi_128690211	Inx3	ncbi_128692958	--	0.243724
ncbi_128684962	VCP	ncbi_128696039	CHST11	0.382957		MSTRG.40933	--	ncbi_128703752	LACS8	0.161686		MSTRG.24647	--	ncbi_128703213	Gba	0.283841		ncbi_128689328	SLC10A3	ncbi_128694222	TUB-2	0.243613
ncbi_128696653	chmp4b	ncbi_128700066	--	0.382956		ncbi_128699456	--	ncbi_128701895	CTSC	0.161652		ncbi_128692519	Acox3	ncbi_128693156	FRAS1	0.283773		ncbi_128685519	PPAF1	ncbi_128704888	Mlec	0.243417
MSTRG.18552	--	ncbi_128684962	VCP	0.382907		ncbi_128692396	HPGDS	ncbi_128702673	XDH	0.161573		ncbi_128685280	--	ncbi_128703213	Gba	0.283644		ncbi_128695460	--	ncbi_128695914	--	0.243337
ncbi_128697048	CYP6K1	ncbi_128701509	--	0.382854		ncbi_128688967	UGT2B13	ncbi_128701816	DAP3	0.161261		ncbi_128695794	--	ncbi_128695796		0.283608		ncbi_128689540	--	ncbi_128692958	--	0.243218
ncbi_128691881	ADAMTS3	ncbi_128697048	CYP6K1	0.382815		ncbi_128693555	--	ncbi_128699345	--	0.161067		ncbi_128691887	hdac8	ncbi_128695796		0.28342		ncbi_128694222	TUB-2	ncbi_128701370	HEBP2	0.243216
ncbi_128684962	VCP	ncbi_128694922	--	0.382763		ncbi_128697023	yin	ncbi_128699874	Tmtc1	0.161063		MSTRG.41209	--	ncbi_128702815	--	0.283226		ncbi_128692958	--	ncbi_128696967	SNX12	0.24302
ncbi_128691881	ADAMTS3	ncbi_128706450	--	0.382736		MSTRG.38949	RTase	ncbi_128686521	Sam-S	0.160961		ncbi_128692774	CYP3A21	ncbi_128703213	Gba	0.282961		ncbi_128693696	--	ncbi_128694222	TUB-2	0.242958
ncbi_128696973	--	ncbi_128703108	UGT2A1	0.382694		MSTRG.40933	--	ncbi_128688255		0.160914		MSTRG.41209	--	MSTRG.4407	--	0.282956		ncbi_128692905	--	ncbi_128692958	--	0.242932
ncbi_128689996	--	ncbi_128691881	ADAMTS3	0.382687		MSTRG.3718	--	ncbi_128702130	--	0.160904		ncbi_128692069	Fras1	ncbi_128703213	Gba	0.282928		ncbi_128692149	--	ncbi_128695914	--	0.242719
ncbi_128689765	birc7-a	ncbi_128692985	--	0.382608		ncbi_128688557	Acss3	ncbi_128694464	phc-2	0.160802		MSTRG.37050	--	ncbi_128692069	Fras1	0.282881		ncbi_128690932	CLIPB4	ncbi_128693335	--	0.242705
ncbi_128684962	VCP	ncbi_128693654	--	0.38259		ncbi_128684590	Neo1	ncbi_128695912	CG4928	0.160798		ncbi_128693156	FRAS1	ncbi_128699607	gbh-1	0.282594		ncbi_128694222	TUB-2	ncbi_128701973	--	0.242505
ncbi_128694920	--	ncbi_128701509	--	0.382223		MSTRG.20698	--	ncbi_128688955	--	0.160747		ncbi_128694877	MTARC2	ncbi_128699979	Tent5c	0.282474		MSTRG.28903	--	ncbi_128692958	--	0.242421
MSTRG.20097	--	ncbi_128696653	chmp4b	0.382213		ncbi_128698253	rgn	ncbi_128702837	--	0.160729		ncbi_128695795	--	ncbi_128703213	Gba	0.28242		ncbi_128692958	--	ncbi_128706577	Mmp3	0.242292
ncbi_128686602	mys	ncbi_128689444	TUBA1A	0.382192		ncbi_128692396	HPGDS	ncbi_128699345	--	0.160649		ncbi_128685104	PEAMT	ncbi_128694877	MTARC2	0.282309		ncbi_128692419	Ninj2	ncbi_128695351	Moe	0.2422
MSTRG.26768	--	ncbi_128696653	chmp4b	0.382185		ncbi_128692396	HPGDS	ncbi_128698970	ARHGEF4	0.160632		ncbi_128684939	--	ncbi_128694425	SLC22A6	0.282138		ncbi_128698999	--	ncbi_128704888	Mlec	0.242198
ncbi_128691881	ADAMTS3	ncbi_128694922	--	0.382184		MSTRG.20698	--	ncbi_128705658	Ctsc	0.160614		ncbi_128694877	MTARC2	ncbi_128698743	Gale	0.282063		ncbi_128689753	--	ncbi_128694222	TUB-2	0.242093
ncbi_128684795	--	ncbi_128696653	chmp4b	0.382121		ncbi_128699873	TMTC1	ncbi_128705962	CYP15C1	0.16061		MSTRG.42441	Bbox1	ncbi_128695794	--	0.282027		ncbi_128693335	--	ncbi_128698485	--	0.242076
MSTRG.44996	--	ncbi_128689326	SPRTN	0.382075		ncbi_128694298	Slc23a1	ncbi_128698970	ARHGEF4	0.160536		ncbi_128695797	--	ncbi_128699607	gbh-1	0.281979		MSTRG.2101	--	ncbi_128694222	TUB-2	0.241981
ncbi_128699440	Aspg	ncbi_128704795	REXO1L1	0.382072		MSTRG.11423	--	ncbi_128701603	--	0.160531		ncbi_128695794	--	ncbi_128695797	--	0.281929		ncbi_128691143		ncbi_128693679	SMPD1	0.241977
ncbi_128689326	SPRTN	ncbi_128689538	MED4	0.382071		ncbi_128695912	CG4928	ncbi_128699874	Tmtc1	0.160495		ncbi_128693156	FRAS1	ncbi_128703218	--	0.281869		ncbi_128691143		ncbi_128692902	--	0.241941
ncbi_128684962	VCP	ncbi_128704979	--	0.382014		ncbi_128696359	ringer	ncbi_128698970	ARHGEF4	0.160352		ncbi_128684939	--	ncbi_128702815	--	0.281866		ncbi_128692958	--	ncbi_128700720	shakB	0.24194
ncbi_128694345	Fam114a2	ncbi_128696653	chmp4b	0.382001		MSTRG.38949	RTase	ncbi_128699873	TMTC1	0.160228		ncbi_128695794	--	ncbi_128695795	--	0.281837		ncbi_128685243		ncbi_128694222	TUB-2	0.24187
ncbi_128684962	VCP	ncbi_128701361	dhx8	0.381982		ncbi_128692218	--	ncbi_128699843	--	0.160201		ncbi_128692519	Acox3	ncbi_128694792	ycbX	0.281702		ncbi_128692149	--	ncbi_128693276	SPCC4B3.18	0.241854
ncbi_128684962	VCP	ncbi_128697722	--	0.381955		ncbi_128695912	CG4928	ncbi_128704269	CAC	0.160195		ncbi_128692069	Fras1	ncbi_128692519	Acox3	0.281595		MSTRG.25849	Txnrd3	ncbi_128688971	--	0.241646
ncbi_128689444	TUBA1A	ncbi_128694231	SLC6A5	0.381927		ncbi_128694298	Slc23a1	ncbi_128702130	--	0.160179		ncbi_128692069	Fras1	ncbi_128698365		0.281592		ncbi_128694222	TUB-2	ncbi_128700706	shakB	0.241616
ncbi_128684900	SLC12A6	ncbi_128689444	TUBA1A	0.381883		MSTRG.40933	--	ncbi_128697748	--	0.160174		ncbi_128691887	hdac8	ncbi_128695795	--	0.281254		ncbi_128688405	Hspa14	ncbi_128692958	--	0.241595
ncbi_128693654	--	ncbi_128703050	--	0.381846		MSTRG.40933	--	ncbi_128686521	Sam-S	0.160126		ncbi_128692873	--	ncbi_128703213	Gba	0.281137		ncbi_128693335	--	ncbi_128698818	--	0.241509
ncbi_128686227	--	ncbi_128696653	chmp4b	0.381758		ncbi_128695138	ssh	ncbi_128699843	--	0.15995		ncbi_128695626	htyE	ncbi_128695795	--	0.281047		ncbi_128698691	mys	ncbi_128704888	Mlec	0.241497
MSTRG.26434	--	ncbi_128689765	birc7-a	0.381732		MSTRG.20670	--	ncbi_128692396	HPGDS	0.159852		MSTRG.37050	--	ncbi_128695796		0.280994		ncbi_128690868	Nrg	ncbi_128691143		0.241461
ncbi_128696973	--	ncbi_128703050	--	0.381693		ncbi_128693555	--	ncbi_128695476	ITIH2	0.159801		ncbi_128694510		ncbi_128699979	Tent5c	0.280958		ncbi_128699674	HPGD	ncbi_128704888	Mlec	0.24137
ncbi_128684873	Usp8	ncbi_128684962	VCP	0.381592		MSTRG.20698	--	ncbi_128701895	CTSC	0.15979		ncbi_128685104	PEAMT	ncbi_128694792	ycbX	0.280801		ncbi_128693335	--	ncbi_128696078	RPS6KA3	0.241344
MSTRG.44996	--	ncbi_128689765	birc7-a	0.381568		ncbi_128701895	CTSC	ncbi_128702577	IscW_ISCW007295	0.159695		ncbi_128695796		ncbi_128695797	--	0.280221		ncbi_128688971	--	ncbi_128696967	SNX12	0.241283
ncbi_128690166	ITGA4	ncbi_128696653	chmp4b	0.381555		ncbi_128684866	NEK1	ncbi_128699456	--	0.159586		MSTRG.24647	--	ncbi_128694425	SLC22A6	0.279873		ncbi_128700521	fax	ncbi_128706439	--	0.241274
ncbi_128701509	--	ncbi_128702687	PCK2	0.381508		MSTRG.8323	--	ncbi_128686521	Sam-S	0.15942		ncbi_128695792	--	ncbi_128698743	Gale	0.279809		ncbi_128691167	Gale	ncbi_128692958	--	0.24126
ncbi_128696653	chmp4b	ncbi_128698182	EHBP1	0.381504		ncbi_128688955	--	ncbi_128699843	--	0.159346		ncbi_128698743	Gale	ncbi_128703213	Gba	0.279617		ncbi_128695914	--	ncbi_128701052	RAD52	0.241246
ncbi_128689765	birc7-a	ncbi_128698906	Iars1	0.381485		ncbi_128692396	HPGDS	ncbi_128697698	znf207	0.159282		ncbi_128694425	SLC22A6	ncbi_128695626	htyE	0.279518		ncbi_128694222	TUB-2	ncbi_128700720	shakB	0.241149
ncbi_128693654	--	ncbi_128699440	Aspg	0.381456		MSTRG.20698	--	ncbi_128705962	CYP15C1	0.159276		ncbi_128692519	Acox3	ncbi_128694510		0.279295		ncbi_128696244	--	ncbi_128704302	CPO	0.241048
MSTRG.26434	--	ncbi_128696279	--	0.381448		ncbi_128693562	FAAH2	ncbi_128699473	--	0.15925		ncbi_128692519	Acox3	ncbi_128695796		0.278842		ncbi_128698999	--	ncbi_128700706	shakB	0.241033
ncbi_128689765	birc7-a	ncbi_128696973	--	0.381302		ncbi_128697023	yin	ncbi_128702130	--	0.159172		MSTRG.4407	--	ncbi_128700955	maf	0.278793		ncbi_128687303	Slc7a6	ncbi_128696244	--	0.240994
ncbi_128689444	TUBA1A	ncbi_128699919	--	0.381299		ncbi_128697698	znf207	ncbi_128701603	--	0.159116		ncbi_128692069	Fras1	ncbi_128694877	MTARC2	0.278632		MSTRG.10832	F52C9.6	ncbi_128688971	--	0.240876
MSTRG.44996	--	ncbi_128704795	REXO1L1	0.381278		ncbi_128699281	ABAT	ncbi_128703086	zgc:77739	0.15904		ncbi_128692069	Fras1	ncbi_128693156	FRAS1	0.278632		ncbi_128692958	--	ncbi_128697478	--	0.240828
ncbi_128696653	chmp4b	ncbi_128696973	--	0.381252		ncbi_128690379	--	ncbi_128702673	XDH	0.158974		ncbi_128691887	hdac8	ncbi_128693156	FRAS1	0.278598		ncbi_128688971	--	ncbi_128694233	usp37	0.240824
ncbi_128696653	chmp4b	ncbi_128697101		0.381244		ncbi_128686521	Sam-S	ncbi_128705643	--	0.158965		MSTRG.24647	--	MSTRG.41209	--	0.278569		ncbi_128693276	SPCC4B3.18	ncbi_128695914	--	0.240822
MSTRG.24290	SLC2A7	ncbi_128696653	chmp4b	0.381195		ncbi_128693268	ifi30	ncbi_128695912	CG4928	0.158901		ncbi_128684964	Naalad2	ncbi_128699607	gbh-1	0.278558		ncbi_128694222	TUB-2	ncbi_128696693	--	0.240821
ncbi_128684962	VCP	ncbi_128701509	--	0.381179		ncbi_128689693	slc35b4	ncbi_128699281	ABAT	0.158828		ncbi_128695795	--	ncbi_128695797	--	0.278527		ncbi_128692958	--	ncbi_128694656	--	0.240813
ncbi_128689765	birc7-a	ncbi_128691922	Pdk	0.381178		ncbi_128695138	ssh	ncbi_128702673	XDH	0.158827		ncbi_128699607	gbh-1	ncbi_128702842	Ces2a	0.278321		ncbi_128691143		ncbi_128704888	Mlec	0.240704
ncbi_128696653	chmp4b	ncbi_128701579	PGM2	0.381162		ncbi_128692396	HPGDS	ncbi_128695902	pain	0.158718		ncbi_128692774	CYP3A21	ncbi_128700955	maf	0.278186		ncbi_128692828	--	ncbi_128692958	--	0.240673
MSTRG.42820	Rac1	ncbi_128701509	--	0.381014		ncbi_128694298	Slc23a1	ncbi_128699172	rdx	0.158559		ncbi_128695794	--	ncbi_128702842	Ces2a	0.278153		MSTRG.30424	TIGD1	ncbi_128692958	--	0.240654
ncbi_128689996	--	ncbi_128699919	--	0.380978		ncbi_128699843	--	ncbi_128699873	TMTC1	0.158378		ncbi_128695626	htyE	ncbi_128696844	--	0.27812		ncbi_128691225	--	ncbi_128695914	--	0.240639
ncbi_128697956	--	ncbi_128701509	--	0.380858		ncbi_128687889	PHGDH	ncbi_128692396	HPGDS	0.158374		ncbi_128695794	--	ncbi_128699607	gbh-1	0.278005		ncbi_128686618	--	ncbi_128689536	Ptprg	0.240625
MSTRG.33943	RTase	MSTRG.44996	--	0.380834		MSTRG.20698	--	ncbi_128692396	HPGDS	0.158354		ncbi_128699607	gbh-1	ncbi_128699979	Tent5c	0.277959		ncbi_128692958	--	ncbi_128700321	PARVB	0.240616
ncbi_128693379	--	ncbi_128696653	chmp4b	0.380806		ncbi_128695476	ITIH2	ncbi_128701152	Btg2	0.158318		ncbi_128684955	--	ncbi_128693156	FRAS1	0.277728		ncbi_128693335	--	ncbi_128694943	Duox	0.240543
MSTRG.39624	AASS	ncbi_128684962	VCP	0.380693		MSTRG.20670	--	MSTRG.20698	--	0.158312		ncbi_128692519	Acox3	ncbi_128696844	--	0.277712		ncbi_128694222	TUB-2	ncbi_128699674	HPGD	0.240525
ncbi_128689444	TUBA1A	ncbi_128704443	--	0.380672		MSTRG.20699	--	ncbi_128695912	CG4928	0.158065		ncbi_128693156	FRAS1	ncbi_128695797	--	0.277544		ncbi_128695861	--	ncbi_128704888	Mlec	0.240429
MSTRG.32107	--	ncbi_128689444	TUBA1A	0.380565		MSTRG.8323	--	ncbi_128704269	CAC	0.157945		ncbi_128702815	--	ncbi_128703218	--	0.277348		MSTRG.21319	--	ncbi_128692958	--	0.240357
ncbi_128689582		ncbi_128694920	--	0.380528		ncbi_128699473	--	ncbi_128699873	TMTC1	0.157852		ncbi_128695626	htyE	ncbi_128699979	Tent5c	0.2772		ncbi_128686618	--	ncbi_128703396	SERPINB8	0.240336
MSTRG.15974	--	ncbi_128685726	Sacs	0.380502		MSTRG.20698	--	ncbi_128699456	--	0.157841		ncbi_128684955	--	ncbi_128694792	ycbX	0.277156		ncbi_128688971	--	ncbi_128700720	shakB	0.240336
ncbi_128696279	--	ncbi_128697094	Synj1	0.380383		ncbi_128692707	--	ncbi_128695476	ITIH2	0.157714		ncbi_128692543	CYP9E2	ncbi_128703213	Gba	0.276898		ncbi_128693723	GNB5	ncbi_128694222	TUB-2	0.240303
ncbi_128684962	VCP	ncbi_128696518	--	0.380371		MSTRG.3718	--	ncbi_128687197	Scarb2	0.15771		MSTRG.24647	--	ncbi_128696844	--	0.27688		ncbi_128687400	--	ncbi_128704302	CPO	0.240291
ncbi_128684962	VCP	ncbi_128697101		0.38037		ncbi_128692396	HPGDS	ncbi_128703334	Clec4f	0.157637		ncbi_128700955	maf	ncbi_128703218	--	0.276766		ncbi_128691143		ncbi_128693335	--	0.24023
MSTRG.19280	--	ncbi_128701509	--	0.38028		ncbi_128686521	Sam-S	ncbi_128701124	Oat	0.157562		ncbi_128684964	Naalad2	ncbi_128695626	htyE	0.276758		ncbi_128694222	TUB-2	ncbi_128699155	--	0.239826
ncbi_128684795	--	ncbi_128687835	--	0.380109		MSTRG.38949	RTase	ncbi_128699345	--	0.157496		MSTRG.42441	Bbox1	ncbi_128695796		0.276724		ncbi_128688052	bsk	ncbi_128694222	TUB-2	0.239683
ncbi_128689444	TUBA1A	ncbi_128696279	--	0.379974		MSTRG.20699	--	ncbi_128701895	CTSC	0.157434		ncbi_128692519	Acox3	ncbi_128694425	SLC22A6	0.276716		ncbi_128687432	Ddx28	ncbi_128694222	TUB-2	0.239667
MSTRG.30770	--	ncbi_128694920	--	0.37997		MSTRG.3718	--	MSTRG.43194	--	0.157427		ncbi_128695795	--	ncbi_128695796		0.276572		ncbi_128688971	--	ncbi_128704864	VBP1	0.239581
ncbi_128689444	TUBA1A	ncbi_128692957	RNF14	0.379941		ncbi_128699473	--	ncbi_128702673	XDH	0.157331		ncbi_128692873	--	ncbi_128694877	MTARC2	0.276431		ncbi_128691143		ncbi_128700706	shakB	0.23955
ncbi_128687898	ABCC1	ncbi_128696653	chmp4b	0.379935		ncbi_128701895	CTSC	ncbi_128703086	zgc:77739	0.157319		MSTRG.4407	--	ncbi_128702842	Ces2a	0.276416		ncbi_128686618	--	ncbi_128695351	Moe	0.239547
MSTRG.44996	--	ncbi_128684900	SLC12A6	0.379925		MSTRG.20698	--	ncbi_128698970	ARHGEF4	0.157301		ncbi_128695797	--	ncbi_128703213	Gba	0.276406		ncbi_128694222	TUB-2	ncbi_128703412	46266	0.239524
ncbi_128684944	KCTD9	ncbi_128689444	TUBA1A	0.379889		ncbi_128699873	TMTC1	ncbi_128705658	Ctsc	0.157292		MSTRG.37050	--	ncbi_128699979	Tent5c	0.2764		ncbi_128691143		ncbi_128698999	--	0.239437
ncbi_128689765	birc7-a	ncbi_128698533	NARS	0.379881		MSTRG.19100	Pol	ncbi_128695912	CG4928	0.157271		ncbi_128694877	MTARC2	ncbi_128703218	--	0.276316		ncbi_128691143		ncbi_128700521	fax	0.239334
ncbi_128684113	Parp14	ncbi_128696653	chmp4b	0.379861		ncbi_128699456	--	ncbi_128704989	pdzrn3b	0.157158		ncbi_128692069	Fras1	ncbi_128695792	--	0.276301		ncbi_128694222	TUB-2	ncbi_128696113	--	0.239313
ncbi_128684962	VCP	ncbi_128695866	--	0.379851		ncbi_128686521	Sam-S	ncbi_128705658	Ctsc	0.157089		MSTRG.37050	--	ncbi_128695795	--	0.27628		ncbi_128693335	--	ncbi_128702893	zfh1	0.239308
MSTRG.45165	--	ncbi_128684962	VCP	0.379813		MSTRG.20698	--	MSTRG.40933	--	0.157081		MSTRG.4407	--	ncbi_128691887	hdac8	0.276165		ncbi_128692958	--	ncbi_128697708	agpat9l	0.239282
ncbi_128689765	birc7-a	ncbi_128695866	--	0.379774		ncbi_128688967	UGT2B13	ncbi_128694298	Slc23a1	0.157012		MSTRG.37050	--	ncbi_128691887	hdac8	0.275963		ncbi_128691143		ncbi_128695861	--	0.239275
MSTRG.26434	--	ncbi_128696973	--	0.379764		MSTRG.20698	--	ncbi_128686521	Sam-S	0.156797		MSTRG.4407	--	ncbi_128703213	Gba	0.27581		ncbi_128687303	Slc7a6	ncbi_128687400	--	0.239189
ncbi_128686227	--	ncbi_128701509	--	0.379755		MSTRG.3718	--	ncbi_128692707	--	0.156781		ncbi_128693156	FRAS1	ncbi_128694510		0.275772		ncbi_128692958	--	ncbi_128704389	RICTOR	0.239169
MSTRG.22598	--	ncbi_128701509	--	0.37973		MSTRG.1134	--	ncbi_128705658	Ctsc	0.156751		ncbi_128695796		ncbi_128702842	Ces2a	0.275561		ncbi_128689592	SMARCC2	ncbi_128692958	--	0.239163
ncbi_128689444	TUBA1A	ncbi_128697823	Aats-cys	0.379661		ncbi_128688955	--	ncbi_128701124	Oat	0.156707		ncbi_128692543	CYP9E2	ncbi_128700955	maf	0.275217		ncbi_128689536	Ptprg	ncbi_128700521	fax	0.239117
ncbi_128697397	--	ncbi_128703050	--	0.379598		ncbi_128695902	pain	ncbi_128701152	Btg2	0.156571		ncbi_128684964	Naalad2	ncbi_128695792	--	0.275134		ncbi_128684572	PPAF2	ncbi_128704888	Mlec	0.239107
ncbi_128694231	SLC6A5	ncbi_128701509	--	0.379558		ncbi_128692396	HPGDS	ncbi_128699843	--	0.156496		MSTRG.41209	--	ncbi_128695794	--	0.275006		ncbi_128698999	--	ncbi_128700521	fax	0.239095
ncbi_128689444	TUBA1A	ncbi_128704970	--	0.379487		ncbi_128686521	Sam-S	ncbi_128703086	zgc:77739	0.156492		MSTRG.4407	--	ncbi_128693156	FRAS1	0.274995		MSTRG.38082	PARP2	ncbi_128694222	TUB-2	0.239007
MSTRG.24086	--	ncbi_128684962	VCP	0.379477		ncbi_128699281	ABAT	ncbi_128705851	cep19	0.156483		MSTRG.37050	--	MSTRG.4407	--	0.274837		ncbi_128688971	--	ncbi_128695460	--	0.23889
ncbi_128684962	VCP	ncbi_128689582		0.379348		ncbi_128698059	--	ncbi_128699345	--	0.156463		MSTRG.24647	--	ncbi_128698365		0.274632		ncbi_128688971	--	ncbi_128701038	MED20	0.238832
ncbi_128689326	SPRTN	ncbi_128696039	CHST11	0.379329		MSTRG.3718	--	ncbi_128701603	--	0.156452		ncbi_128693156	FRAS1	ncbi_128695794	--	0.274465		ncbi_128693335	--	ncbi_128693550	Bm1_04115	0.23881
ncbi_128684962	VCP	ncbi_128685130	--	0.379324		ncbi_128695912	CG4928	ncbi_128699819	--	0.156397		MSTRG.42441	Bbox1	ncbi_128699979	Tent5c	0.27419		ncbi_128694222	TUB-2	ncbi_128698923	--	0.23874
ncbi_128689444	TUBA1A	ncbi_128695106	--	0.379238		ncbi_128693555	--	ncbi_128699873	TMTC1	0.156283		ncbi_128692069	Fras1	ncbi_128702815	--	0.274152		ncbi_128688971	--	ncbi_128690282	mthl1	0.238641
ncbi_128685235	ZNFX1	ncbi_128696653	chmp4b	0.379145		ncbi_128694298	Slc23a1	ncbi_128700693	--	0.15624		ncbi_128685104	PEAMT	ncbi_128698365		0.274082		ncbi_128689536	Ptprg	ncbi_128693270	--	0.238634
MSTRG.7508	Alg10b	ncbi_128684962	VCP	0.379112		MSTRG.8323	--	ncbi_128694298	Slc23a1	0.156076		ncbi_128692519	Acox3	ncbi_128695795	--	0.274031		ncbi_128684970	--	ncbi_128695351	Moe	0.238619
ncbi_128684113	Parp14	ncbi_128684962	VCP	0.379112		ncbi_128684476	--	ncbi_128699456	--	0.156053		ncbi_128684939	--	ncbi_128691954	--	0.273798		MSTRG.19633	--	ncbi_128694222	TUB-2	0.238572
MSTRG.26434	--	ncbi_128689326	SPRTN	0.379086		ncbi_128688078	LCP2	ncbi_128701895	CTSC	0.156037		ncbi_128696655	--	ncbi_128700955	maf	0.273627		ncbi_128693276	SPCC4B3.18	ncbi_128696967	SNX12	0.238547
ncbi_128689444	TUBA1A	ncbi_128696653	chmp4b	0.379071		MSTRG.35925	--	ncbi_128701603	--	0.155989		MSTRG.42441	Bbox1	ncbi_128684964	Naalad2	0.273449		ncbi_128690282	mthl1	ncbi_128693276	SPCC4B3.18	0.238453
MSTRG.32626	--	ncbi_128684962	VCP	0.379061		ncbi_128685242	DAGLA	ncbi_128697023	yin	0.155922		ncbi_128694877	MTARC2	ncbi_128696655	--	0.273413		ncbi_128686618	--	ncbi_128704302	CPO	0.238423
MSTRG.20731	ADAMTS6	ncbi_128689444	TUBA1A	0.379044		ncbi_128688955	--	ncbi_128699473	--	0.155921		ncbi_128695795	--	ncbi_128702842	Ces2a	0.273328		ncbi_128688971	--	ncbi_128695139	DCTN4	0.238279
MSTRG.26434	--	ncbi_128693654	--	0.379008		ncbi_128698970	ARHGEF4	ncbi_128706185	--	0.155868		ncbi_128698365		ncbi_128703218	--	0.273219		ncbi_128689753	--	ncbi_128695914	--	0.238134
ncbi_128689444	TUBA1A	ncbi_128699835	--	0.379003		ncbi_128695451	HPRT1	ncbi_128695912	CG4928	0.155767		ncbi_128696844	--	ncbi_128702842	Ces2a	0.273099		MSTRG.34528	--	ncbi_128692958	--	0.237952
ncbi_128684962	VCP	ncbi_128691079	SLC17A5	0.378995		ncbi_128696683	IGF2BP2	ncbi_128698970	ARHGEF4	0.15576		ncbi_128694792	ycbX	ncbi_128702815	--	0.273025		ncbi_128688405	Hspa14	ncbi_128688971	--	0.237929
ncbi_128693648	Smyd4	ncbi_128701509	--	0.378963		ncbi_128699874	Tmtc1	ncbi_128705658	Ctsc	0.155732		MSTRG.33032	EH1	MSTRG.4407	--	0.272745		ncbi_128693335	--	ncbi_128694448	--	0.237904
MSTRG.1882	--	ncbi_128696653	chmp4b	0.378952		MSTRG.20670	--	ncbi_128686521	Sam-S	0.15563		MSTRG.37050	--	ncbi_128698743	Gale	0.272686		ncbi_128684970	--	ncbi_128693335	--	0.237886
ncbi_128703108	UGT2A1	ncbi_128704795	REXO1L1	0.378858		ncbi_128692689	Zfp36l2	ncbi_128699281	ABAT	0.155525		ncbi_128695796		ncbi_128699607	gbh-1	0.272531		ncbi_128699991	--	ncbi_128700521	fax	0.237874
MSTRG.44996	--	MSTRG.8139	--	0.378789		ncbi_128686521	Sam-S	ncbi_128693555	--	0.15546		ncbi_128695797	--	ncbi_128700955	maf	0.272383		ncbi_128686968	TGM1	ncbi_128692958	--	0.237832
ncbi_128695591	Leng9	ncbi_128696653	chmp4b	0.378786		MSTRG.40933	--	ncbi_128705658	Ctsc	0.155405		ncbi_128692873	--	ncbi_128695792	--	0.272182		ncbi_128693550	Bm1_04115	ncbi_128700521	fax	0.237759
ncbi_128689538	MED4	ncbi_128689765	birc7-a	0.37874		ncbi_128692396	HPGDS	ncbi_128697023	yin	0.155366		MSTRG.4407	--	ncbi_128702815	--	0.272099		ncbi_128686051	Cp1	ncbi_128694222	TUB-2	0.237703
ncbi_128689765	birc7-a	ncbi_128702685	PCK2	0.378682		ncbi_128692396	HPGDS	ncbi_128694298	Slc23a1	0.155364		ncbi_128691887	hdac8	ncbi_128703213	Gba	0.272002		MSTRG.21319	--	ncbi_128695914	--	0.237671
ncbi_128691881	ADAMTS3	ncbi_128691922	Pdk	0.378665		ncbi_128686521	Sam-S	ncbi_128699473	--	0.155263		ncbi_128685280	--	ncbi_128695626	htyE	0.271904		ncbi_128695914	--	ncbi_128701875	--	0.237559
MSTRG.19279	--	ncbi_128701509	--	0.378619		ncbi_128692396	HPGDS	ncbi_128701603	--	0.155214		ncbi_128691887	hdac8	ncbi_128700955	maf	0.271815		ncbi_128692958	--	ncbi_128695914	--	0.237529
MSTRG.44996	--	ncbi_128697397	--	0.378593		ncbi_128686521	Sam-S	ncbi_128703257	--	0.155203		MSTRG.41209	--	ncbi_128684955	--	0.271758		ncbi_128692905	--	ncbi_128693276	SPCC4B3.18	0.237501
MSTRG.15974	--	ncbi_128684900	SLC12A6	0.378541		ncbi_128695902	pain	ncbi_128695912	CG4928	0.155073		MSTRG.37050	--	ncbi_128703218	--	0.271729		ncbi_128693276	SPCC4B3.18	ncbi_128701875	--	0.23743
MSTRG.33942	RTase	ncbi_128687835	--	0.378499		ncbi_128689777	aarsd1-b	ncbi_128701603	--	0.155054		MSTRG.42441	Bbox1	ncbi_128695795	--	0.271701		ncbi_128687303	Slc7a6	ncbi_128698485	--	0.237356
ncbi_128689996	--	ncbi_128704795	REXO1L1	0.378466		ncbi_128694263	Gstt2	ncbi_128701895	CTSC	0.155046		ncbi_128691887	hdac8	ncbi_128696844	--	0.2715		ncbi_128688971	--	ncbi_128691225	--	0.237338
MSTRG.15974	--	ncbi_128696279	--	0.378422		MSTRG.20698	--	ncbi_128698379	--	0.154949		ncbi_128694792	ycbX	ncbi_128703218	--	0.271163		ncbi_128687875	--	ncbi_128694222	TUB-2	0.237326
MSTRG.26434	--	ncbi_128687835	--	0.378412		MSTRG.20698	--	ncbi_128692689	Zfp36l2	0.154895		ncbi_128684964	Naalad2	ncbi_128692519	Acox3	0.271003		ncbi_128692958	--	ncbi_128704438	CASD1	0.237302
ncbi_128689444	TUBA1A	ncbi_128705163	--	0.378403		ncbi_128698970	ARHGEF4	ncbi_128700693	--	0.154851		ncbi_128693156	FRAS1	ncbi_128702842	Ces2a	0.270988		ncbi_128694305	HSPA8	ncbi_128695914	--	0.237265
ncbi_128687835	--	ncbi_128698450	--	0.378391		ncbi_128689504	SULT1E1	ncbi_128699281	ABAT	0.1547		ncbi_128693156	FRAS1	ncbi_128694792	ycbX	0.270975		ncbi_128686618	--	ncbi_128693335	--	0.237249
ncbi_128684962	VCP	ncbi_128705163	--	0.378386		MSTRG.1134	--	ncbi_128686521	Sam-S	0.154597		ncbi_128691887	hdac8	ncbi_128694425	SLC22A6	0.270898		ncbi_128692958	--	ncbi_128695139	DCTN4	0.237186
ncbi_128686898	USP8	ncbi_128689444	TUBA1A	0.378349		MSTRG.8323	--	ncbi_128699843	--	0.154541		MSTRG.41209	--	ncbi_128695796		0.270858		MSTRG.3461	--	ncbi_128696693	--	0.237173
MSTRG.20097	--	ncbi_128689444	TUBA1A	0.378302		MSTRG.8323	--	ncbi_128702673	XDH	0.154494		ncbi_128694425	SLC22A6	ncbi_128700955	maf	0.270778		ncbi_128692706	SERPINB1	ncbi_128692852	ALF	0.237146
ncbi_128689444	TUBA1A	ncbi_128696973	--	0.378192		ncbi_128699873	TMTC1	ncbi_128701124	Oat	0.154327		MSTRG.33032	EH1	ncbi_128684955	--	0.270501		ncbi_128692958	--	ncbi_128703623		0.237136
ncbi_128689444	TUBA1A	ncbi_128690166	ITGA4	0.378185		ncbi_128699843	--	ncbi_128702673	XDH	0.154311		MSTRG.33032	EH1	ncbi_128703213	Gba	0.2704		ncbi_128691143		ncbi_128704236	ADAP1	0.237035
ncbi_128689444	TUBA1A	ncbi_128699063	Tars1	0.37815		ncbi_128686521	Sam-S	ncbi_128689160	--	0.154204		MSTRG.33032	EH1	ncbi_128684939	--	0.270073		ncbi_128687303	Slc7a6	ncbi_128690932	CLIPB4	0.237015
MSTRG.44996	--	ncbi_128700066	--	0.378131		ncbi_128695912	CG4928	ncbi_128698379	--	0.1541		MSTRG.41209	--	ncbi_128695797	--	0.269973		ncbi_128693335	--	ncbi_128698999	--	0.236953
ncbi_128689609	NELF-B	ncbi_128696653	chmp4b	0.378101		MSTRG.20698	--	ncbi_128702807	PPAF1	0.154058		ncbi_128693156	FRAS1	ncbi_128695796		0.269849		ncbi_128692711	serpinb1	ncbi_128700521	fax	0.23694
ncbi_128696653	chmp4b	ncbi_128701361	dhx8	0.378099		ncbi_128696683	IGF2BP2	ncbi_128702673	XDH	0.153989		MSTRG.37050	--	ncbi_128685280	--	0.269844		ncbi_128689297	--	ncbi_128692958	--	0.236896
ncbi_128689444	TUBA1A	ncbi_128690209	inx2	0.378061		ncbi_128699456	--	ncbi_128705658	Ctsc	0.153896		ncbi_128692873	--	ncbi_128694510		0.269641		ncbi_128694222	TUB-2	ncbi_128695861	--	0.236879
ncbi_128687898	ABCC1	ncbi_128701509	--	0.378047		MSTRG.40933	--	ncbi_128684476	--	0.153888		MSTRG.42441	Bbox1	ncbi_128696844	--	0.269517		ncbi_128690742		ncbi_128691143		0.236872
ncbi_128689444	TUBA1A	ncbi_128689765	birc7-a	0.377978		MSTRG.1134	--	MSTRG.20698	--	0.153857		MSTRG.37050	--	ncbi_128702842	Ces2a	0.269368		ncbi_128695914	--	ncbi_128701621	GA20843	0.236822
ncbi_128696653	chmp4b	ncbi_128704669	Slc45a3	0.377958		MSTRG.20698	--	ncbi_128693268	ifi30	0.153823		MSTRG.41209	--	ncbi_128694510		0.269301		ncbi_128692828	--	ncbi_128700521	fax	0.23679
MSTRG.22598	--	ncbi_128689765	birc7-a	0.377942		ncbi_128689504	SULT1E1	ncbi_128699843	--	0.153762		MSTRG.33032	EH1	ncbi_128693156	FRAS1	0.269262		ncbi_128685068	--	ncbi_128691143		0.236764
ncbi_128689765	birc7-a	ncbi_128705163	--	0.377919		ncbi_128695476	ITIH2	ncbi_128699873	TMTC1	0.153738		MSTRG.41209	--	ncbi_128694792	ycbX	0.269085		ncbi_128692203	Mug1	ncbi_128692958	--	0.236763
ncbi_128684900	SLC12A6	ncbi_128699440	Aspg	0.377919		ncbi_128694298	Slc23a1	ncbi_128696359	ringer	0.153681		ncbi_128685104	PEAMT	ncbi_128699979	Tent5c	0.268963		ncbi_128690211	Inx3	ncbi_128700521	fax	0.236628
ncbi_128691881	ADAMTS3	ncbi_128704443	--	0.377891		MSTRG.40933	--	ncbi_128690596	cyp3a40	0.153654		MSTRG.42441	Bbox1	ncbi_128694425	SLC22A6	0.268839		ncbi_128692958	--	ncbi_128696113	--	0.236545
ncbi_128696973	--	ncbi_128701509	--	0.377884		ncbi_128684590	Neo1	ncbi_128698970	ARHGEF4	0.153613		MSTRG.33032	EH1	ncbi_128698365		0.268545		ncbi_128697432	Chtop	ncbi_128704888	Mlec	0.23654
MSTRG.41375	Myo1e	ncbi_128696653	chmp4b	0.377844		MSTRG.3718	--	ncbi_128703465	--	0.153576		ncbi_128692069	Fras1	ncbi_128694792	ycbX	0.268329		ncbi_128695351	Moe	ncbi_128696078	RPS6KA3	0.236539
ncbi_128688392	SWEET2B	ncbi_128689444	TUBA1A	0.377796		ncbi_128699873	TMTC1	ncbi_128703257	--	0.153542		MSTRG.4407	--	ncbi_128684955	--	0.268296		ncbi_128691143		ncbi_128699886	XRN1	0.236533
MSTRG.26434	--	MSTRG.33943	RTase	0.377781		MSTRG.37762	--	MSTRG.40933	--	0.153524		MSTRG.24647	--	ncbi_128691954	--	0.268194		ncbi_128694943	Duox	ncbi_128700521	fax	0.236488
ncbi_128696653	chmp4b	ncbi_128705163	--	0.377713		MSTRG.852	--	ncbi_128694298	Slc23a1	0.153485		ncbi_128685104	PEAMT	ncbi_128702815	--	0.267777		ncbi_128686211	--	ncbi_128692958	--	0.236426
MSTRG.20097	--	ncbi_128689765	birc7-a	0.377702		ncbi_128698790	--	ncbi_128699873	TMTC1	0.153418		ncbi_128685104	PEAMT	ncbi_128700955	maf	0.267745		ncbi_128695351	Moe	ncbi_128698818	--	0.236394
ncbi_128689444	TUBA1A	ncbi_128690381	--	0.377692		MSTRG.20670	--	ncbi_128699843	--	0.153413		MSTRG.37050	--	ncbi_128692873	--	0.267706		ncbi_128692706	SERPINB1	ncbi_128692828	--	0.236258
ncbi_128689765	birc7-a	ncbi_128706450	--	0.377667		ncbi_128690379	--	ncbi_128698970	ARHGEF4	0.153309		ncbi_128694425	SLC22A6	ncbi_128702842	Ces2a	0.267702		MSTRG.28903	--	ncbi_128694222	TUB-2	0.236246
ncbi_128695591	Leng9	ncbi_128701509	--	0.377663		ncbi_128698379	--	ncbi_128701603	--	0.153232		ncbi_128694425	SLC22A6	ncbi_128699607	gbh-1	0.267553		ncbi_128684197	Itgb1	ncbi_128693335	--	0.236234
ncbi_128697094	Synj1	ncbi_128699919	--	0.377653		MSTRG.20698	--	ncbi_128689160	--	0.153209		ncbi_128694510		ncbi_128703218	--	0.267456		ncbi_128688971	--	ncbi_128694305	HSPA8	0.236213
ncbi_128689765	birc7-a	ncbi_128699835	--	0.377622		MSTRG.35925	--	ncbi_128686521	Sam-S	0.153022		MSTRG.41209	--	ncbi_128691887	hdac8	0.267342		MSTRG.43523	--	ncbi_128692958	--	0.236139
MSTRG.33943	RTase	ncbi_128701509	--	0.377596		MSTRG.20670	--	ncbi_128699873	TMTC1	0.153009		ncbi_128695795	--	ncbi_128699607	gbh-1	0.267274		ncbi_128689536	Ptprg	ncbi_128691143		0.236108
MSTRG.18552	--	ncbi_128696653	chmp4b	0.377564		MSTRG.38949	RTase	ncbi_128701603	--	0.153005		MSTRG.37050	--	ncbi_128695797	--	0.267205		ncbi_128693276	SPCC4B3.18	ncbi_128703623		0.236086
ncbi_128689444	TUBA1A	ncbi_128704413	QARS1	0.377564		ncbi_128692689	Zfp36l2	ncbi_128701603	--	0.153002		MSTRG.33032	EH1	MSTRG.37050	--	0.267177		ncbi_128688971	--	ncbi_128689299	PTPRB	0.236053
MSTRG.45022	--	ncbi_128699919	--	0.37756		ncbi_128699872	--	ncbi_128699873	TMTC1	0.152999		MSTRG.33032	EH1	ncbi_128700955	maf	0.267147		ncbi_128698691	mys	ncbi_128698999	--	0.236018
MSTRG.30770	--	ncbi_128694922	--	0.377542		ncbi_128697023	yin	ncbi_128701603	--	0.152988		ncbi_128684939	--	ncbi_128692069	Fras1	0.267139		ncbi_128690868	Nrg	ncbi_128694222	TUB-2	0.23597
ncbi_128693648	Smyd4	ncbi_128703108	UGT2A1	0.377542		MSTRG.3718	--	ncbi_128703286	celD	0.152879		MSTRG.41209	--	ncbi_128703218	--	0.267056		ncbi_128695914	--	ncbi_128704389	RICTOR	0.235757
ncbi_128689765	birc7-a	ncbi_128703050	--	0.377517		ncbi_128689160	--	ncbi_128699873	TMTC1	0.152775		ncbi_128693156	FRAS1	ncbi_128699979	Tent5c	0.267049		ncbi_128688405	Hspa14	ncbi_128695914	--	0.235609
ncbi_128696653	chmp4b	ncbi_128699919	--	0.377498		MSTRG.3718	--	ncbi_128697999	TRIP4	0.152683		MSTRG.4407	--	ncbi_128695797	--	0.267034		ncbi_128700521	fax	ncbi_128703807	CLIPB4	0.235553
MSTRG.44996	--	ncbi_128696973	--	0.377473		ncbi_128695912	CG4928	ncbi_128701603	--	0.15257		ncbi_128692519	Acox3	ncbi_128699979	Tent5c	0.266885		MSTRG.21319	--	ncbi_128693276	SPCC4B3.18	0.235457
ncbi_128696518	--	ncbi_128696653	chmp4b	0.377426		ncbi_128686521	Sam-S	ncbi_128699843	--	0.152545		MSTRG.41209	--	ncbi_128695795	--	0.266581		ncbi_128695661	Rel	ncbi_128704888	Mlec	0.235456
ncbi_128689444	TUBA1A	ncbi_128704795	REXO1L1	0.3774		ncbi_128689520	LST	ncbi_128699456	--	0.152534		MSTRG.24647	--	ncbi_128684955	--	0.266319		ncbi_128695770	CG31760	ncbi_128698999	--	0.235378
MSTRG.1882	--	ncbi_128689444	TUBA1A	0.377366		ncbi_128688955	--	ncbi_128705643	--	0.152532		MSTRG.37050	--	ncbi_128685104	PEAMT	0.266187		ncbi_128691143		ncbi_128695661	Rel	0.235376
ncbi_128689765	birc7-a	ncbi_128694231	SLC6A5	0.377363		ncbi_128689303	Cst3	ncbi_128701152	Btg2	0.152486		MSTRG.24647	--	ncbi_128695792	--	0.266187		ncbi_128692958	--	ncbi_128693550	Bm1_04115	0.23537
MSTRG.1882	--	ncbi_128689326	SPRTN	0.377363		ncbi_128688078	LCP2	ncbi_128692689	Zfp36l2	0.152469		ncbi_128700955	maf	ncbi_128702842	Ces2a	0.266021		ncbi_128690868	Nrg	ncbi_128698999	--	0.235315
ncbi_128696653	chmp4b	ncbi_128704979	--	0.377361		ncbi_128694298	Slc23a1	ncbi_128695476	ITIH2	0.152396		MSTRG.24647	--	MSTRG.33032	EH1	0.2659		ncbi_128700593	--	ncbi_128703412	46266	0.235278
ncbi_128689444	TUBA1A	ncbi_128689582		0.377357		ncbi_128692707	--	ncbi_128695912	CG4928	0.152355		ncbi_128685104	PEAMT	ncbi_128703213	Gba	0.265714		ncbi_128690211	Inx3	ncbi_128698999	--	0.235175
ncbi_128689444	TUBA1A	ncbi_128701579	PGM2	0.377344		MSTRG.21245	fabG	ncbi_128699873	TMTC1	0.152347		MSTRG.24647	--	ncbi_128702815	--	0.265644		ncbi_128698524	--	ncbi_128700521	fax	0.235149
ncbi_128689582		ncbi_128703108	UGT2A1	0.377337		MSTRG.3718	--	ncbi_128686473	sgk1-a	0.15234		ncbi_128692069	Fras1	ncbi_128699979	Tent5c	0.265592		ncbi_128692958	--	ncbi_128701052	RAD52	0.235146
MSTRG.1882	--	ncbi_128689765	birc7-a	0.377305		ncbi_128703086	zgc:77739	ncbi_128705658	Ctsc	0.152289		ncbi_128685280	--	ncbi_128699607	gbh-1	0.265386		ncbi_128692958	--	ncbi_128695419	Tmcc2	0.235142
ncbi_128696653	chmp4b	ncbi_128697094	Synj1	0.377303		ncbi_128695912	CG4928	ncbi_128698970	ARHGEF4	0.152194		ncbi_128693156	FRAS1	ncbi_128695795	--	0.265352		ncbi_128689753	--	ncbi_128695460	--	0.235101
ncbi_128689444	TUBA1A	ncbi_128701509	--	0.377267		ncbi_128689504	SULT1E1	ncbi_128701895	CTSC	0.152153		ncbi_128684939	--	ncbi_128694792	ycbX	0.265108		ncbi_128684950	Mug2	ncbi_128695351	Moe	0.235099
MSTRG.1611	--	ncbi_128689444	TUBA1A	0.377175		ncbi_128699473	--	ncbi_128703237	--	0.1521		MSTRG.2105	--	ncbi_128695626	htyE	0.26471		ncbi_128693335	--	ncbi_128695351	Moe	0.235058
ncbi_128684962	VCP	ncbi_128704914	--	0.377173		ncbi_128684590	Neo1	ncbi_128699473	--	0.152055		MSTRG.37050	--	ncbi_128692774	CYP3A21	0.264425		ncbi_128688971	--	ncbi_128702690	scyl	0.23497
MSTRG.42820	Rac1	ncbi_128696653	chmp4b	0.377155		MSTRG.3718	--	ncbi_128699172	rdx	0.152027		MSTRG.4407	--	ncbi_128692069	Fras1	0.264358		ncbi_128688971	--	ncbi_128698775	Ttc27	0.234936
MSTRG.34798	--	ncbi_128701509	--	0.37711		ncbi_128705658	Ctsc	ncbi_128705962	CYP15C1	0.151857		ncbi_128684955	--	ncbi_128699979	Tent5c	0.264308		ncbi_128689528	PTPRK	ncbi_128695914	--	0.2349
MSTRG.33943	RTase	ncbi_128689444	TUBA1A	0.37711		MSTRG.43194	--	ncbi_128699473	--	0.151788		ncbi_128694425	SLC22A6	ncbi_128695797	--	0.264237		ncbi_128688971	--	ncbi_128693276	SPCC4B3.18	0.23486
ncbi_128696653	chmp4b	ncbi_128698450	--	0.377107		MSTRG.8323	--	ncbi_128699345	--	0.151785		MSTRG.37050	--	MSTRG.41207	--	0.264221		ncbi_128698485	--	ncbi_128700521	fax	0.234821
ncbi_128689326	SPRTN	ncbi_128695591	Leng9	0.377099		ncbi_128699473	--	ncbi_128706185	--	0.151699		MSTRG.4407	--	ncbi_128684964	Naalad2	0.263965		ncbi_128692958	--	ncbi_128698947	PPAF1	0.234638
ncbi_128696653	chmp4b	ncbi_128702685	PCK2	0.377093		ncbi_128697999	TRIP4	ncbi_128699281	ABAT	0.151653		ncbi_128692774	CYP3A21	ncbi_128695626	htyE	0.263924		MSTRG.25849	Txnrd3	ncbi_128691143		0.234634
ncbi_128687898	ABCC1	ncbi_128691881	ADAMTS3	0.377092		ncbi_128694298	Slc23a1	ncbi_128704269	CAC	0.15165		MSTRG.24647	--	ncbi_128694877	MTARC2	0.263835		ncbi_128694222	TUB-2	ncbi_128705672	Act5C	0.234502
ncbi_128689765	birc7-a	ncbi_128705194	--	0.377091		MSTRG.23677	--	MSTRG.40933	--	0.151636		MSTRG.42441	Bbox1	ncbi_128685280	--	0.263819		MSTRG.6185	--	ncbi_128694222	TUB-2	0.234491
MSTRG.44996	--	ncbi_128693654	--	0.377056		ncbi_128699873	TMTC1	ncbi_128701603	--	0.15153		ncbi_128684955	--	ncbi_128695794	--	0.263512		ncbi_128686658	CYP4C1	ncbi_128694222	TUB-2	0.234484
MSTRG.39624	AASS	ncbi_128689444	TUBA1A	0.377046		ncbi_128688967	UGT2B13	ncbi_128703465	--	0.151436		MSTRG.41207	--	ncbi_128700955	maf	0.263065		MSTRG.19633	--	ncbi_128704888	Mlec	0.234483
ncbi_128684900	SLC12A6	ncbi_128684962	VCP	0.377002		MSTRG.23677	--	ncbi_128699456	--	0.151435		ncbi_128699990	PNLIPRP2	ncbi_128700955	maf	0.263065		ncbi_128687400	--	ncbi_128695351	Moe	0.234412
ncbi_128684962	VCP	ncbi_128690381	--	0.376933		ncbi_128699281	ABAT	ncbi_128702807	PPAF1	0.151382		ncbi_128684939	--	ncbi_128699990	PNLIPRP2	0.262893		ncbi_128691143		ncbi_128703396	SERPINB8	0.234375
ncbi_128684828	Uba1	ncbi_128684962	VCP	0.376909		ncbi_128694464	phc-2	ncbi_128705658	Ctsc	0.15137		ncbi_128695792	--	ncbi_128696655	--	0.262843		ncbi_128703412	46266	ncbi_128704888	Mlec	0.234346
ncbi_128684962	VCP	ncbi_128689326	SPRTN	0.376887		ncbi_128699843	--	ncbi_128705658	Ctsc	0.151336		ncbi_128696844	--	ncbi_128699607	gbh-1	0.262835		ncbi_128692938	--	ncbi_128692958	--	0.234259
ncbi_128689538	MED4	ncbi_128701509	--	0.376868		MSTRG.20699	--	ncbi_128699456	--	0.15133		ncbi_128685104	PEAMT	ncbi_128692873	--	0.262524		ncbi_128690742		ncbi_128698999	--	0.234213
ncbi_128684962	VCP	ncbi_128691881	ADAMTS3	0.376858		MSTRG.11423	--	ncbi_128699281	ABAT	0.151314		ncbi_128691887	hdac8	ncbi_128691954	--	0.262521		ncbi_128687303	Slc7a6	ncbi_128692706	SERPINB1	0.234177
ncbi_128689444	TUBA1A	ncbi_128704027	Src42A	0.376828		ncbi_128699281	ABAT	ncbi_128704821	--	0.151303		ncbi_128684964	Naalad2	ncbi_128703213	Gba	0.262453		ncbi_128688971	--	ncbi_128695914	--	0.234177
ncbi_128693648	Smyd4	ncbi_128703050	--	0.37677		ncbi_128695912	CG4928	ncbi_128703334	Clec4f	0.151216		ncbi_128692069	Fras1	ncbi_128694510		0.262452		ncbi_128695351	Moe	ncbi_128704888	Mlec	0.234176
MSTRG.30101	--	ncbi_128689765	birc7-a	0.376766		ncbi_128686597	celD	ncbi_128703286	celD	0.151177		ncbi_128692519	Acox3	ncbi_128702332	LYSA1	0.262431		ncbi_128684950	Mug2	ncbi_128693335	--	0.234175
ncbi_128689444	TUBA1A	ncbi_128695866	--	0.376743		ncbi_128702673	XDH	ncbi_128704269	CAC	0.15111		ncbi_128685280	--	ncbi_128692519	Acox3	0.262401		ncbi_128690932	CLIPB4	ncbi_128700521	fax	0.234173
MSTRG.6288	--	ncbi_128684962	VCP	0.376737		MSTRG.20699	--	ncbi_128697999	TRIP4	0.151084		MSTRG.41209	--	ncbi_128702842	Ces2a	0.262398		ncbi_128691143		ncbi_128699155	--	0.234157
MSTRG.42818	--	ncbi_128689444	TUBA1A	0.376654		ncbi_128695138	ssh	ncbi_128699345	--	0.151081		MSTRG.41209	--	ncbi_128692069	Fras1	0.262298		ncbi_128693679	SMPD1	ncbi_128698999	--	0.234055
ncbi_128689444	TUBA1A	ncbi_128706576	--	0.376612		ncbi_128689303	Cst3	ncbi_128695138	ssh	0.151043		MSTRG.4407	--	ncbi_128696844	--	0.26213		ncbi_128695790	dda1	ncbi_128695914	--	0.233996
ncbi_128687835	--	ncbi_128705194	--	0.376573		MSTRG.40933	--	ncbi_128699122	--	0.150908		ncbi_128684955	--	ncbi_128685280	--	0.262038		ncbi_128692958	--	ncbi_128693696	--	0.233942
ncbi_128696653	chmp4b	ncbi_128704795	REXO1L1	0.376555		ncbi_128695138	ssh	ncbi_128699473	--	0.150863		MSTRG.2105	--	ncbi_128692519	Acox3	0.26202		MSTRG.22536	--	ncbi_128695351	Moe	0.233937
ncbi_128694920	--	ncbi_128696279	--	0.376526		ncbi_128699345	--	ncbi_128704269	CAC	0.150842		MSTRG.41209	--	ncbi_128692774	CYP3A21	0.261925		ncbi_128692504	SERPINB3	ncbi_128693335	--	0.233932
ncbi_128687898	ABCC1	ncbi_128696279	--	0.376499		ncbi_128688557	Acss3	ncbi_128699281	ABAT	0.150823		ncbi_128695626	htyE	ncbi_128702332	LYSA1	0.261857		ncbi_128693276	SPCC4B3.18	ncbi_128703011	--	0.233913
ncbi_128696653	chmp4b	ncbi_128702764	GluProRS	0.376444		ncbi_128695476	ITIH2	ncbi_128695902	pain	0.150818		ncbi_128685104	PEAMT	ncbi_128696655	--	0.261822		ncbi_128695351	Moe	ncbi_128703039	--	0.23389
ncbi_128685130	--	ncbi_128689444	TUBA1A	0.376421		ncbi_128684476	--	ncbi_128701895	CTSC	0.150805		MSTRG.4407	--	ncbi_128698365		0.261801		ncbi_128692828	--	ncbi_128693335	--	0.233818
MSTRG.1710	--	ncbi_128701509	--	0.376399		ncbi_128699473	--	ncbi_128704269	CAC	0.150803		ncbi_128684955	--	ncbi_128692774	CYP3A21	0.261717		MSTRG.25849	Txnrd3	ncbi_128704888	Mlec	0.233815
MSTRG.26434	--	ncbi_128684900	SLC12A6	0.376353		MSTRG.40933	--	ncbi_128701895	CTSC	0.150776		ncbi_128694792	ycbX	ncbi_128698743	Gale	0.261681		ncbi_128684970	--	ncbi_128687400	--	0.233747
MSTRG.15974	--	MSTRG.30770	--	0.376348		ncbi_128695476	ITIH2	ncbi_128699473	--	0.150765		ncbi_128694510		ncbi_128698743	Gale	0.261585		ncbi_128691143		ncbi_128699674	HPGD	0.233724
ncbi_128684113	Parp14	ncbi_128689444	TUBA1A	0.376347		MSTRG.12126	--	ncbi_128699873	TMTC1	0.15069		ncbi_128696671	Hmgcll1	ncbi_128703213	Gba	0.261404		ncbi_128685243		ncbi_128691143		0.233718
ncbi_128685726	Sacs	ncbi_128696653	chmp4b	0.37634		MSTRG.40933	--	ncbi_128698251	ELK3	0.150619		MSTRG.4407	--	ncbi_128694877	MTARC2	0.26139		ncbi_128693276	SPCC4B3.18	ncbi_128701621	GA20843	0.233714
ncbi_128689444	TUBA1A	ncbi_128693648	Smyd4	0.376304		ncbi_128692396	HPGDS	ncbi_128699874	Tmtc1	0.150593		MSTRG.2105	--	ncbi_128700955	maf	0.261362		ncbi_128691143		ncbi_128692240	--	0.233566
ncbi_128684900	SLC12A6	ncbi_128697094	Synj1	0.376296		ncbi_128692396	HPGDS	ncbi_128698379	--	0.150571		MSTRG.41209	--	ncbi_128699979	Tent5c	0.261336		ncbi_128692958	--	ncbi_128702701	pat-4	0.23356
ncbi_128685235	ZNFX1	ncbi_128689444	TUBA1A	0.376284		MSTRG.40933	--	ncbi_128689160	--	0.150556		ncbi_128684939	--	ncbi_128703218	--	0.261213		ncbi_128684970	--	ncbi_128692958	--	0.233543
ncbi_128684900	SLC12A6	ncbi_128694920	--	0.376271		ncbi_128689303	Cst3	ncbi_128695912	CG4928	0.150455		ncbi_128696655	--	ncbi_128703213	Gba	0.261117		ncbi_128689328	SLC10A3	ncbi_128693276	SPCC4B3.18	0.233527
MSTRG.42820	Rac1	ncbi_128687835	--	0.376254		ncbi_128694298	Slc23a1	ncbi_128698059	--	0.150425		MSTRG.37050	--	ncbi_128692543	CYP9E2	0.261111		ncbi_128689496	PLOD1	ncbi_128692828	--	0.233518
ncbi_128684962	VCP	ncbi_128693379	--	0.37621		MSTRG.11423	--	ncbi_128699345	--	0.150424		ncbi_128694792	ycbX	ncbi_128699979	Tent5c	0.261004		ncbi_128691143		ncbi_128692852	ALF	0.23351
ncbi_128696279	--	ncbi_128699440	Aspg	0.376196		ncbi_128686521	Sam-S	ncbi_128697999	TRIP4	0.15042		ncbi_128684964	Naalad2	ncbi_128703218	--	0.260758		ncbi_128688971	--	ncbi_128692149	--	0.233493
ncbi_128689444	TUBA1A	ncbi_128702685	PCK2	0.376194		ncbi_128688967	UGT2B13	ncbi_128699345	--	0.15041		ncbi_128691954	--	ncbi_128702842	Ces2a	0.260717		ncbi_128692958	--	ncbi_128698524	--	0.233479
MSTRG.1710	--	MSTRG.33943	RTase	0.376184		ncbi_128692689	Zfp36l2	ncbi_128705658	Ctsc	0.150338		ncbi_128684939	--	ncbi_128696844	--	0.260522		ncbi_128693377	--	ncbi_128700521	fax	0.233422
MSTRG.4728	Pol	ncbi_128689444	TUBA1A	0.376161		ncbi_128698970	ARHGEF4	ncbi_128699843	--	0.150335		ncbi_128684939	--	ncbi_128685280	--	0.260458		ncbi_128694222	TUB-2	ncbi_128699089	MICALL2	0.233417
ncbi_128684962	VCP	ncbi_128700066	--	0.376154		ncbi_128699873	TMTC1	ncbi_128703465	--	0.150255		ncbi_128684939	--	ncbi_128702332	LYSA1	0.260261		MSTRG.20882	--	ncbi_128694222	TUB-2	0.233344
ncbi_128684962	VCP	ncbi_128702356	slmo	0.376141		MSTRG.44031	--	ncbi_128688955	--	0.150218		MSTRG.37050	--	ncbi_128694425	SLC22A6	0.259996		ncbi_128692703	MMP25	ncbi_128703412	46266	0.233308
ncbi_128701509	--	ncbi_128704914	--	0.376102		MSTRG.1134	--	ncbi_128695912	CG4928	0.150198		MSTRG.42441	Bbox1	ncbi_128692774	CYP3A21	0.259993		ncbi_128693335	--	ncbi_128693896	duoxa1	0.233298
MSTRG.44996	--	ncbi_128706576	--	0.37608		MSTRG.3718	--	ncbi_128698059	--	0.150188		MSTRG.33032	EH1	MSTRG.41209	--	0.259924		ncbi_128694222	TUB-2	ncbi_128695770	CG31760	0.233295
MSTRG.33943	RTase	ncbi_128694447	etnppl	0.376056		MSTRG.32002	--	MSTRG.3718	--	0.150102		MSTRG.41207	--	ncbi_128703213	Gba	0.259868		ncbi_128689536	Ptprg	ncbi_128702893	zfh1	0.233272
ncbi_128684900	SLC12A6	ncbi_128703050	--	0.375971		ncbi_128701603	--	ncbi_128703465	--	0.150086		ncbi_128698743	Gale	ncbi_128699607	gbh-1	0.259637		MSTRG.9554	--	ncbi_128694222	TUB-2	0.23319
ncbi_128693032	Hdlbp	ncbi_128701509	--	0.375943		ncbi_128696058	--	ncbi_128699281	ABAT	0.150041		ncbi_128702842	Ces2a	ncbi_128703213	Gba	0.259495		ncbi_128691143		ncbi_128694943	Duox	0.233184
MSTRG.11099	--	ncbi_128689444	TUBA1A	0.375917		ncbi_128696683	IGF2BP2	ncbi_128699473	--	0.150024		ncbi_128694425	SLC22A6	ncbi_128703213	Gba	0.25941		ncbi_128689535	--	ncbi_128704888	Mlec	0.233149
ncbi_128689444	TUBA1A	ncbi_128704979	--	0.375836		ncbi_128699873	TMTC1	ncbi_128703286	celD	0.150023		ncbi_128685104	PEAMT	ncbi_128698743	Gale	0.259406		ncbi_128693276	SPCC4B3.18	ncbi_128694429	TUBA1A	0.233148
MSTRG.32918	--	ncbi_128684962	VCP	0.375798		ncbi_128685242	DAGLA	ncbi_128705658	Ctsc	0.149977		ncbi_128685104	PEAMT	ncbi_128695792	--	0.259358		ncbi_128686024	Traf6	ncbi_128692958	--	0.233134
ncbi_128685726	Sacs	ncbi_128698450	--	0.375797		ncbi_128687889	PHGDH	ncbi_128688955	--	0.149957		ncbi_128695797	--	ncbi_128696844	--	0.259192		ncbi_128686619	Meltf	ncbi_128700521	fax	0.233098
ncbi_128687835	--	ncbi_128689996	--	0.375785		ncbi_128684590	Neo1	ncbi_128694298	Slc23a1	0.149851		ncbi_128695626	htyE	ncbi_128698743	Gale	0.259101		ncbi_128690742		ncbi_128694222	TUB-2	0.233097
ncbi_128684962	VCP	ncbi_128697238	--	0.375741		ncbi_128693555	--	ncbi_128699473	--	0.149839		ncbi_128684955	--	ncbi_128695796		0.259061		MSTRG.16301	--	ncbi_128693276	SPCC4B3.18	0.233095
ncbi_128687835	--	ncbi_128697956	--	0.375715		ncbi_128698059	--	ncbi_128701603	--	0.149815		ncbi_128684955	--	ncbi_128692543	CYP9E2	0.259054		MSTRG.28903	--	ncbi_128695914	--	0.233055
ncbi_128699919	--	ncbi_128705194	--	0.375701		MSTRG.20670	--	ncbi_128694464	phc-2	0.149814		ncbi_128692774	CYP3A21	ncbi_128693156	FRAS1	0.258453		ncbi_128691143		ncbi_128693723	GNB5	0.233015
ncbi_128689996	--	ncbi_128693654	--	0.375681		ncbi_128686473	sgk1-a	ncbi_128699873	TMTC1	0.149794		ncbi_128693156	FRAS1	ncbi_128696844	--	0.258256		ncbi_128691143		ncbi_128703412	46266	0.232976
ncbi_128687898	ABCC1	ncbi_128689582		0.375643		ncbi_128698970	ARHGEF4	ncbi_128699873	TMTC1	0.149783		MSTRG.41207	--	ncbi_128694877	MTARC2	0.258194		ncbi_128686329	--	ncbi_128700521	fax	0.232971
ncbi_128701509	--	ncbi_128703663	--	0.375639		ncbi_128688955	--	ncbi_128701152	Btg2	0.149768		ncbi_128684939	--	ncbi_128694510		0.258173		ncbi_128693335	--	ncbi_128700521	fax	0.232862
ncbi_128689996	--	ncbi_128696973	--	0.375635		ncbi_128689504	SULT1E1	ncbi_128705658	Ctsc	0.149725		ncbi_128684955	--	ncbi_128694510		0.25807		ncbi_128692958	--	ncbi_128694448	--	0.232796
ncbi_128704795	REXO1L1	ncbi_128706450	--	0.375614		ncbi_128688414	ade5	ncbi_128692396	HPGDS	0.149704		ncbi_128685280	--	ncbi_128695792	--	0.258033		ncbi_128691143		ncbi_128698917	Ppm1e	0.23277
ncbi_128685726	Sacs	ncbi_128689444	TUBA1A	0.375609		MSTRG.21245	fabG	ncbi_128686521	Sam-S	0.149681		ncbi_128691954	--	ncbi_128692519	Acox3	0.257922		ncbi_128694222	TUB-2	ncbi_128699643	--	0.232756
ncbi_128689765	birc7-a	ncbi_128696119	--	0.375607		MSTRG.8323	--	ncbi_128698970	ARHGEF4	0.149671		MSTRG.4407	--	ncbi_128694510		0.257858		ncbi_128686595	med16	ncbi_128692958	--	0.232743
ncbi_128689538	MED4	ncbi_128689582		0.375591		ncbi_128685242	DAGLA	ncbi_128695476	ITIH2	0.149613		ncbi_128685104	PEAMT	ncbi_128694510		0.257815		ncbi_128685068	--	ncbi_128704888	Mlec	0.232736
ncbi_128689444	TUBA1A	ncbi_128697048	CYP6K1	0.375587		MSTRG.3718	--	ncbi_128699874	Tmtc1	0.149595		MSTRG.33032	EH1	ncbi_128695792	--	0.257739		ncbi_128695914	--	ncbi_128698947	PPAF1	0.23272
MSTRG.39624	AASS	ncbi_128696653	chmp4b	0.375507		MSTRG.20698	--	ncbi_128702673	XDH	0.149564		ncbi_128691954	--	ncbi_128695797	--	0.257704		ncbi_128703396	SERPINB8	ncbi_128706439	--	0.232702
MSTRG.6288	--	ncbi_128701509	--	0.375478		ncbi_128686521	Sam-S	ncbi_128705962	CYP15C1	0.149539		ncbi_128694425	SLC22A6	ncbi_128695794	--	0.257366		ncbi_128695914	--	ncbi_128700720	shakB	0.232701
ncbi_128689326	SPRTN	ncbi_128691922	Pdk	0.375469		ncbi_128693555	--	ncbi_128694298	Slc23a1	0.149491		ncbi_128694792	ycbX	ncbi_128696655	--	0.257277		ncbi_128692703	MMP25	ncbi_128692828	--	0.232657
ncbi_128696653	chmp4b	ncbi_128700764	GMDS	0.375414		MSTRG.8323	--	ncbi_128695476	ITIH2	0.149445		ncbi_128695794	--	ncbi_128698365		0.257113		ncbi_128693276	SPCC4B3.18	ncbi_128701370	HEBP2	0.232634
MSTRG.43926	--	ncbi_128684962	VCP	0.375408		ncbi_128692396	HPGDS	ncbi_128699172	rdx	0.149372		ncbi_128684955	--	ncbi_128692069	Fras1	0.257044		ncbi_128694222	TUB-2	ncbi_128698691	mys	0.232599
ncbi_128689444	TUBA1A	ncbi_128704669	Slc45a3	0.375383		ncbi_128699281	ABAT	ncbi_128705643	--	0.149351		ncbi_128692519	Acox3	ncbi_128692774	CYP3A21	0.256985		ncbi_128694233	usp37	ncbi_128699643	--	0.232575
MSTRG.4728	Pol	ncbi_128696653	chmp4b	0.375364		ncbi_128692396	HPGDS	ncbi_128700140	CACNA1C	0.149344		ncbi_128692774	CYP3A21	ncbi_128699607	gbh-1	0.256752		ncbi_128696693	--	ncbi_128698999	--	0.232539
ncbi_128689326	SPRTN	ncbi_128689444	TUBA1A	0.375313		ncbi_128699345	--	ncbi_128703334	Clec4f	0.149317		MSTRG.2105	--	MSTRG.42441	Bbox1	0.256736		ncbi_128689528	PTPRK	ncbi_128693276	SPCC4B3.18	0.232499
ncbi_128685726	Sacs	ncbi_128703663	--	0.375227		MSTRG.3718	--	ncbi_128684590	Neo1	0.149277		ncbi_128684955	--	ncbi_128698743	Gale	0.2565		ncbi_128692828	--	ncbi_128703039	--	0.232488
MSTRG.26434	--	ncbi_128702685	PCK2	0.375227		MSTRG.3718	--	ncbi_128699819	--	0.149181		ncbi_128694510		ncbi_128697469	ine	0.256332		ncbi_128686976	AGAP005037	ncbi_128704888	Mlec	0.232472
ncbi_128697397	--	ncbi_128698721	CASK	0.375205		ncbi_128695476	ITIH2	ncbi_128698970	ARHGEF4	0.149099		MSTRG.33591	--	ncbi_128695626	htyE	0.256299		ncbi_128693679	SMPD1	ncbi_128694222	TUB-2	0.232463
ncbi_128689996	--	ncbi_128696653	chmp4b	0.375143		ncbi_128698970	ARHGEF4	ncbi_128703237	--	0.149057		ncbi_128692873	--	ncbi_128699607	gbh-1	0.256132		ncbi_128693679	SMPD1	ncbi_128696244	--	0.232408
ncbi_128693735	samhd1	ncbi_128696653	chmp4b	0.375129		MSTRG.32002	--	ncbi_128698970	ARHGEF4	0.14904		MSTRG.41209	--	ncbi_128685280	--	0.256123		ncbi_128695914	--	ncbi_128702690	scyl	0.232399
ncbi_128689444	TUBA1A	ncbi_128697857	Tktl2	0.375098		ncbi_128694464	phc-2	ncbi_128697525	--	0.14901		ncbi_128692873	--	ncbi_128694792	ycbX	0.255953		ncbi_128694222	TUB-2	ncbi_128702951	--	0.232391
ncbi_128689444	TUBA1A	ncbi_128693890	Ttn	0.375096		MSTRG.40933	--	ncbi_128702577	IscW_ISCW007295	0.149003		MSTRG.2105	--	ncbi_128684939	--	0.25592		MSTRG.43000	--	ncbi_128692958	--	0.232377
ncbi_128699919	--	ncbi_128703108	UGT2A1	0.375089		MSTRG.35925	--	ncbi_128699873	TMTC1	0.148914		MSTRG.37050	--	ncbi_128696655	--	0.255896		MSTRG.19633	--	ncbi_128691143		0.232371
MSTRG.1611	--	ncbi_128684962	VCP	0.375063		ncbi_128694464	phc-2	ncbi_128699873	TMTC1	0.148907		MSTRG.42441	Bbox1	ncbi_128687708	UGT2B4	0.255657		ncbi_128692920	PTPRT	ncbi_128695351	Moe	0.232361
MSTRG.4728	Pol	ncbi_128703050	--	0.375031		ncbi_128694298	Slc23a1	ncbi_128699473	--	0.148895		ncbi_128684955	--	ncbi_128703218	--	0.255614		ncbi_128698999	--	ncbi_128706577	Mmp3	0.23236
ncbi_128689765	birc7-a	ncbi_128693890	Ttn	0.375017		ncbi_128698251	ELK3	ncbi_128699281	ABAT	0.148851		ncbi_128687708	UGT2B4	ncbi_128692519	Acox3	0.255608		ncbi_128698999	--	ncbi_128704302	CPO	0.23231
ncbi_128689765	birc7-a	ncbi_128705125	--	0.374986		ncbi_128684476	--	ncbi_128699281	ABAT	0.148774		ncbi_128699979	Tent5c	ncbi_128703218	--	0.25549		MSTRG.2101	--	ncbi_128693276	SPCC4B3.18	0.232303
ncbi_128689765	birc7-a	ncbi_128700066	--	0.374973		MSTRG.3718	--	ncbi_128697023	yin	0.148763		ncbi_128696671	Hmgcll1	ncbi_128700955	maf	0.255467		ncbi_128694222	TUB-2	ncbi_128700521	fax	0.23225
ncbi_128689326	SPRTN	ncbi_128697094	Synj1	0.37495		ncbi_128692396	HPGDS	ncbi_128701124	Oat	0.148696		ncbi_128687708	UGT2B4	ncbi_128703218	--	0.255328		ncbi_128693270	--	ncbi_128696693	--	0.232155
ncbi_128689444	TUBA1A	ncbi_128698181	EHBP1	0.374944		MSTRG.32002	--	ncbi_128692396	HPGDS	0.148672		ncbi_128692543	CYP9E2	ncbi_128695626	htyE	0.255151		ncbi_128692352	Dcp-1	ncbi_128704888	Mlec	0.232085
ncbi_128684873	Usp8	ncbi_128691881	ADAMTS3	0.374921		MSTRG.3718	--	ncbi_128697698	znf207	0.148605		ncbi_128687708	UGT2B4	ncbi_128695626	htyE	0.254988		MSTRG.44274	--	ncbi_128692958	--	0.232059
ncbi_128689538	MED4	ncbi_128696653	chmp4b	0.374906		ncbi_128694298	Slc23a1	ncbi_128697023	yin	0.148602		ncbi_128684964	Naalad2	ncbi_128700955	maf	0.254868		ncbi_128692958	--	ncbi_128701370	HEBP2	0.232057
ncbi_128691881	ADAMTS3	ncbi_128692985	--	0.374884		ncbi_128699281	ABAT	ncbi_128699843	--	0.148535		ncbi_128695792	--	ncbi_128697469	ine	0.254823		ncbi_128694429	TUBA1A	ncbi_128695914	--	0.232051
MSTRG.14489	--	ncbi_128685726	Sacs	0.374849		ncbi_128699819	--	ncbi_128702673	XDH	0.14851		ncbi_128691887	hdac8	ncbi_128698365		0.254722		ncbi_128691225	--	ncbi_128692958	--	0.232029
ncbi_128684900	SLC12A6	ncbi_128697048	CYP6K1	0.374849		ncbi_128692707	--	ncbi_128701152	Btg2	0.148509		ncbi_128691954	--	ncbi_128695626	htyE	0.254709		ncbi_128703396	SERPINB8	ncbi_128703807	CLIPB4	0.232008
ncbi_128685726	Sacs	ncbi_128691922	Pdk	0.374839		ncbi_128699281	ABAT	ncbi_128701606	Hpgds	0.148484		ncbi_128685280	--	ncbi_128693156	FRAS1	0.254647		ncbi_128698917	Ppm1e	ncbi_128704888	Mlec	0.232006
MSTRG.34798	--	ncbi_128684962	VCP	0.37482		ncbi_128695902	pain	ncbi_128699345	--	0.148419		ncbi_128692069	Fras1	ncbi_128703218	--	0.254465		ncbi_128685519	PPAF1	ncbi_128698999	--	0.23198
MSTRG.42820	Rac1	ncbi_128689582		0.374788		MSTRG.20698	--	MSTRG.35925	--	0.148377		ncbi_128684955	--	ncbi_128695797	--	0.254384		MSTRG.43523	--	ncbi_128688971	--	0.231954
ncbi_128703050	--	ncbi_128706576	--	0.374786		MSTRG.3718	--	ncbi_128686597	celD	0.148334		ncbi_128684955	--	ncbi_128695795	--	0.254372		ncbi_128689535	--	ncbi_128693276	SPCC4B3.18	0.23193
ncbi_128684900	SLC12A6	ncbi_128702687	PCK2	0.374777		MSTRG.20670	--	ncbi_128699281	ABAT	0.148323		ncbi_128685280	--	ncbi_128694877	MTARC2	0.25426		ncbi_128693335	--	ncbi_128694222	TUB-2	0.231918
ncbi_128691881	ADAMTS3	ncbi_128696653	chmp4b	0.374737		ncbi_128689936	Ces2c	ncbi_128701895	CTSC	0.148311		MSTRG.2105	--	ncbi_128699607	gbh-1	0.254105		ncbi_128686218	ppt2-a	ncbi_128692958	--	0.231913
MSTRG.6288	--	ncbi_128699919	--	0.374723		ncbi_128688967	UGT2B13	ncbi_128692396	HPGDS	0.148305		ncbi_128684939	--	ncbi_128691955	--	0.253902		ncbi_128689420	DCTD	ncbi_128692958	--	0.231896
MSTRG.18084	--	ncbi_128691881	ADAMTS3	0.374703		ncbi_128701152	Btg2	ncbi_128702673	XDH	0.148278		ncbi_128694510		ncbi_128696655	--	0.253844		ncbi_128693662	FCN1	ncbi_128700521	fax	0.231854
ncbi_128689444	TUBA1A	ncbi_128691619	--	0.374678		ncbi_128698970	ARHGEF4	ncbi_128701603	--	0.148266		MSTRG.33032	EH1	ncbi_128694877	MTARC2	0.253834		ncbi_128692902	--	ncbi_128698999	--	0.231834
MSTRG.33943	RTase	ncbi_128689765	birc7-a	0.374597		ncbi_128688078	LCP2	ncbi_128704775	--	0.148194		MSTRG.2105	--	ncbi_128703213	Gba	0.253729		ncbi_128693276	SPCC4B3.18	ncbi_128695834	Mrpl47	0.231827
MSTRG.2525	--	ncbi_128697397	--	0.374565		ncbi_128699122	--	ncbi_128701895	CTSC	0.148088		ncbi_128693156	FRAS1	ncbi_128694425	SLC22A6	0.253641		ncbi_128691143		ncbi_128697478	--	0.231791
ncbi_128684795	--	ncbi_128699919	--	0.374558		MSTRG.3718	--	ncbi_128690379	--	0.14807		MSTRG.42441	Bbox1	ncbi_128702332	LYSA1	0.253593		ncbi_128700321	PARVB	ncbi_128704888	Mlec	0.23175
ncbi_128684962	VCP	ncbi_128687835	--	0.374502		MSTRG.20699	--	ncbi_128688955	--	0.148031		ncbi_128684964	Naalad2	ncbi_128694510		0.253374		ncbi_128691143		ncbi_128694222	TUB-2	0.231743
ncbi_128687835	--	ncbi_128698721	CASK	0.374461		ncbi_128695912	CG4928	ncbi_128706185	--	0.147995		MSTRG.33032	EH1	ncbi_128702815	--	0.25322		ncbi_128692958	--	ncbi_128694942		0.23173
ncbi_128689444	TUBA1A	ncbi_128702526	flfl	0.374434		ncbi_128694464	phc-2	ncbi_128701895	CTSC	0.147885		MSTRG.33591	--	ncbi_128692519	Acox3	0.253098		MSTRG.44274	--	ncbi_128698999	--	0.231691
ncbi_128686227	--	ncbi_128687835	--	0.374423		ncbi_128694464	phc-2	ncbi_128699473	--	0.147719		MSTRG.42441	Bbox1	ncbi_128698743	Gale	0.252905		ncbi_128686619	Meltf	ncbi_128703396	SERPINB8	0.231668
ncbi_128697397	--	ncbi_128699440	Aspg	0.374397		ncbi_128703334	Clec4f	ncbi_128703465	--	0.147718		ncbi_128692873	--	ncbi_128695626	htyE	0.252841		ncbi_128695914	--	ncbi_128701973	--	0.23166
ncbi_128684962	VCP	ncbi_128700710		0.374393		ncbi_128696359	ringer	ncbi_128702673	XDH	0.147713		MSTRG.37050	--	ncbi_128699990	PNLIPRP2	0.252813		MSTRG.44274	--	ncbi_128700521	fax	0.231605
ncbi_128684962	VCP	ncbi_128693735	samhd1	0.374383		MSTRG.20698	--	ncbi_128701124	Oat	0.147688		ncbi_128694877	MTARC2	ncbi_128697469	ine	0.252534		ncbi_128689753	--	ncbi_128701052	RAD52	0.231395
ncbi_128695866	--	ncbi_128696653	chmp4b	0.374372		MSTRG.40933	--	ncbi_128689520	LST	0.147687		ncbi_128694877	MTARC2	ncbi_128698806	--	0.252503		ncbi_128689535	--	ncbi_128695914	--	0.231388
MSTRG.30770	--	ncbi_128689444	TUBA1A	0.374349		ncbi_128699473	--	ncbi_128705658	Ctsc	0.147647		MSTRG.41209	--	ncbi_128692543	CYP9E2	0.252495		ncbi_128696244	--	ncbi_128703396	SERPINB8	0.231371
MSTRG.8139	--	ncbi_128698721	CASK	0.374339		MSTRG.20699	--	ncbi_128699473	--	0.147643		ncbi_128697469	ine	ncbi_128703213	Gba	0.252102		ncbi_128699155	--	ncbi_128704888	Mlec	0.231362
ncbi_128694447	etnppl	ncbi_128704795	REXO1L1	0.37432		ncbi_128698059	--	ncbi_128703465	--	0.147619		MSTRG.33032	EH1	ncbi_128691887	hdac8	0.251856		ncbi_128688971	--	ncbi_128689535	--	0.231328
MSTRG.45165	--	ncbi_128701509	--	0.374261		ncbi_128699873	TMTC1	ncbi_128704269	CAC	0.147582		ncbi_128692774	CYP3A21	ncbi_128695792	--	0.251838		MSTRG.34284	--	ncbi_128688971	--	0.231207
ncbi_128693654	--	ncbi_128706450	--	0.3742		MSTRG.20699	--	ncbi_128692218	--	0.147531		ncbi_128695626	htyE	ncbi_128699990	PNLIPRP2	0.251732		ncbi_128686657	--	ncbi_128688971	--	0.23119
MSTRG.45022	--	ncbi_128704795	REXO1L1	0.37419		MSTRG.20670	--	ncbi_128688955	--	0.14752		MSTRG.41207	--	ncbi_128702815	--	0.251567		MSTRG.21986	--	ncbi_128688971	--	0.231148
ncbi_128684900	SLC12A6	ncbi_128689996	--	0.37415		ncbi_128694298	Slc23a1	ncbi_128696683	IGF2BP2	0.147503		MSTRG.33032	EH1	ncbi_128702842	Ces2a	0.251537		ncbi_128691143		ncbi_128698775	Ttc27	0.231146
ncbi_128692985	--	ncbi_128701509	--	0.374096		MSTRG.20698	--	ncbi_128689303	Cst3	0.147426		ncbi_128692543	CYP9E2	ncbi_128694877	MTARC2	0.251438		ncbi_128689536	Ptprg	ncbi_128695351	Moe	0.231134
ncbi_128684962	VCP	ncbi_128697334	--	0.374034		ncbi_128685855	--	ncbi_128701895	CTSC	0.147283		ncbi_128695792	--	ncbi_128695794	--	0.251379		ncbi_128692828	--	ncbi_128701560	Chst11	0.231078
ncbi_128693032	Hdlbp	ncbi_128696653	chmp4b	0.374004		ncbi_128684866	NEK1	ncbi_128701895	CTSC	0.147233		ncbi_128694425	SLC22A6	ncbi_128695796		0.251366		ncbi_128700521	fax	ncbi_128703039	--	0.231059
ncbi_128684900	SLC12A6	ncbi_128696653	chmp4b	0.373992		MSTRG.20698	--	ncbi_128697698	znf207	0.147212		ncbi_128684955	--	ncbi_128691887	hdac8	0.251307		ncbi_128692958	--	ncbi_128702893	zfh1	0.231057
ncbi_128689326	SPRTN	ncbi_128697048	CYP6K1	0.37399		ncbi_128698970	ARHGEF4	ncbi_128703286	celD	0.147201		ncbi_128691954	--	ncbi_128694425	SLC22A6	0.251208		ncbi_128694942		ncbi_128703412	46266	0.231049
ncbi_128689444	TUBA1A	ncbi_128700710		0.373957		ncbi_128685242	DAGLA	ncbi_128698970	ARHGEF4	0.14715		MSTRG.42441	Bbox1	ncbi_128692543	CYP9E2	0.251113		ncbi_128695914	--	ncbi_128698775	Ttc27	0.231006
ncbi_128698721	CASK	ncbi_128699919	--	0.373952		ncbi_128689504	SULT1E1	ncbi_128705962	CYP15C1	0.147014		ncbi_128687708	UGT2B4	ncbi_128699607	gbh-1	0.250997		MSTRG.2101	--	ncbi_128692958	--	0.231
ncbi_128684962	VCP	ncbi_128689444	TUBA1A	0.373951		MSTRG.12126	--	MSTRG.3718	--	0.147012		ncbi_128684955	--	ncbi_128694425	SLC22A6	0.250876		MSTRG.19633	--	ncbi_128698999	--	0.230952
ncbi_128686849	--	ncbi_128689444	TUBA1A	0.373949		MSTRG.44031	--	ncbi_128695476	ITIH2	0.146994		ncbi_128699607	gbh-1	ncbi_128702332	LYSA1	0.25068		ncbi_128692905	--	ncbi_128695914	--	0.230926
MSTRG.45022	--	MSTRG.8139	--	0.373946		MSTRG.40933	--	ncbi_128699281	ABAT	0.146974		MSTRG.33591	--	MSTRG.42441	Bbox1	0.250628		MSTRG.20882	--	ncbi_128691143		0.230886
MSTRG.33943	RTase	ncbi_128689996	--	0.373942		ncbi_128686521	Sam-S	ncbi_128703465	--	0.146844		MSTRG.24647	--	ncbi_128699990	PNLIPRP2	0.250538		ncbi_128693276	SPCC4B3.18	ncbi_128702690	scyl	0.230872
ncbi_128689582		ncbi_128696973	--	0.373918		MSTRG.14944	--	ncbi_128699456	--	0.146829		MSTRG.24647	--	ncbi_128685280	--	0.250502		ncbi_128693723	GNB5	ncbi_128704888	Mlec	0.230869
ncbi_128696653	chmp4b	ncbi_128702687	PCK2	0.373905		ncbi_128703211	CROT	ncbi_128705643	--	0.146813		ncbi_128692543	CYP9E2	ncbi_128695792	--	0.250414		ncbi_128694942		ncbi_128700521	fax	0.230833
ncbi_128691922	Pdk	ncbi_128704795	REXO1L1	0.373887		MSTRG.40933	--	ncbi_128685855	--	0.146737		MSTRG.24647	--	ncbi_128691955	--	0.250379		ncbi_128688971	--	ncbi_128701875	--	0.230824
ncbi_128693654	--	ncbi_128694447	etnppl	0.373852		MSTRG.20670	--	ncbi_128698970	ARHGEF4	0.14668		ncbi_128684964	Naalad2	ncbi_128693156	FRAS1	0.250331		ncbi_128684970	--	ncbi_128703396	SERPINB8	0.230823
ncbi_128689444	TUBA1A	ncbi_128700764	GMDS	0.373815		ncbi_128684590	Neo1	ncbi_128703237	--	0.146665		ncbi_128692774	CYP3A21	ncbi_128694877	MTARC2	0.250327		ncbi_128693276	SPCC4B3.18	ncbi_128700720	shakB	0.230752
ncbi_128697397	--	ncbi_128706450	--	0.373794		ncbi_128699873	TMTC1	ncbi_128702673	XDH	0.146631		ncbi_128692069	Fras1	ncbi_128692774	CYP3A21	0.249986		ncbi_128693336	--	ncbi_128700521	fax	0.230735
ncbi_128690849		ncbi_128696653	chmp4b	0.373785		ncbi_128686597	celD	ncbi_128698790	--	0.146622		MSTRG.24647	--	ncbi_128702332	LYSA1	0.249881		ncbi_128691143		ncbi_128704302	CPO	0.230727
MSTRG.8139	--	ncbi_128689765	birc7-a	0.373737		ncbi_128695476	ITIH2	ncbi_128699843	--	0.146594		MSTRG.35223	--	ncbi_128695792	--	0.249763		ncbi_128688971	--	ncbi_128698999	--	0.230721
ncbi_128697956	--	ncbi_128699919	--	0.373722		MSTRG.8323	--	ncbi_128699281	ABAT	0.146579		ncbi_128694792	ycbX	ncbi_128698806	--	0.249756		ncbi_128687400	--	ncbi_128692828	--	0.230703
ncbi_128691922	Pdk	ncbi_128699919	--	0.373702		ncbi_128688967	UGT2B13	ncbi_128701603	--	0.146532		ncbi_128697469	ine	ncbi_128700955	maf	0.249644		ncbi_128700593	--	ncbi_128705672	Act5C	0.230668
ncbi_128684873	Usp8	ncbi_128689582		0.373696		ncbi_128686065	--	ncbi_128699456	--	0.146464		MSTRG.33591	--	ncbi_128699607	gbh-1	0.249444		ncbi_128687303	Slc7a6	ncbi_128692958	--	0.230613
ncbi_128689326	SPRTN	ncbi_128691868	Gld	0.373692		MSTRG.1134	--	ncbi_128697999	TRIP4	0.146401		MSTRG.35223	--	ncbi_128703213	Gba	0.249418		ncbi_128686657	--	ncbi_128698999	--	0.230593
ncbi_128686849	--	ncbi_128697094	Synj1	0.373682		MSTRG.40933	--	ncbi_128699872	--	0.146387		MSTRG.24647	--	ncbi_128692069	Fras1	0.249287		ncbi_128693276	SPCC4B3.18	ncbi_128701973	--	0.230592
ncbi_128689326	SPRTN	ncbi_128694447	etnppl	0.373662		ncbi_128689936	Ces2c	ncbi_128699281	ABAT	0.14633		MSTRG.35223	--	ncbi_128699607	gbh-1	0.249241		ncbi_128698999	--	ncbi_128705176	botv	0.230569
ncbi_128688542	--	ncbi_128689765	birc7-a	0.373608		ncbi_128694298	Slc23a1	ncbi_128703286	celD	0.146304		ncbi_128692543	CYP9E2	ncbi_128699607	gbh-1	0.248953		ncbi_128692958	--	ncbi_128695834	Mrpl47	0.230493
ncbi_128694920	--	ncbi_128699919	--	0.37353		ncbi_128698790	--	ncbi_128703286	celD	0.146281		MSTRG.4407	--	ncbi_128694792	ycbX	0.248923		ncbi_128694222	TUB-2	ncbi_128695834	Mrpl47	0.230485
ncbi_128684795	--	ncbi_128685726	Sacs	0.373487		ncbi_128693555	--	ncbi_128704269	CAC	0.146252		MSTRG.41207	--	ncbi_128698365		0.248885		ncbi_128698999	--	ncbi_128699155	--	0.230483
ncbi_128687835	--	ncbi_128694231	SLC6A5	0.373443		ncbi_128697023	yin	ncbi_128703334	Clec4f	0.146245		ncbi_128700955	maf	ncbi_128702332	LYSA1	0.248744		ncbi_128692958	--	ncbi_128702951	--	0.230455
ncbi_128694922	--	ncbi_128701509	--	0.373438		MSTRG.21245	fabG	ncbi_128694464	phc-2	0.146185		ncbi_128698365		ncbi_128702842	Ces2a	0.248655		ncbi_128698818	--	ncbi_128698999	--	0.230432
ncbi_128694920	--	ncbi_128700066	--	0.373425		ncbi_128699345	--	ncbi_128699874	Tmtc1	0.146173		ncbi_128692519	Acox3	ncbi_128698743	Gale	0.248654		ncbi_128688971	--	ncbi_128689073	--	0.230371
ncbi_128684962	VCP	ncbi_128693867	--	0.373346		MSTRG.19100	Pol	ncbi_128699281	ABAT	0.146148		MSTRG.4407	--	ncbi_128687708	UGT2B4	0.248636		ncbi_128684950	Mug2	ncbi_128700521	fax	0.230369
MSTRG.33943	RTase	MSTRG.6288	--	0.373346		ncbi_128688955	--	ncbi_128702673	XDH	0.146128		ncbi_128695796		ncbi_128698365		0.24851		ncbi_128688971	--	ncbi_128699155	--	0.23035
MSTRG.33942	RTase	ncbi_128699919	--	0.373323		MSTRG.20699	--	MSTRG.40933	--	0.146127		ncbi_128694510		ncbi_128698806	--	0.248446		ncbi_128692706	SERPINB1	ncbi_128703396	SERPINB8	0.230346
ncbi_128687898	ABCC1	ncbi_128689444	TUBA1A	0.373287		ncbi_128689303	Cst3	ncbi_128699345	--	0.146093		MSTRG.35223	--	ncbi_128695626	htyE	0.248362		ncbi_128700706	shakB	ncbi_128704888	Mlec	0.230329
MSTRG.15974	--	ncbi_128697397	--	0.373285		MSTRG.35925	--	ncbi_128705658	Ctsc	0.146062		MSTRG.2105	--	ncbi_128695792	--	0.24821		ncbi_128688971	--	ncbi_128703011	--	0.230261
MSTRG.1882	--	ncbi_128689582		0.373272		ncbi_128686473	sgk1-a	ncbi_128699345	--	0.146039		MSTRG.14794	--	ncbi_128689290	GGCX	0.248192		ncbi_128692852	ALF	ncbi_128704888	Mlec	0.23022
ncbi_128689444	TUBA1A	ncbi_128694922	--	0.373251		ncbi_128688955	--	ncbi_128705658	Ctsc	0.145985		MSTRG.42441	Bbox1	ncbi_128692873	--	0.24813		ncbi_128693335	--	ncbi_128699991	--	0.230191
ncbi_128684900	SLC12A6	ncbi_128694922	--	0.373213		ncbi_128689777	aarsd1-b	ncbi_128697023	yin	0.145973		ncbi_128694877	MTARC2	ncbi_128695794	--	0.248068		MSTRG.3461	--	ncbi_128695351	Moe	0.230188
ncbi_128686227	--	ncbi_128703108	UGT2A1	0.373212		ncbi_128686521	Sam-S	ncbi_128689777	aarsd1-b	0.145897		MSTRG.33591	--	ncbi_128700955	maf	0.248051		ncbi_128691143		ncbi_128693336	--	0.230108
ncbi_128688886	--	ncbi_128689444	TUBA1A	0.37321		ncbi_128694464	phc-2	ncbi_128695912	CG4928	0.145846		ncbi_128692519	Acox3	ncbi_128692543	CYP9E2	0.248013		ncbi_128687875	--	ncbi_128691143		0.230103
ncbi_128699919	--	ncbi_128702687	PCK2	0.373157		ncbi_128694775	cyp2m1	ncbi_128705658	Ctsc	0.145821		ncbi_128684939	--	ncbi_128704896	SLC22A8	0.247993		ncbi_128691143		ncbi_128692920	PTPRT	0.230088
ncbi_128689326	SPRTN	ncbi_128697956	--	0.373154		ncbi_128689504	SULT1E1	ncbi_128699456	--	0.145786		ncbi_128692069	Fras1	ncbi_128695794	--	0.247674		ncbi_128694448	--	ncbi_128703412	46266	0.229983
MSTRG.45022	--	ncbi_128693654	--	0.373141		ncbi_128692218	--	ncbi_128698970	ARHGEF4	0.145784		ncbi_128685104	PEAMT	ncbi_128697469	ine	0.24757		ncbi_128691143		ncbi_128706577	Mmp3	0.229962
MSTRG.26768	--	ncbi_128689444	TUBA1A	0.37311		ncbi_128694775	cyp2m1	ncbi_128699456	--	0.145759		ncbi_128698365		ncbi_128698743	Gale	0.247486		ncbi_128690211	Inx3	ncbi_128691143		0.229946
MSTRG.22598	--	ncbi_128696279	--	0.373085		MSTRG.20698	--	MSTRG.8323	--	0.145741		MSTRG.24647	--	ncbi_128703218	--	0.24748		ncbi_128691143		ncbi_128692828	--	0.229918
MSTRG.33942	RTase	ncbi_128697397	--	0.373045		MSTRG.3718	--	ncbi_128691348	Slc1a1	0.145725		ncbi_128685280	--	ncbi_128698365		0.247363		ncbi_128690932	CLIPB4	ncbi_128695351	Moe	0.229834
MSTRG.2525	--	ncbi_128696653	chmp4b	0.373037		MSTRG.20699	--	ncbi_128685242	DAGLA	0.145685		MSTRG.33591	--	ncbi_128695792	--	0.247275		ncbi_128688052	bsk	ncbi_128692958	--	0.229793
ncbi_128701509	--	ncbi_128705125	--	0.373002		ncbi_128699843	--	ncbi_128704269	CAC	0.145609		ncbi_128692543	CYP9E2	ncbi_128693156	FRAS1	0.247212		ncbi_128691143		ncbi_128691704	CYTB5-D	0.229748
MSTRG.1710	--	MSTRG.8139	--	0.372965		ncbi_128689936	Ces2c	ncbi_128699456	--	0.145595		MSTRG.33032	EH1	ncbi_128695797	--	0.247036		MSTRG.34284	--	ncbi_128693276	SPCC4B3.18	0.229724
ncbi_128684795	--	ncbi_128697397	--	0.372949		ncbi_128699281	ABAT	ncbi_128703099	--	0.14556		ncbi_128684955	--	ncbi_128702842	Ces2a	0.247035		ncbi_128696244	--	ncbi_128696693	--	0.229716
ncbi_128697397	--	ncbi_128697956	--	0.372938		ncbi_128699873	TMTC1	ncbi_128703086	zgc:77739	0.14549		ncbi_128691954	--	ncbi_128695794	--	0.246961		ncbi_128691143		ncbi_128692352	Dcp-1	0.229714
ncbi_128697397	--	ncbi_128705194	--	0.372916		MSTRG.1134	--	ncbi_128701124	Oat	0.145455		ncbi_128692519	Acox3	ncbi_128699990	PNLIPRP2	0.246948		ncbi_128687303	Slc7a6	ncbi_128698999	--	0.2297
MSTRG.15974	--	ncbi_128706576	--	0.372899		ncbi_128691615	--	ncbi_128701895	CTSC	0.14537		MSTRG.2105	--	MSTRG.37050	--	0.246879		ncbi_128691143		ncbi_128696693	--	0.229696
ncbi_128684962	VCP	ncbi_128703663	--	0.37288		ncbi_128692396	HPGDS	ncbi_128706185	--	0.145288		MSTRG.35223	--	MSTRG.42441	Bbox1	0.246826		ncbi_128692828	--	ncbi_128698873	--	0.229605
MSTRG.11901	--	ncbi_128696653	chmp4b	0.372872		ncbi_128698943	CYPA	ncbi_128701895	CTSC	0.145278		ncbi_128687708	UGT2B4	ncbi_128695792	--	0.246819		ncbi_128692703	MMP25	ncbi_128700521	fax	0.229562
ncbi_128692916	--	ncbi_128696653	chmp4b	0.372871		ncbi_128699873	TMTC1	ncbi_128705643	--	0.145271		MSTRG.41207	--	ncbi_128694792	ycbX	0.246648		ncbi_128689496	PLOD1	ncbi_128700521	fax	0.229544
ncbi_128696039	CHST11	ncbi_128701509	--	0.372853		ncbi_128695912	CG4928	ncbi_128701580	pnc1	0.145256		MSTRG.43494	--	ncbi_128695792	--	0.246612		ncbi_128690742		ncbi_128700521	fax	0.229464
ncbi_128691881	ADAMTS3	ncbi_128705194	--	0.372852		MSTRG.20699	--	MSTRG.3718	--	0.145222		MSTRG.2105	--	ncbi_128684955	--	0.246553		ncbi_128691143		ncbi_128699133	dtwd1	0.229462
MSTRG.33943	RTase	ncbi_128699440	Aspg	0.372829		MSTRG.12126	--	ncbi_128686521	Sam-S	0.145157		MSTRG.41209	--	ncbi_128696671	Hmgcll1	0.24626		ncbi_128696693	--	ncbi_128702209	PPAF2	0.229442
ncbi_128689326	SPRTN	ncbi_128689996	--	0.372811		MSTRG.40933	--	ncbi_128698253	rgn	0.145136		MSTRG.24647	--	ncbi_128704896	SLC22A8	0.24617		ncbi_128691143		ncbi_128705176	botv	0.229403
ncbi_128684900	SLC12A6	ncbi_128706450	--	0.372798		ncbi_128688686	loco	ncbi_128701895	CTSC	0.145116		ncbi_128695794	--	ncbi_128696844	--	0.246139		ncbi_128692742	Eip74EF	ncbi_128693335	--	0.229402
MSTRG.2444	--	ncbi_128689444	TUBA1A	0.372784		ncbi_128686824	--	ncbi_128697999	TRIP4	0.14506		MSTRG.41209	--	ncbi_128696844	--	0.246115		ncbi_128689299	PTPRB	ncbi_128691143		0.229383
ncbi_128694447	etnppl	ncbi_128706576	--	0.372777		ncbi_128701152	Btg2	ncbi_128702130	--	0.145046		MSTRG.41207	--	ncbi_128694510		0.246088		ncbi_128692706	SERPINB1	ncbi_128704302	CPO	0.229338
ncbi_128696653	chmp4b	ncbi_128701509	--	0.372776		ncbi_128695476	ITIH2	ncbi_128701124	Oat	0.145039		ncbi_128694425	SLC22A6	ncbi_128695795	--	0.245945		ncbi_128686968	TGM1	ncbi_128704888	Mlec	0.229318
MSTRG.11901	--	ncbi_128689444	TUBA1A	0.372767		ncbi_128684476	--	ncbi_128701124	Oat	0.145038		MSTRG.37050	--	ncbi_128696671	Hmgcll1	0.245911		ncbi_128696856	--	ncbi_128703412	46266	0.229316
ncbi_128696279	--	ncbi_128702687	PCK2	0.372761		ncbi_128688078	LCP2	ncbi_128694775	cyp2m1	0.145031		ncbi_128692774	CYP3A21	ncbi_128694510		0.245848		ncbi_128694943	Duox	ncbi_128698999	--	0.229258
ncbi_128689444	TUBA1A	ncbi_128694920	--	0.372756		ncbi_128689504	SULT1E1	ncbi_128694775	cyp2m1	0.144929		ncbi_128684939	--	ncbi_128692774	CYP3A21	0.245799		ncbi_128695351	Moe	ncbi_128698999	--	0.229248
MSTRG.30770	--	ncbi_128699835	--	0.372733		ncbi_128687889	PHGDH	ncbi_128695138	ssh	0.144916		ncbi_128695792	--	ncbi_128695796		0.245786		ncbi_128688971	--	ncbi_128690905	mrm3a	0.229233
ncbi_128689444	TUBA1A	ncbi_128695883	--	0.372732		MSTRG.20699	--	ncbi_128689504	SULT1E1	0.144887		ncbi_128695797	--	ncbi_128698365		0.245743		ncbi_128686051	Cp1	ncbi_128692958	--	0.229233
ncbi_128689444	TUBA1A	ncbi_128693654	--	0.372681		MSTRG.20670	--	ncbi_128705658	Ctsc	0.144858		ncbi_128684964	Naalad2	ncbi_128694877	MTARC2	0.245736		ncbi_128688971	--	ncbi_128698765	--	0.22923
ncbi_128695883	--	ncbi_128696653	chmp4b	0.372679		MSTRG.20698	--	ncbi_128699345	--	0.144852		ncbi_128684939	--	ncbi_128699979	Tent5c	0.245638		ncbi_128698999	--	ncbi_128699133	dtwd1	0.229171
MSTRG.44996	--	ncbi_128693648	Smyd4	0.372661		ncbi_128697999	TRIP4	ncbi_128699473	--	0.144831		ncbi_128699990	PNLIPRP2	ncbi_128703213	Gba	0.245601		ncbi_128686024	Traf6	ncbi_128695914	--	0.229065
ncbi_128694231	SLC6A5	ncbi_128699919	--	0.372647		ncbi_128693555	--	ncbi_128699281	ABAT	0.144808		ncbi_128691887	hdac8	ncbi_128691955	--	0.245581		ncbi_128698775	Ttc27	ncbi_128704888	Mlec	0.229062
ncbi_128687835	--	ncbi_128695591	Leng9	0.372635		ncbi_128688955	--	ncbi_128699819	--	0.144793		ncbi_128695626	htyE	ncbi_128704896	SLC22A8	0.245578		ncbi_128699643	--	ncbi_128704864	VBP1	0.22905
ncbi_128685726	Sacs	ncbi_128705194	--	0.372632		ncbi_128694464	phc-2	ncbi_128701124	Oat	0.144727		ncbi_128699607	gbh-1	ncbi_128699990	PNLIPRP2	0.245505		ncbi_128685519	PPAF1	ncbi_128688971	--	0.229039
ncbi_128689582		ncbi_128694922	--	0.372607		ncbi_128689504	SULT1E1	ncbi_128702807	PPAF1	0.14472		ncbi_128696844	--	ncbi_128703213	Gba	0.245476		ncbi_128694222	TUB-2	ncbi_128704888	Mlec	0.229015
ncbi_128684962	VCP	ncbi_128702432	--	0.372595		ncbi_128689777	aarsd1-b	ncbi_128699873	TMTC1	0.144717		MSTRG.4407	--	ncbi_128695794	--	0.24543		ncbi_128689592	SMARCC2	ncbi_128694222	TUB-2	0.228999
ncbi_128697101		ncbi_128701509	--	0.372594		MSTRG.20699	--	ncbi_128699873	TMTC1	0.144713		ncbi_128691954	--	ncbi_128700955	maf	0.245404		ncbi_128697478	--	ncbi_128700521	fax	0.228991
ncbi_128684962	VCP	ncbi_128704669	Slc45a3	0.372581		MSTRG.35925	--	ncbi_128692689	Zfp36l2	0.144701		MSTRG.33032	EH1	ncbi_128695794	--	0.245382		ncbi_128692852	ALF	ncbi_128698999	--	0.228975
ncbi_128702685	PCK2	ncbi_128703050	--	0.372569		MSTRG.20698	--	ncbi_128703086	zgc:77739	0.144672		ncbi_128691887	hdac8	ncbi_128695792	--	0.245154		ncbi_128703412	46266	ncbi_128705672	Act5C	0.228972
MSTRG.15974	--	ncbi_128693654	--	0.372569		MSTRG.35925	--	ncbi_128688078	LCP2	0.144631		ncbi_128691887	hdac8	ncbi_128702815	--	0.244963		ncbi_128692902	--	ncbi_128704888	Mlec	0.228921
ncbi_128689444	TUBA1A	ncbi_128697956	--	0.372542		MSTRG.20699	--	ncbi_128694775	cyp2m1	0.144591		ncbi_128692774	CYP3A21	ncbi_128698365		0.24476		ncbi_128690868	Nrg	ncbi_128704888	Mlec	0.228909
MSTRG.45022	--	ncbi_128693648	Smyd4	0.372539		MSTRG.20698	--	MSTRG.21245	fabG	0.144484		ncbi_128695796		ncbi_128696844	--	0.244515		ncbi_128697478	--	ncbi_128698999	--	0.228887
ncbi_128691881	ADAMTS3	ncbi_128694231	SLC6A5	0.372527		MSTRG.40933	--	ncbi_128699873	TMTC1	0.14448		ncbi_128698806	--	ncbi_128702815	--	0.244462		MSTRG.34284	--	ncbi_128691143		0.228868
ncbi_128689326	SPRTN	ncbi_128705125	--	0.372502		ncbi_128688078	LCP2	ncbi_128694263	Gstt2	0.144433		ncbi_128693156	FRAS1	ncbi_128696671	Hmgcll1	0.244348		ncbi_128692352	Dcp-1	ncbi_128694222	TUB-2	0.228847
MSTRG.15974	--	ncbi_128704795	REXO1L1	0.372492		ncbi_128689303	Cst3	ncbi_128699873	TMTC1	0.144422		MSTRG.41207	--	ncbi_128695792	--	0.244259		ncbi_128689753	--	ncbi_128704389	RICTOR	0.228846
ncbi_128696653	chmp4b	ncbi_128701362	--	0.372438		ncbi_128688557	Acss3	ncbi_128699873	TMTC1	0.144416		MSTRG.41207	--	ncbi_128695626	htyE	0.243956		ncbi_128689299	PTPRB	ncbi_128704888	Mlec	0.228805
ncbi_128686227	--	ncbi_128689326	SPRTN	0.37243		MSTRG.1134	--	ncbi_128699456	--	0.144333		MSTRG.41209	--	ncbi_128694425	SLC22A6	0.243847		ncbi_128692920	PTPRT	ncbi_128696244	--	0.228765
MSTRG.15974	--	MSTRG.8139	--	0.372427		ncbi_128685242	DAGLA	ncbi_128693555	--	0.144329		ncbi_128698806	--	ncbi_128700955	maf	0.243641		ncbi_128688971	--	ncbi_128706544	MYO1E	0.228751
MSTRG.8139	--	ncbi_128703050	--	0.372425		ncbi_128688955	--	ncbi_128695451	HPRT1	0.144308		MSTRG.42441	Bbox1	ncbi_128691954	--	0.243484		ncbi_128688971	--	ncbi_128690742		0.228733
MSTRG.22598	--	MSTRG.30770	--	0.372375		ncbi_128695912	CG4928	ncbi_128702130	--	0.144287		MSTRG.4407	--	ncbi_128694425	SLC22A6	0.243306		ncbi_128686051	Cp1	ncbi_128695914	--	0.228686
ncbi_128698450	--	ncbi_128699919	--	0.372329		MSTRG.1134	--	ncbi_128692396	HPGDS	0.144217		ncbi_128692543	CYP9E2	ncbi_128694510		0.243302		ncbi_128689528	PTPRK	ncbi_128692958	--	0.228661
ncbi_128697048	CYP6K1	ncbi_128699919	--	0.372314		MSTRG.1134	--	MSTRG.40933	--	0.144199		ncbi_128694877	MTARC2	ncbi_128695796		0.243301		ncbi_128687303	Slc7a6	ncbi_128689536	Ptprg	0.228651
ncbi_128692957	RNF14	ncbi_128696653	chmp4b	0.372303		MSTRG.8323	--	ncbi_128685242	DAGLA	0.144115		ncbi_128692069	Fras1	ncbi_128695796		0.243284		ncbi_128695351	Moe	ncbi_128701728	--	0.228637
MSTRG.19279	--	ncbi_128685726	Sacs	0.372295		ncbi_128693562	FAAH2	ncbi_128694298	Slc23a1	0.144102		ncbi_128695795	--	ncbi_128696844	--	0.243222		MSTRG.43523	--	ncbi_128695914	--	0.228573
ncbi_128689765	birc7-a	ncbi_128691881	ADAMTS3	0.372279		ncbi_128687197	Scarb2	ncbi_128703286	celD	0.144101		MSTRG.41207	--	ncbi_128699607	gbh-1	0.243179		ncbi_128692958	--	ncbi_128702151	RPRD1B	0.228556
MSTRG.30101	--	ncbi_128689444	TUBA1A	0.372169		ncbi_128692218	--	ncbi_128699345	--	0.144087		MSTRG.35223	--	ncbi_128692519	Acox3	0.243074		ncbi_128693679	SMPD1	ncbi_128700521	fax	0.228554
ncbi_128687835	--	ncbi_128693648	Smyd4	0.372159		MSTRG.1134	--	ncbi_128699873	TMTC1	0.144073		ncbi_128691955	--	ncbi_128702842	Ces2a	0.243044		ncbi_128684970	--	ncbi_128704302	CPO	0.228517
MSTRG.30770	--	ncbi_128687898	ABCC1	0.372158		ncbi_128697023	yin	ncbi_128698970	ARHGEF4	0.144055		MSTRG.41207	--	ncbi_128684939	--	0.243037		ncbi_128698485	--	ncbi_128698818	--	0.228498
MSTRG.1710	--	ncbi_128685726	Sacs	0.372128		ncbi_128686521	Sam-S	ncbi_128701895	CTSC	0.14401		MSTRG.33032	EH1	ncbi_128694425	SLC22A6	0.24297		ncbi_128693276	SPCC4B3.18	ncbi_128702951	--	0.228485
ncbi_128689444	TUBA1A	ncbi_128701361	dhx8	0.372115		ncbi_128699473	--	ncbi_128699673	Cyp3a41a	0.143806		ncbi_128695792	--	ncbi_128702842	Ces2a	0.242934		ncbi_128684572	PPAF2	ncbi_128698999	--	0.22847
ncbi_128689765	birc7-a	ncbi_128690209	inx2	0.372111		MSTRG.20699	--	ncbi_128693268	ifi30	0.143734		ncbi_128691887	hdac8	ncbi_128694877	MTARC2	0.242917		ncbi_128693335	--	ncbi_128704893	--	0.228469
ncbi_128689538	MED4	ncbi_128691881	ADAMTS3	0.372104		MSTRG.35925	--	ncbi_128699345	--	0.143726		ncbi_128695794	--	ncbi_128699990	PNLIPRP2	0.242808		ncbi_128692958	--	ncbi_128694429	TUBA1A	0.228466
MSTRG.1611	--	ncbi_128696653	chmp4b	0.372101		MSTRG.40933	--	ncbi_128688557	Acss3	0.14368		ncbi_128692069	Fras1	ncbi_128692543	CYP9E2	0.24276		ncbi_128687303	Slc7a6	ncbi_128703396	SERPINB8	0.228465
ncbi_128684918	--	ncbi_128684962	VCP	0.372068		ncbi_128692396	HPGDS	ncbi_128700693	--	0.143676		MSTRG.42441	Bbox1	ncbi_128699990	PNLIPRP2	0.242687		ncbi_128688052	bsk	ncbi_128693276	SPCC4B3.18	0.228414
ncbi_128689444	TUBA1A	ncbi_128694247	TSKU	0.372065		ncbi_128697999	TRIP4	ncbi_128705658	Ctsc	0.143657		MSTRG.24647	--	ncbi_128694792	ycbX	0.242505		ncbi_128687303	Slc7a6	ncbi_128689496	PLOD1	0.228352
MSTRG.6288	--	ncbi_128704795	REXO1L1	0.372061		ncbi_128684391	VPS4	ncbi_128699456	--	0.143625		ncbi_128692519	Acox3	ncbi_128704896	SLC22A8	0.242442		ncbi_128692902	--	ncbi_128695661	Rel	0.228304
ncbi_128690849		ncbi_128694920	--	0.372059		MSTRG.20699	--	ncbi_128686521	Sam-S	0.143617		MSTRG.24647	--	ncbi_128692774	CYP3A21	0.242047		ncbi_128688971	--	ncbi_128699133	dtwd1	0.228296
ncbi_128685726	Sacs	ncbi_128697094	Synj1	0.372036		ncbi_128685242	DAGLA	ncbi_128699473	--	0.143592		ncbi_128691954	--	ncbi_128695796		0.241867		ncbi_128684572	PPAF2	ncbi_128694222	TUB-2	0.22826
ncbi_128689326	SPRTN	ncbi_128693648	Smyd4	0.372022		MSTRG.20698	--	ncbi_128694775	cyp2m1	0.143433		ncbi_128694792	ycbX	ncbi_128697469	ine	0.241859		ncbi_128686976	AGAP005037	ncbi_128691143		0.228253
ncbi_128689444	TUBA1A	ncbi_128704303	Tmc5	0.371991		ncbi_128688955	--	ncbi_128703334	Clec4f	0.143383		ncbi_128698806	--	ncbi_128703213	Gba	0.241773		ncbi_128693276	SPCC4B3.18	ncbi_128695790	dda1	0.228238
ncbi_128694922	--	ncbi_128700066	--	0.371983		ncbi_128701152	Btg2	ncbi_128701603	--	0.143311		ncbi_128691955	--	ncbi_128695797	--	0.241765		ncbi_128693679	SMPD1	ncbi_128695351	Moe	0.228238
ncbi_128684900	SLC12A6	ncbi_128691922	Pdk	0.371976		ncbi_128688955	--	ncbi_128692707	--	0.143287		ncbi_128687708	UGT2B4	ncbi_128693156	FRAS1	0.241715		ncbi_128684970	--	ncbi_128689536	Ptprg	0.228235
MSTRG.15930	--	ncbi_128689444	TUBA1A	0.371962		ncbi_128686521	Sam-S	ncbi_128689303	Cst3	0.143264		ncbi_128684939	--	ncbi_128687708	UGT2B4	0.241574		ncbi_128695351	Moe	ncbi_128696856	--	0.228228
ncbi_128685726	Sacs	ncbi_128696039	CHST11	0.371958		ncbi_128698059	--	ncbi_128699873	TMTC1	0.143216		MSTRG.33032	EH1	ncbi_128695796		0.241375		ncbi_128693276	SPCC4B3.18	ncbi_128694656	--	0.228015
ncbi_128689765	birc7-a	ncbi_128704795	REXO1L1	0.37193		ncbi_128684476	--	ncbi_128686521	Sam-S	0.143167		ncbi_128695626	htyE	ncbi_128696671	Hmgcll1	0.241363		ncbi_128692902	--	ncbi_128695351	Moe	0.227985
MSTRG.19280	--	ncbi_128685726	Sacs	0.371901		ncbi_128697750	--	ncbi_128699456	--	0.143158		ncbi_128691887	hdac8	ncbi_128699990	PNLIPRP2	0.241328		ncbi_128692958	--	ncbi_128702462		0.227956
MSTRG.45022	--	ncbi_128701361	dhx8	0.371898		MSTRG.23092	--	ncbi_128698253	rgn	0.143156		ncbi_128685104	PEAMT	ncbi_128699607	gbh-1	0.241236		ncbi_128688405	Hspa14	ncbi_128693276	SPCC4B3.18	0.227952
ncbi_128689444	TUBA1A	ncbi_128706547	Atpalpha	0.371889		MSTRG.40933	--	ncbi_128703086	zgc:77739	0.143122		MSTRG.37050	--	ncbi_128698806	--	0.241215		ncbi_128702017	Clca3a1	ncbi_128703396	SERPINB8	0.227922
MSTRG.45165	--	ncbi_128696653	chmp4b	0.371877		ncbi_128701895	CTSC	ncbi_128703752	LACS8	0.143067		MSTRG.33032	EH1	ncbi_128692069	Fras1	0.241132		ncbi_128693896	duoxa1	ncbi_128700521	fax	0.227904
MSTRG.15974	--	ncbi_128700066	--	0.371865		ncbi_128696359	ringer	ncbi_128699473	--	0.143059		ncbi_128692873	--	ncbi_128698365		0.241122		ncbi_128693276	SPCC4B3.18	ncbi_128694305	HSPA8	0.227829
MSTRG.33942	RTase	ncbi_128685726	Sacs	0.371853		ncbi_128688955	--	ncbi_128689019	--	0.143034		ncbi_128685104	PEAMT	ncbi_128692543	CYP9E2	0.241101		ncbi_128693679	SMPD1	ncbi_128704888	Mlec	0.227777
MSTRG.33942	RTase	ncbi_128689444	TUBA1A	0.371844		ncbi_128692396	HPGDS	ncbi_128705658	Ctsc	0.142998		MSTRG.41209	--	ncbi_128687708	UGT2B4	0.241066		ncbi_128689502	Plod3	ncbi_128700521	fax	0.22776
ncbi_128685726	Sacs	ncbi_128697956	--	0.371837		ncbi_128688955	--	ncbi_128696683	IGF2BP2	0.142942		ncbi_128700955	maf	ncbi_128704896	SLC22A8	0.241041		ncbi_128689536	Ptprg	ncbi_128698999	--	0.22774
MSTRG.26434	--	ncbi_128696653	chmp4b	0.371834		MSTRG.3718	--	ncbi_128696359	ringer	0.142941		MSTRG.24647	--	ncbi_128694510		0.240875		ncbi_128689073	--	ncbi_128691143		0.227695
MSTRG.20609	--	ncbi_128696653	chmp4b	0.371806		ncbi_128693555	--	ncbi_128703334	Clec4f	0.142885		ncbi_128685280	--	ncbi_128694510		0.24085		ncbi_128692902	--	ncbi_128700521	fax	0.227694
ncbi_128689444	TUBA1A	ncbi_128705194	--	0.371768		ncbi_128685242	DAGLA	ncbi_128699874	Tmtc1	0.142851		ncbi_128702815	--	ncbi_128702842	Ces2a	0.24054		ncbi_128698999	--	ncbi_128703396	SERPINB8	0.227611
ncbi_128694922	--	ncbi_128696279	--	0.371727		ncbi_128689903	Glb1l2	ncbi_128697023	yin	0.142834		ncbi_128695626	htyE	ncbi_128704676	GLY3	0.240327		ncbi_128698999	--	ncbi_128704236	ADAP1	0.22761
MSTRG.42820	Rac1	ncbi_128689765	birc7-a	0.371705		ncbi_128694298	Slc23a1	ncbi_128699819	--	0.142815		ncbi_128691955	--	ncbi_128694425	SLC22A6	0.240259		ncbi_128691139	--	ncbi_128700521	fax	0.227596
ncbi_128689444	TUBA1A	ncbi_128702432	--	0.371698		MSTRG.20699	--	ncbi_128692689	Zfp36l2	0.142782		MSTRG.4407	--	ncbi_128695796		0.240224		ncbi_128695914	--	ncbi_128698765	--	0.22759
ncbi_128684588	ANXA13	ncbi_128689444	TUBA1A	0.371687		ncbi_128695476	ITIH2	ncbi_128699819	--	0.142772		MSTRG.33032	EH1	ncbi_128694792	ycbX	0.240211		ncbi_128684970	--	ncbi_128698999	--	0.227569
MSTRG.22598	--	ncbi_128691881	ADAMTS3	0.371645		MSTRG.20698	--	ncbi_128689936	Ces2c	0.142747		ncbi_128692069	Fras1	ncbi_128692873	--	0.240175		ncbi_128694448	--	ncbi_128700521	fax	0.227519
ncbi_128696653	chmp4b	ncbi_128705537	--	0.37164		ncbi_128687348	--	ncbi_128699281	ABAT	0.142742		ncbi_128684939	--	ncbi_128698743	Gale	0.24017		ncbi_128693276	SPCC4B3.18	ncbi_128696113	--	0.227505
MSTRG.30101	--	ncbi_128689582		0.371623		ncbi_128701603	--	ncbi_128702130	--	0.142736		ncbi_128702332	LYSA1	ncbi_128702842	Ces2a	0.240094		ncbi_128693335	--	ncbi_128698255	RGN	0.227446
MSTRG.44996	--	MSTRG.4728	Pol	0.371595		ncbi_128685242	DAGLA	ncbi_128694298	Slc23a1	0.142706		ncbi_128695795	--	ncbi_128698365		0.23992		ncbi_128692958	--	ncbi_128698818	--	0.227372
MSTRG.23472	--	ncbi_128689444	TUBA1A	0.371576		ncbi_128692066	Abca9	ncbi_128695912	CG4928	0.142703		ncbi_128691887	hdac8	ncbi_128702332	LYSA1	0.239919		ncbi_128704236	ADAP1	ncbi_128704888	Mlec	0.227345
MSTRG.44996	--	ncbi_128692985	--	0.371551		ncbi_128688078	LCP2	ncbi_128705658	Ctsc	0.142683		ncbi_128695792	--	ncbi_128695795	--	0.239854		ncbi_128687303	Slc7a6	ncbi_128704302	CPO	0.227305
MSTRG.25956	--	ncbi_128689765	birc7-a	0.371529		MSTRG.3718	--	ncbi_128688967	UGT2B13	0.142665		MSTRG.35223	--	ncbi_128700955	maf	0.239744		ncbi_128689328	SLC10A3	ncbi_128695914	--	0.227259
MSTRG.40199	Pepck1	ncbi_128687835	--	0.371511		MSTRG.20698	--	ncbi_128706185	--	0.142653		ncbi_128695792	--	ncbi_128698806	--	0.23968		ncbi_128689536	Ptprg	ncbi_128692706	SERPINB1	0.227259
MSTRG.13240	--	ncbi_128699075	TARS1	0.371506		ncbi_128697999	TRIP4	ncbi_128699873	TMTC1	0.14247		ncbi_128692543	CYP9E2	ncbi_128692774	CYP3A21	0.239594		ncbi_128692419	Ninj2	ncbi_128693335	--	0.227248
ncbi_128691868	Gld	ncbi_128696653	chmp4b	0.3715		ncbi_128687197	Scarb2	ncbi_128700693	--	0.142388		ncbi_128692873	--	ncbi_128698806	--	0.239403		ncbi_128693276	SPCC4B3.18	ncbi_128696693	--	0.227237
ncbi_128689582		ncbi_128705125	--	0.371468		ncbi_128689777	aarsd1-b	ncbi_128695912	CG4928	0.142368		ncbi_128685280	--	ncbi_128692069	Fras1	0.239401		ncbi_128693276	SPCC4B3.18	ncbi_128698775	Ttc27	0.227235
ncbi_128684944	KCTD9	ncbi_128684962	VCP	0.371465		MSTRG.39558	--	MSTRG.40933	--	0.142351		ncbi_128685104	PEAMT	ncbi_128692774	CYP3A21	0.239377		MSTRG.43523	--	ncbi_128693276	SPCC4B3.18	0.227229
MSTRG.20731	ADAMTS6	ncbi_128694922	--	0.371447		ncbi_128689504	SULT1E1	ncbi_128699473	--	0.142242		ncbi_128692519	Acox3	ncbi_128692873	--	0.23935		ncbi_128687303	Slc7a6	ncbi_128698691	mys	0.227225
ncbi_128706450	--	ncbi_128706576	--	0.371389		MSTRG.1134	--	ncbi_128688955	--	0.142178		ncbi_128692069	Fras1	ncbi_128698743	Gale	0.239254		ncbi_128686211	--	ncbi_128691143		0.22721
MSTRG.39441	--	ncbi_128689444	TUBA1A	0.371387		ncbi_128692689	Zfp36l2	ncbi_128699873	TMTC1	0.142161		ncbi_128694425	SLC22A6	ncbi_128699990	PNLIPRP2	0.239137		ncbi_128695351	Moe	ncbi_128704893	--	0.227187
MSTRG.1882	--	ncbi_128700704	CTSB	0.371324		MSTRG.3718	--	ncbi_128693562	FAAH2	0.142112		ncbi_128698806	--	ncbi_128699979	Tent5c	0.239004		ncbi_128692958	--	ncbi_128703807	CLIPB4	0.227177
ncbi_128686227	--	ncbi_128689444	TUBA1A	0.37132		ncbi_128697698	znf207	ncbi_128698970	ARHGEF4	0.142104		ncbi_128692873	--	ncbi_128693156	FRAS1	0.238928		ncbi_128693335	--	ncbi_128704888	Mlec	0.227151
ncbi_128692985	--	ncbi_128703050	--	0.371319		ncbi_128686521	Sam-S	ncbi_128695476	ITIH2	0.142102		ncbi_128695794	--	ncbi_128702815	--	0.238898		ncbi_128689496	PLOD1	ncbi_128689536	Ptprg	0.227107
ncbi_128689444	TUBA1A	ncbi_128700704	CTSB	0.371291		MSTRG.1134	--	ncbi_128694775	cyp2m1	0.142029		MSTRG.41207	--	ncbi_128695794	--	0.238897		ncbi_128691225	--	ncbi_128693276	SPCC4B3.18	0.227062
ncbi_128684962	VCP	ncbi_128686849	--	0.371254		ncbi_128688955	--	ncbi_128694464	phc-2	0.142018		ncbi_128684955	--	ncbi_128684964	Naalad2	0.238863		ncbi_128689328	SLC10A3	ncbi_128698999	--	0.227061
ncbi_128689444	TUBA1A	ncbi_128696518	--	0.371247		ncbi_128684391	VPS4	ncbi_128701895	CTSC	0.142003		MSTRG.41207	--	MSTRG.42441	Bbox1	0.238704		ncbi_128687303	Slc7a6	ncbi_128693270	--	0.227
MSTRG.32107	--	ncbi_128696653	chmp4b	0.371228		ncbi_128695138	ssh	ncbi_128704269	CAC	0.141991		ncbi_128692069	Fras1	ncbi_128695797	--	0.23864		ncbi_128696287	Trx-2	ncbi_128704888	Mlec	0.226982
MSTRG.30770	--	ncbi_128704979	--	0.371215		ncbi_128686521	Sam-S	ncbi_128698790	--	0.141979		MSTRG.24128	--	ncbi_128689290	GGCX	0.238624		ncbi_128698765	--	ncbi_128704888	Mlec	0.226966
ncbi_128688687	CG6179	ncbi_128689444	TUBA1A	0.371213		MSTRG.20699	--	ncbi_128692396	HPGDS	0.141942		ncbi_128692069	Fras1	ncbi_128695795	--	0.238614		ncbi_128698999	--	ncbi_128703011	--	0.226938
MSTRG.388	--	ncbi_128684962	VCP	0.371205		MSTRG.8323	--	ncbi_128701124	Oat	0.141941		MSTRG.2105	--	ncbi_128693156	FRAS1	0.238438		ncbi_128693276	SPCC4B3.18	ncbi_128704389	RICTOR	0.226925
ncbi_128687835	--	ncbi_128702687	PCK2	0.371204		ncbi_128688955	--	ncbi_128701603	--	0.141815		MSTRG.4407	--	ncbi_128699979	Tent5c	0.238312		ncbi_128696244	--	ncbi_128698691	mys	0.226922
MSTRG.6288	--	ncbi_128693648	Smyd4	0.371199		ncbi_128692396	HPGDS	ncbi_128696683	IGF2BP2	0.141795		MSTRG.35223	--	ncbi_128694792	ycbX	0.23816		ncbi_128699886	XRN1	ncbi_128704888	Mlec	0.226875
ncbi_128697722	--	ncbi_128701509	--	0.371198		ncbi_128694298	Slc23a1	ncbi_128701152	Btg2	0.141695		ncbi_128691955	--	ncbi_128692519	Acox3	0.238069		ncbi_128684950	Mug2	ncbi_128692958	--	0.226869
ncbi_128689326	SPRTN	ncbi_128692985	--	0.37115		ncbi_128689936	Ces2c	ncbi_128705658	Ctsc	0.141672		MSTRG.33032	EH1	ncbi_128691954	--	0.238029		ncbi_128686211	--	ncbi_128695351	Moe	0.226869
ncbi_128684962	VCP	ncbi_128703737	Mpped2	0.371135		ncbi_128699281	ABAT	ncbi_128703237	--	0.141666		MSTRG.2105	--	MSTRG.24647	--	0.238009		ncbi_128691143		ncbi_128695770	CG31760	0.226816
ncbi_128689765	birc7-a	ncbi_128700710		0.371121		MSTRG.1134	--	ncbi_128685242	DAGLA	0.141653		MSTRG.42441	Bbox1	ncbi_128696671	Hmgcll1	0.237882		ncbi_128688971	--	ncbi_128694656	--	0.226809
MSTRG.15974	--	MSTRG.33943	RTase	0.3711		ncbi_128690379	--	ncbi_128694298	Slc23a1	0.14162		ncbi_128691887	hdac8	ncbi_128704896	SLC22A8	0.237866		ncbi_128688971	--	ncbi_128705176	botv	0.226738
MSTRG.33942	RTase	ncbi_128689326	SPRTN	0.371095		ncbi_128688651	--	ncbi_128698253	rgn	0.141619		ncbi_128695797	--	ncbi_128699990	PNLIPRP2	0.237808		ncbi_128688971	--	ncbi_128700706	shakB	0.226734
ncbi_128695106	--	ncbi_128696653	chmp4b	0.371083		MSTRG.9941	--	ncbi_128699281	ABAT	0.141578		MSTRG.37115	--	ncbi_128695792	--	0.2378		ncbi_128693336	--	ncbi_128695351	Moe	0.226713
ncbi_128689765	birc7-a	ncbi_128693648	Smyd4	0.37108		MSTRG.21245	fabG	ncbi_128699281	ABAT	0.141561		ncbi_128684964	Naalad2	ncbi_128687708	UGT2B4	0.237792		ncbi_128692852	ALF	ncbi_128706439	--	0.226691
MSTRG.24086	--	ncbi_128689444	TUBA1A	0.371071		ncbi_128686521	Sam-S	ncbi_128692689	Zfp36l2	0.141504		ncbi_128694877	MTARC2	ncbi_128695795	--	0.237701		ncbi_128694357	COMP	ncbi_128695351	Moe	0.226689
ncbi_128689326	SPRTN	ncbi_128702687	PCK2	0.371063		MSTRG.45199	--	ncbi_128690801	--	0.141499		ncbi_128684939	--	ncbi_128692543	CYP9E2	0.237611		ncbi_128700521	fax	ncbi_128704888	Mlec	0.226648
MSTRG.33920	--	ncbi_128696653	chmp4b	0.371056		ncbi_128698970	ARHGEF4	ncbi_128703465	--	0.141358		MSTRG.35223	--	ncbi_128694510		0.237602		ncbi_128685519	PPAF1	ncbi_128693335	--	0.226617
ncbi_128689444	TUBA1A	ncbi_128698916		0.371035		ncbi_128694624	HADHB	ncbi_128698253	rgn	0.141294		MSTRG.33591	--	ncbi_128703213	Gba	0.237572		ncbi_128685243		ncbi_128693276	SPCC4B3.18	0.22658
MSTRG.40199	Pepck1	ncbi_128696653	chmp4b	0.370968		ncbi_128698943	CYPA	ncbi_128699456	--	0.141277		ncbi_128689290	GGCX	ncbi_128700955	maf	0.237509		ncbi_128695351	Moe	ncbi_128703807	CLIPB4	0.226562
ncbi_128690166	ITGA4	ncbi_128696649	EHD3	0.370961		ncbi_128695138	ssh	ncbi_128698970	ARHGEF4	0.141244		ncbi_128692543	CYP9E2	ncbi_128698365		0.237499		ncbi_128693276	SPCC4B3.18	ncbi_128699133	dtwd1	0.226544
ncbi_128684962	VCP	ncbi_128692908	nrf-6	0.370936		ncbi_128695912	CG4928	ncbi_128701895	CTSC	0.141244		MSTRG.33032	EH1	ncbi_128695795	--	0.237473		ncbi_128691704	CYTB5-D	ncbi_128703412	46266	0.226526
MSTRG.18084	--	MSTRG.20731	ADAMTS6	0.370927		MSTRG.3718	--	ncbi_128686824	--	0.141219		ncbi_128691954	--	ncbi_128695795	--	0.237471		ncbi_128693270	--	ncbi_128693679	SMPD1	0.22652
ncbi_128688908	Slc25a21	ncbi_128689444	TUBA1A	0.370914		ncbi_128694298	Slc23a1	ncbi_128700561	rps12	0.141204		ncbi_128685104	PEAMT	ncbi_128695626	htyE	0.237449		ncbi_128695351	Moe	ncbi_128695661	Rel	0.226477
ncbi_128684962	VCP	ncbi_128692957	RNF14	0.370885		MSTRG.1134	--	MSTRG.35925	--	0.141168		ncbi_128695792	--	ncbi_128695797	--	0.237299		MSTRG.6185	--	ncbi_128704888	Mlec	0.226471
ncbi_128684962	VCP	ncbi_128695883	--	0.370866		ncbi_128695912	CG4928	ncbi_128705962	CYP15C1	0.141129		ncbi_128691887	hdac8	ncbi_128692069	Fras1	0.237274		ncbi_128693276	SPCC4B3.18	ncbi_128702701	pat-4	0.226417
ncbi_128684962	VCP	ncbi_128697043	dicer1	0.370864		ncbi_128691348	Slc1a1	ncbi_128698970	ARHGEF4	0.14112		MSTRG.41207	--	ncbi_128693156	FRAS1	0.237266		ncbi_128693696	--	ncbi_128695914	--	0.226408
ncbi_128700066	--	ncbi_128703050	--	0.370864		ncbi_128693555	--	ncbi_128698970	ARHGEF4	0.141114		ncbi_128685280	--	ncbi_128695794	--	0.237233		ncbi_128691143		ncbi_128697432	Chtop	0.226407
ncbi_128689444	TUBA1A	ncbi_128706571	Parp11	0.370835		MSTRG.40933	--	ncbi_128689936	Ces2c	0.1411		MSTRG.33032	EH1	ncbi_128703218	--	0.23723		ncbi_128694222	TUB-2	ncbi_128696287	Trx-2	0.22636
ncbi_128684962	VCP	ncbi_128706576	--	0.370832		ncbi_128692396	HPGDS	ncbi_128696359	ringer	0.14108		MSTRG.37050	--	ncbi_128691954	--	0.237222		ncbi_128686518	--	ncbi_128692828	--	0.22632
ncbi_128684962	VCP	ncbi_128698920	inx2	0.370826		ncbi_128689303	Cst3	ncbi_128695902	pain	0.141014		ncbi_128696844	--	ncbi_128700955	maf	0.237211		ncbi_128688052	bsk	ncbi_128689753	--	0.226316
MSTRG.18552	--	ncbi_128689444	TUBA1A	0.370793		MSTRG.43194	--	ncbi_128692396	HPGDS	0.140934		ncbi_128695796		ncbi_128699990	PNLIPRP2	0.237156		ncbi_128689297	--	ncbi_128694222	TUB-2	0.226314
ncbi_128686891	UBE2D2	ncbi_128689765	birc7-a	0.370788		MSTRG.20670	--	ncbi_128694298	Slc23a1	0.14081		ncbi_128693156	FRAS1	ncbi_128698743	Gale	0.237119		ncbi_128688971	--	ncbi_128695790	dda1	0.226267
ncbi_128689582		ncbi_128692985	--	0.370749		ncbi_128687889	PHGDH	ncbi_128688078	LCP2	0.140769		MSTRG.33591	--	ncbi_128684939	--	0.237067		MSTRG.28903	--	ncbi_128693276	SPCC4B3.18	0.226229
MSTRG.32107	--	ncbi_128689765	birc7-a	0.370743		ncbi_128699473	--	ncbi_128705962	CYP15C1	0.140758		ncbi_128684955	--	ncbi_128692873	--	0.237056		ncbi_128689535	--	ncbi_128691143		0.226223
ncbi_128689765	birc7-a	ncbi_128698721	CASK	0.370725		MSTRG.32002	--	ncbi_128694298	Slc23a1	0.140752		ncbi_128699990	PNLIPRP2	ncbi_128702842	Ces2a	0.237053		ncbi_128690976	Ehd2	ncbi_128704888	Mlec	0.226211
MSTRG.13240	--	ncbi_128699063	Tars1	0.370712		ncbi_128699172	rdx	ncbi_128699473	--	0.140735		ncbi_128699607	gbh-1	ncbi_128704896	SLC22A8	0.236608		ncbi_128692504	SERPINB3	ncbi_128692828	--	0.226149
MSTRG.40199	Pepck1	ncbi_128701509	--	0.370694		ncbi_128688967	UGT2B13	ncbi_128698970	ARHGEF4	0.140683		ncbi_128692519	Acox3	ncbi_128704676	GLY3	0.236517		ncbi_128690211	Inx3	ncbi_128698485	--	0.226101
MSTRG.42820	Rac1	ncbi_128691881	ADAMTS3	0.370691		MSTRG.3718	--	ncbi_128705643	--	0.140668		ncbi_128694877	MTARC2	ncbi_128702842	Ces2a	0.236515		ncbi_128692407	Hr38	ncbi_128703396	SERPINB8	0.226092
MSTRG.15974	--	ncbi_128689326	SPRTN	0.370685		ncbi_128699172	rdx	ncbi_128702673	XDH	0.140612		MSTRG.35223	--	ncbi_128694877	MTARC2	0.236383		ncbi_128685243		ncbi_128704888	Mlec	0.226062
ncbi_128684900	SLC12A6	ncbi_128689765	birc7-a	0.370668		ncbi_128692218	--	ncbi_128694464	phc-2	0.140599		MSTRG.14794	--	ncbi_128689300	--	0.236121		ncbi_128692488		ncbi_128692958	--	0.22604
ncbi_128684911	--	ncbi_128689444	TUBA1A	0.370666		ncbi_128689504	SULT1E1	ncbi_128699873	TMTC1	0.140534		ncbi_128698365		ncbi_128699979	Tent5c	0.2361		ncbi_128693335	--	ncbi_128693662	FCN1	0.226034
ncbi_128689582		ncbi_128698450	--	0.370662		ncbi_128692707	--	ncbi_128699345	--	0.140522		ncbi_128687708	UGT2B4	ncbi_128703213	Gba	0.236022		ncbi_128692938	--	ncbi_128698999	--	0.226027
ncbi_128685726	Sacs	ncbi_128686242	ChT	0.370648		ncbi_128692396	HPGDS	ncbi_128703465	--	0.140495		MSTRG.41209	--	ncbi_128698743	Gale	0.235905		ncbi_128693276	SPCC4B3.18	ncbi_128704236	ADAP1	0.226015
MSTRG.15930	--	ncbi_128689765	birc7-a	0.370596		MSTRG.36049	--	ncbi_128703334	Clec4f	0.140426		MSTRG.37050	--	ncbi_128702332	LYSA1	0.235856		ncbi_128693550	Bm1_04115	ncbi_128703412	46266	0.226014
ncbi_128694345	Fam114a2	ncbi_128701509	--	0.370586		MSTRG.19100	Pol	ncbi_128701603	--	0.140419		MSTRG.41207	--	ncbi_128695796		0.235741		ncbi_128691143		ncbi_128701875	--	0.225936
ncbi_128689444	TUBA1A	ncbi_128706059	DIP2C	0.37052		ncbi_128697748	--	ncbi_128701895	CTSC	0.140415		MSTRG.41209	--	ncbi_128692873	--	0.235725		ncbi_128698999	--	ncbi_128699886	XRN1	0.225905
ncbi_128684962	VCP	ncbi_128705537	--	0.370512		ncbi_128695451	HPRT1	ncbi_128699843	--	0.140401		ncbi_128685280	--	ncbi_128691887	hdac8	0.235719		ncbi_128692742	Eip74EF	ncbi_128700521	fax	0.225891
MSTRG.19280	--	ncbi_128687835	--	0.370486		MSTRG.20699	--	ncbi_128702673	XDH	0.140391		MSTRG.4407	--	ncbi_128695795	--	0.235686		MSTRG.16301	--	ncbi_128695914	--	0.225857
ncbi_128691881	ADAMTS3	ncbi_128698906	Iars1	0.370391		ncbi_128692218	--	ncbi_128702673	XDH	0.140332		MSTRG.24647	--	ncbi_128687708	UGT2B4	0.235675		ncbi_128693896	duoxa1	ncbi_128696693	--	0.225812
MSTRG.1882	--	ncbi_128701509	--	0.370379		ncbi_128688967	UGT2B13	ncbi_128699874	Tmtc1	0.140308		ncbi_128693156	FRAS1	ncbi_128699990	PNLIPRP2	0.235595		ncbi_128695914	--	ncbi_128703011	--	0.225787
MSTRG.30101	--	ncbi_128700704	CTSB	0.370377		ncbi_128689303	Cst3	ncbi_128697698	znf207	0.14026		MSTRG.35223	--	ncbi_128693156	FRAS1	0.235581		ncbi_128693276	SPCC4B3.18	ncbi_128698999	--	0.225784
ncbi_128689326	SPRTN	ncbi_128702685	PCK2	0.370374		ncbi_128699281	ABAT	ncbi_128702673	XDH	0.140219		MSTRG.42441	Bbox1	ncbi_128704896	SLC22A8	0.235534		ncbi_128694942		ncbi_128696693	--	0.225766
MSTRG.13240	--	ncbi_128684962	VCP	0.370358		ncbi_128698790	--	ncbi_128703124	--	0.140211		ncbi_128689290	GGCX	ncbi_128695896	--	0.23541		ncbi_128695351	Moe	ncbi_128704302	CPO	0.225765
MSTRG.25734	--	ncbi_128689444	TUBA1A	0.370348		ncbi_128701603	--	ncbi_128701816	DAP3	0.140208		ncbi_128694425	SLC22A6	ncbi_128695792	--	0.235339		ncbi_128688971	--	ncbi_128690868	Nrg	0.225679
ncbi_128687835	--	ncbi_128689444	TUBA1A	0.370339		MSTRG.43194	--	ncbi_128694298	Slc23a1	0.140207		ncbi_128691955	--	ncbi_128695626	htyE	0.235248		ncbi_128685519	PPAF1	ncbi_128693679	SMPD1	0.225666
ncbi_128696279	--	ncbi_128696653	chmp4b	0.370323		ncbi_128694775	cyp2m1	ncbi_128705962	CYP15C1	0.140205		ncbi_128684955	--	ncbi_128691954	--	0.235189		ncbi_128695914	--	ncbi_128700715	Inx7	0.225642
MSTRG.24290	SLC2A7	ncbi_128689444	TUBA1A	0.370321		ncbi_128699456	--	ncbi_128703086	zgc:77739	0.140028		MSTRG.24647	--	ncbi_128696671	Hmgcll1	0.235178		ncbi_128689535	--	ncbi_128706544	MYO1E	0.225547
ncbi_128687835	--	ncbi_128694920	--	0.370314		ncbi_128696683	IGF2BP2	ncbi_128700693	--	0.140022		ncbi_128694510		ncbi_128695794	--	0.235126		ncbi_128698999	--	ncbi_128701370	HEBP2	0.225532
MSTRG.19279	--	ncbi_128689326	SPRTN	0.370266		ncbi_128684476	--	ncbi_128688557	Acss3	0.140016		ncbi_128695794	--	ncbi_128696671	Hmgcll1	0.235035		ncbi_128691143		ncbi_128700652	RAD21	0.225519
MSTRG.22598	--	ncbi_128689444	TUBA1A	0.370225		ncbi_128698790	--	ncbi_128701603	--	0.139995		MSTRG.33032	EH1	ncbi_128685280	--	0.234902		ncbi_128686657	--	ncbi_128693276	SPCC4B3.18	0.225515
ncbi_128689444	TUBA1A	ncbi_128703379	DIP2	0.370207		ncbi_128694298	Slc23a1	ncbi_128699281	ABAT	0.139959		MSTRG.41207	--	ncbi_128699979	Tent5c	0.23483		ncbi_128685519	PPAF1	ncbi_128694943	Duox	0.22551
ncbi_128691922	Pdk	ncbi_128693654	--	0.370171		ncbi_128686521	Sam-S	ncbi_128701603	--	0.139952		ncbi_128684964	Naalad2	ncbi_128692069	Fras1	0.23482		ncbi_128688971	--	ncbi_128696693	--	0.22545
ncbi_128691881	ADAMTS3	ncbi_128696973	--	0.370141		ncbi_128689935	--	ncbi_128699473	--	0.13993		ncbi_128692873	--	ncbi_128702815	--	0.234783		ncbi_128694233	usp37	ncbi_128704864	VBP1	0.225441
MSTRG.6288	--	ncbi_128689326	SPRTN	0.370097		ncbi_128688955	--	ncbi_128697999	TRIP4	0.13993		MSTRG.41207	--	MSTRG.41209	--	0.234731		ncbi_128691143		ncbi_128692938	--	0.225425
ncbi_128696649	EHD3	ncbi_128701579	PGM2	0.370091		MSTRG.38949	RTase	ncbi_128695912	CG4928	0.139909		ncbi_128684955	--	ncbi_128699990	PNLIPRP2	0.234706		MSTRG.6185	--	ncbi_128693276	SPCC4B3.18	0.225365
ncbi_128688886	--	ncbi_128696653	chmp4b	0.370088		ncbi_128686473	sgk1-a	ncbi_128695912	CG4928	0.139881		ncbi_128694425	SLC22A6	ncbi_128696844	--	0.234637		ncbi_128693270	--	ncbi_128705672	Act5C	0.225354
MSTRG.13240	--	ncbi_128684944	KCTD9	0.370071		ncbi_128692218	--	ncbi_128705658	Ctsc	0.139832		MSTRG.35223	--	ncbi_128703218	--	0.234546		ncbi_128689592	SMARCC2	ncbi_128691143		0.225344
MSTRG.42821	Rac1	ncbi_128689444	TUBA1A	0.370056		ncbi_128695476	ITIH2	ncbi_128696683	IGF2BP2	0.139832		ncbi_128692519	Acox3	ncbi_128696671	Hmgcll1	0.234533		ncbi_128695351	Moe	ncbi_128699991	--	0.22533
ncbi_128689996	--	ncbi_128700066	--	0.37003		ncbi_128699473	--	ncbi_128703334	Clec4f	0.139818		ncbi_128699607	gbh-1	ncbi_128704676	GLY3	0.234523		ncbi_128695770	CG31760	ncbi_128700521	fax	0.225329
ncbi_128691881	ADAMTS3	ncbi_128699835	--	0.370014		ncbi_128687889	PHGDH	ncbi_128699843	--	0.139783		ncbi_128691954	--	ncbi_128699607	gbh-1	0.234498		ncbi_128703396	SERPINB8	ncbi_128704888	Mlec	0.225244
MSTRG.2525	--	ncbi_128684962	VCP	0.36999		MSTRG.3718	--	ncbi_128705658	Ctsc	0.139764		MSTRG.2105	--	MSTRG.41209	--	0.234487		ncbi_128695419	Tmcc2	ncbi_128695661	Rel	0.225216
ncbi_128684911	--	ncbi_128696653	chmp4b	0.369988		ncbi_128694464	phc-2	ncbi_128699843	--	0.139654		ncbi_128684955	--	ncbi_128704676	GLY3	0.234364		ncbi_128691143		ncbi_128705672	Act5C	0.225214
ncbi_128689582		ncbi_128705194	--	0.369985		ncbi_128693268	ifi30	ncbi_128705658	Ctsc	0.139624		ncbi_128684955	--	ncbi_128696671	Hmgcll1	0.234327		ncbi_128686618	--	ncbi_128689496	PLOD1	0.225204
ncbi_128689582		ncbi_128689765	birc7-a	0.369944		ncbi_128697023	yin	ncbi_128699873	TMTC1	0.139598		MSTRG.35223	--	ncbi_128698365		0.234324		ncbi_128698524	--	ncbi_128703396	SERPINB8	0.225174
ncbi_128689582		ncbi_128697238	--	0.369926		MSTRG.35925	--	ncbi_128692396	HPGDS	0.139526		ncbi_128689290	GGCX	ncbi_128697433	SLC17A5	0.234298		MSTRG.34284	--	ncbi_128695914	--	0.225169
ncbi_128691881	ADAMTS3	ncbi_128698721	CASK	0.369924		ncbi_128684590	Neo1	ncbi_128688967	UGT2B13	0.139504		MSTRG.42441	Bbox1	ncbi_128685104	PEAMT	0.234259		ncbi_128695914	--	ncbi_128704864	VBP1	0.225154
ncbi_128690849		ncbi_128694922	--	0.36991		ncbi_128694775	cyp2m1	ncbi_128703086	zgc:77739	0.139464		ncbi_128696671	Hmgcll1	ncbi_128699607	gbh-1	0.234003		ncbi_128693276	SPCC4B3.18	ncbi_128704888	Mlec	0.225143
MSTRG.33943	RTase	ncbi_128706450	--	0.369888		MSTRG.23677	--	ncbi_128698253	rgn	0.139367		MSTRG.42441	Bbox1	ncbi_128704676	GLY3	0.233982		ncbi_128685243		ncbi_128695914	--	0.225127
ncbi_128697397	--	ncbi_128698450	--	0.369856		ncbi_128693562	FAAH2	ncbi_128699873	TMTC1	0.139364		ncbi_128702842	Ces2a	ncbi_128704896	SLC22A8	0.233955		ncbi_128693276	SPCC4B3.18	ncbi_128704438	CASD1	0.225098
MSTRG.18084	--	MSTRG.30770	--	0.369853		ncbi_128695912	CG4928	ncbi_128700140	CACNA1C	0.139363		MSTRG.41209	--	ncbi_128684964	Naalad2	0.233925		MSTRG.34284	--	ncbi_128704888	Mlec	0.225069
ncbi_128689765	birc7-a	ncbi_128697956	--	0.36985		MSTRG.12138	--	MSTRG.3718	--	0.139341		ncbi_128684955	--	ncbi_128696655	--	0.233864		ncbi_128693276	SPCC4B3.18	ncbi_128705672	Act5C	0.225032
MSTRG.6288	--	ncbi_128687835	--	0.369821		ncbi_128686597	celD	ncbi_128699873	TMTC1	0.139337		ncbi_128703213	Gba	ncbi_128704676	GLY3	0.233863		ncbi_128684970	--	ncbi_128698485	--	0.225026
ncbi_128691881	ADAMTS3	ncbi_128694447	etnppl	0.369802		ncbi_128699281	ABAT	ncbi_128701124	Oat	0.139318		MSTRG.2105	--	ncbi_128694877	MTARC2	0.233798		ncbi_128692905	--	ncbi_128698999	--	0.225022
MSTRG.33942	RTase	ncbi_128689765	birc7-a	0.369766		ncbi_128688955	--	ncbi_128698970	ARHGEF4	0.139314		ncbi_128687708	UGT2B4	ncbi_128700955	maf	0.233765		ncbi_128689328	SLC10A3	ncbi_128691143		0.225016
MSTRG.13240	--	ncbi_128696653	chmp4b	0.369752		ncbi_128688955	--	ncbi_128703086	zgc:77739	0.139294		ncbi_128692069	Fras1	ncbi_128696671	Hmgcll1	0.233747		ncbi_128684970	--	ncbi_128696244	--	0.224963
ncbi_128696279	--	ncbi_128697048	CYP6K1	0.369752		ncbi_128684476	--	ncbi_128705643	--	0.139236		MSTRG.43494	--	ncbi_128694877	MTARC2	0.233707		ncbi_128691143		ncbi_128692203	Mug1	0.224962
ncbi_128689582		ncbi_128694447	etnppl	0.369739		ncbi_128688078	LCP2	ncbi_128697999	TRIP4	0.1392		ncbi_128698365		ncbi_128702815	--	0.233626		ncbi_128692711	serpinb1	ncbi_128692828	--	0.22485
ncbi_128689444	TUBA1A	ncbi_128691868	Gld	0.369717		MSTRG.9941	--	ncbi_128699873	TMTC1	0.13919		ncbi_128694877	MTARC2	ncbi_128695797	--	0.233556		ncbi_128692419	Ninj2	ncbi_128700521	fax	0.224795
ncbi_128684962	VCP	ncbi_128696279	--	0.369714		ncbi_128686824	--	ncbi_128703237	--	0.139153		ncbi_128695797	--	ncbi_128702815	--	0.233441		ncbi_128696693	--	ncbi_128700521	fax	0.224775
ncbi_128689444	TUBA1A	ncbi_128693379	--	0.369671		ncbi_128697999	TRIP4	ncbi_128701603	--	0.139152		ncbi_128687708	UGT2B4	ncbi_128702815	--	0.232896		ncbi_128684197	Itgb1	ncbi_128700521	fax	0.22476
ncbi_128696973	--	ncbi_128699440	Aspg	0.369657		ncbi_128689903	Glb1l2	ncbi_128699345	--	0.139148		ncbi_128684939	--	ncbi_128696671	Hmgcll1	0.232841		ncbi_128684197	Itgb1	ncbi_128695351	Moe	0.224739
MSTRG.20731	ADAMTS6	ncbi_128694920	--	0.369647		MSTRG.20698	--	ncbi_128684476	--	0.139074		ncbi_128702332	LYSA1	ncbi_128703213	Gba	0.232838		ncbi_128693276	SPCC4B3.18	ncbi_128698923	--	0.224718
ncbi_128689444	TUBA1A	ncbi_128697268	TUBB4B	0.369646		ncbi_128692396	HPGDS	ncbi_128698059	--	0.139063		ncbi_128689290	GGCX	ncbi_128694877	MTARC2	0.232837		ncbi_128692203	Mug1	ncbi_128698999	--	0.224717
MSTRG.33629	--	ncbi_128686227	--	0.369632		ncbi_128692689	Zfp36l2	ncbi_128701895	CTSC	0.139062		ncbi_128684964	Naalad2	ncbi_128694792	ycbX	0.232828		ncbi_128695914	--	ncbi_128702951	--	0.224681
MSTRG.30770	--	ncbi_128697048	CYP6K1	0.369604		ncbi_128695912	CG4928	ncbi_128696683	IGF2BP2	0.139057		ncbi_128695797	--	ncbi_128704896	SLC22A8	0.232818		MSTRG.21177	--	ncbi_128693276	SPCC4B3.18	0.224659
MSTRG.13240	--	ncbi_128699919	--	0.369595		ncbi_128690596	cyp3a40	ncbi_128699456	--	0.139057		ncbi_128687708	UGT2B4	ncbi_128692069	Fras1	0.232742		ncbi_128686024	Traf6	ncbi_128694222	TUB-2	0.224652
ncbi_128689765	birc7-a	ncbi_128696234	--	0.369591		ncbi_128692396	HPGDS	ncbi_128692689	Zfp36l2	0.13902		ncbi_128685280	--	ncbi_128702815	--	0.232737		ncbi_128685519	PPAF1	ncbi_128687303	Slc7a6	0.224638
ncbi_128695591	Leng9	ncbi_128699919	--	0.369577		ncbi_128698970	ARHGEF4	ncbi_128701152	Btg2	0.139013		ncbi_128692774	CYP3A21	ncbi_128695794	--	0.232713		ncbi_128695834	Mrpl47	ncbi_128695914	--	0.224586
ncbi_128697397	--	ncbi_128703108	UGT2A1	0.369564		MSTRG.40933	--	ncbi_128684866	NEK1	0.13901		ncbi_128698365		ncbi_128698806	--	0.232679		ncbi_128690932	CLIPB4	ncbi_128692828	--	0.224582
ncbi_128689765	birc7-a	ncbi_128691868	Gld	0.369525		ncbi_128702673	XDH	ncbi_128703237	--	0.138896		ncbi_128698743	Gale	ncbi_128703218	--	0.232672		ncbi_128692828	--	ncbi_128693550	Bm1_04115	0.224569
MSTRG.42820	Rac1	ncbi_128699919	--	0.369477		ncbi_128701895	CTSC	ncbi_128704775	--	0.138889		ncbi_128685104	PEAMT	ncbi_128692069	Fras1	0.232654		ncbi_128684970	--	ncbi_128685519	PPAF1	0.224528
MSTRG.19279	--	ncbi_128687835	--	0.36947		ncbi_128688414	ade5	ncbi_128695912	CG4928	0.138885		MSTRG.37050	--	ncbi_128684964	Naalad2	0.232628		ncbi_128689073	--	ncbi_128695914	--	0.224485
MSTRG.40199	Pepck1	ncbi_128691881	ADAMTS3	0.369436		MSTRG.1134	--	ncbi_128694464	phc-2	0.138881		MSTRG.41207	--	ncbi_128692873	--	0.232597		ncbi_128688971	--	ncbi_128689297	--	0.224483
ncbi_128693890	Ttn	ncbi_128696653	chmp4b	0.369424		ncbi_128689936	Ces2c	ncbi_128694775	cyp2m1	0.138867		ncbi_128685104	PEAMT	ncbi_128685280	--	0.232557		ncbi_128687303	Slc7a6	ncbi_128692852	ALF	0.224473
ncbi_128684962	VCP	ncbi_128690849		0.369423		ncbi_128694298	Slc23a1	ncbi_128703237	--	0.138863		MSTRG.1715	--	ncbi_128692519	Acox3	0.232495		ncbi_128693336	--	ncbi_128696244	--	0.22444
ncbi_128689444	TUBA1A	ncbi_128696486	TIGD1	0.369417		MSTRG.18961	--	ncbi_128699345	--	0.138793		MSTRG.35223	--	ncbi_128699979	Tent5c	0.232326		MSTRG.41184	--	ncbi_128695351	Moe	0.224431
ncbi_128687835	--	ncbi_128697048	CYP6K1	0.369406		MSTRG.20698	--	ncbi_128688078	LCP2	0.138766		ncbi_128693156	FRAS1	ncbi_128702332	LYSA1	0.232308		ncbi_128693276	SPCC4B3.18	ncbi_128701052	RAD52	0.2244
ncbi_128689765	birc7-a	ncbi_128698182	EHBP1	0.369398		ncbi_128691348	Slc1a1	ncbi_128702673	XDH	0.138727		MSTRG.35223	--	ncbi_128684955	--	0.232203		ncbi_128685009	Pxt	ncbi_128695351	Moe	0.224348
ncbi_128693654	--	ncbi_128698450	--	0.369374		ncbi_128698379	--	ncbi_128699873	TMTC1	0.138714		MSTRG.33032	EH1	ncbi_128692774	CYP3A21	0.232128		ncbi_128689535	--	ncbi_128692905	--	0.224331
MSTRG.32107	--	ncbi_128684962	VCP	0.369359		ncbi_128690379	--	ncbi_128699473	--	0.138686		MSTRG.41207	--	ncbi_128695795	--	0.231964		MSTRG.16301	--	ncbi_128688971	--	0.224269
ncbi_128684962	VCP	ncbi_128699008	--	0.369354		ncbi_128688557	Acss3	ncbi_128695912	CG4928	0.138651		ncbi_128692873	--	ncbi_128696655	--	0.231846		MSTRG.28903	--	ncbi_128688971	--	0.224267
ncbi_128689444	TUBA1A	ncbi_128689609	NELF-B	0.369352		ncbi_128694298	Slc23a1	ncbi_128703465	--	0.138611		ncbi_128692069	Fras1	ncbi_128702842	Ces2a	0.231768		ncbi_128695661	Rel	ncbi_128698691	mys	0.224217
ncbi_128686227	--	ncbi_128699919	--	0.369342		ncbi_128695912	CG4928	ncbi_128699211	SLCO5A1	0.138602		ncbi_128691955	--	ncbi_128695794	--	0.231709		MSTRG.6185	--	ncbi_128691143		0.22419
MSTRG.33629	--	ncbi_128693648	Smyd4	0.369342		MSTRG.3718	--	ncbi_128706185	--	0.138567		ncbi_128695795	--	ncbi_128699990	PNLIPRP2	0.231678		ncbi_128695351	Moe	ncbi_128698485	--	0.224188
MSTRG.13240	--	ncbi_128689326	SPRTN	0.369288		MSTRG.20698	--	ncbi_128701603	--	0.138567		ncbi_128692774	CYP3A21	ncbi_128696671	Hmgcll1	0.231621		ncbi_128695419	Tmcc2	ncbi_128698999	--	0.224181
MSTRG.13240	--	MSTRG.1611	--	0.369271		ncbi_128689303	Cst3	ncbi_128692218	--	0.138532		MSTRG.37050	--	ncbi_128704896	SLC22A8	0.231619		MSTRG.30424	TIGD1	ncbi_128695351	Moe	0.224125
MSTRG.45022	--	ncbi_128686227	--	0.36926		MSTRG.20699	--	ncbi_128699874	Tmtc1	0.138516		ncbi_128697469	ine	ncbi_128698806	--	0.231607		ncbi_128692902	--	ncbi_128694222	TUB-2	0.224113
MSTRG.26434	--	MSTRG.4728	Pol	0.369224		ncbi_128699345	--	ncbi_128705658	Ctsc	0.138509		MSTRG.24647	--	ncbi_128692543	CYP9E2	0.231459		ncbi_128694222	TUB-2	ncbi_128695661	Rel	0.22409
ncbi_128689582		ncbi_128694231	SLC6A5	0.369198		ncbi_128694464	phc-2	ncbi_128697999	TRIP4	0.138508		ncbi_128692774	CYP3A21	ncbi_128699979	Tent5c	0.231419		ncbi_128693270	--	ncbi_128703412	46266	0.22408
MSTRG.33629	--	MSTRG.33943	RTase	0.369194		ncbi_128685242	DAGLA	ncbi_128688967	UGT2B13	0.138468		ncbi_128696655	--	ncbi_128699607	gbh-1	0.231411		ncbi_128695914	--	ncbi_128701370	HEBP2	0.224077
ncbi_128695866	--	ncbi_128700704	CTSB	0.369194		MSTRG.20698	--	ncbi_128705643	--	0.138435		MSTRG.4407	--	ncbi_128702332	LYSA1	0.231349		ncbi_128695661	Rel	ncbi_128706577	Mmp3	0.224062
ncbi_128689326	SPRTN	ncbi_128698450	--	0.36918		ncbi_128688955	--	ncbi_128694298	Slc23a1	0.138411		ncbi_128685104	PEAMT	ncbi_128693156	FRAS1	0.230958		ncbi_128698917	Ppm1e	ncbi_128698999	--	0.224056
MSTRG.33920	--	ncbi_128696649	EHD3	0.369167		MSTRG.32002	--	ncbi_128702673	XDH	0.138402		ncbi_128684939	--	ncbi_128692873	--	0.230956		ncbi_128698765	--	ncbi_128704864	VBP1	0.224044
ncbi_128685726	Sacs	ncbi_128698721	CASK	0.369129		ncbi_128693691	unc-51	ncbi_128699456	--	0.13838		ncbi_128698743	Gale	ncbi_128702815	--	0.230907		ncbi_128687303	Slc7a6	ncbi_128691143		0.224037
ncbi_128685726	Sacs	ncbi_128695591	Leng9	0.369123		ncbi_128694298	Slc23a1	ncbi_128706185	--	0.138241		ncbi_128702842	Ces2a	ncbi_128703218	--	0.230894		ncbi_128692828	--	ncbi_128698999	--	0.224035
ncbi_128684795	--	ncbi_128689326	SPRTN	0.369123		ncbi_128699345	--	ncbi_128702673	XDH	0.138223		MSTRG.37050	--	ncbi_128689290	GGCX	0.230858		ncbi_128685243		ncbi_128688971	--	0.224028
MSTRG.33943	RTase	ncbi_128687835	--	0.369053		ncbi_128696683	IGF2BP2	ncbi_128699843	--	0.138162		ncbi_128692873	--	ncbi_128703218	--	0.230851		ncbi_128690932	CLIPB4	ncbi_128704302	CPO	0.224014
MSTRG.25734	--	ncbi_128701509	--	0.369053		ncbi_128686521	Sam-S	ncbi_128698379	--	0.138135		MSTRG.43494	--	ncbi_128694510		0.230776		ncbi_128691143		ncbi_128695419	Tmcc2	0.223999
ncbi_128697094	Synj1	ncbi_128698533	NARS	0.369046		MSTRG.43933	--	ncbi_128698253	rgn	0.13813		MSTRG.2105	--	MSTRG.33032	EH1	0.230769		ncbi_128694222	TUB-2	ncbi_128695351	Moe	0.223923
ncbi_128697048	CYP6K1	ncbi_128700704	CTSB	0.369018		ncbi_128685242	DAGLA	ncbi_128702673	XDH	0.138129		MSTRG.41207	--	ncbi_128692519	Acox3	0.230728		MSTRG.16301	--	ncbi_128691143		0.223864
MSTRG.1882	--	ncbi_128691881	ADAMTS3	0.369014		ncbi_128699873	TMTC1	ncbi_128701895	CTSC	0.138089		ncbi_128696655	--	ncbi_128698365		0.230541		ncbi_128692852	ALF	ncbi_128702017	Clca3a1	0.223861
ncbi_128689765	birc7-a	ncbi_128698450	--	0.368984		ncbi_128688078	LCP2	ncbi_128695912	CG4928	0.138073		MSTRG.14794	--	ncbi_128697433	SLC17A5	0.230442		ncbi_128693270	--	ncbi_128704302	CPO	0.223857
MSTRG.45022	--	ncbi_128696973	--	0.368932		MSTRG.20698	--	ncbi_128699211	SLCO5A1	0.138021		ncbi_128697469	ine	ncbi_128699607	gbh-1	0.230439		ncbi_128693335	--	ncbi_128695661	Rel	0.223837
ncbi_128684828	Uba1	ncbi_128689765	birc7-a	0.368929		ncbi_128692689	Zfp36l2	ncbi_128697999	TRIP4	0.138004		ncbi_128685280	--	ncbi_128695796		0.23042		ncbi_128689592	SMARCC2	ncbi_128698999	--	0.223788
ncbi_128684962	VCP	ncbi_128697397	--	0.368927		ncbi_128688967	UGT2B13	ncbi_128689903	Glb1l2	0.137981		MSTRG.4407	--	ncbi_128685280	--	0.230331		ncbi_128698485	--	ncbi_128704302	CPO	0.223782
ncbi_128691881	ADAMTS3	ncbi_128698533	NARS	0.368925		ncbi_128701603	--	ncbi_128702673	XDH	0.137934		ncbi_128695796		ncbi_128702815	--	0.230234		ncbi_128688971	--	ncbi_128689328	SLC10A3	0.223782
MSTRG.15930	--	ncbi_128696653	chmp4b	0.368915		MSTRG.36049	--	MSTRG.3718	--	0.137932		ncbi_128684955	--	ncbi_128685104	PEAMT	0.230201		ncbi_128685519	PPAF1	ncbi_128693276	SPCC4B3.18	0.223777
ncbi_128690381	--	ncbi_128696653	chmp4b	0.368904		ncbi_128697023	yin	ncbi_128704821	--	0.137914		MSTRG.24647	--	ncbi_128699979	Tent5c	0.2302		MSTRG.10832	F52C9.6	ncbi_128694222	TUB-2	0.223692
MSTRG.15974	--	ncbi_128689444	TUBA1A	0.368873		MSTRG.3718	--	ncbi_128687889	PHGDH	0.13791		ncbi_128685280	--	ncbi_128702842	Ces2a	0.230174		ncbi_128691143		ncbi_128696287	Trx-2	0.223683
MSTRG.13240	--	ncbi_128706576	--	0.368868		MSTRG.3718	--	ncbi_128695902	pain	0.137888		MSTRG.33591	--	MSTRG.37050	--	0.230146		ncbi_128697708	agpat9l	ncbi_128703412	46266	0.223659
ncbi_128684795	--	ncbi_128689582		0.368865		ncbi_128687889	PHGDH	ncbi_128699819	--	0.13788		ncbi_128695797	--	ncbi_128702332	LYSA1	0.230126		ncbi_128689535	--	ncbi_128704236	ADAP1	0.223632
ncbi_128691737	rhbdf1	ncbi_128696649	EHD3	0.36883		MSTRG.3718	--	ncbi_128701124	Oat	0.137848		MSTRG.37050	--	ncbi_128697469	ine	0.230122		ncbi_128689073	--	ncbi_128693276	SPCC4B3.18	0.223604
ncbi_128689444	TUBA1A	ncbi_128695591	Leng9	0.368784		ncbi_128687197	Scarb2	ncbi_128698970	ARHGEF4	0.137833		ncbi_128695796		ncbi_128696671	Hmgcll1	0.230076		ncbi_128690742		ncbi_128695661	Rel	0.223578
MSTRG.13240	--	ncbi_128698533	NARS	0.368782		ncbi_128688651	--	ncbi_128702837	--	0.137794		ncbi_128694510		ncbi_128695796		0.230042		ncbi_128693335	--	ncbi_128703039	--	0.223474
MSTRG.44996	--	ncbi_128702685	PCK2	0.36877		MSTRG.20670	--	MSTRG.20699	--	0.13779		ncbi_128684939	--	ncbi_128686091	Dhcr24	0.229975		ncbi_128688405	Hspa14	ncbi_128704864	VBP1	0.223469
MSTRG.30770	--	MSTRG.44996	--	0.368761		ncbi_128685242	DAGLA	ncbi_128689303	Cst3	0.13777		ncbi_128692873	--	ncbi_128698743	Gale	0.229859		ncbi_128697478	--	ncbi_128703396	SERPINB8	0.223433
ncbi_128693648	Smyd4	ncbi_128694447	etnppl	0.368759		ncbi_128692396	HPGDS	ncbi_128694464	phc-2	0.137761		MSTRG.43494	--	ncbi_128694792	ycbX	0.229791		ncbi_128692149	--	ncbi_128698999	--	0.22342
ncbi_128689582		ncbi_128695591	Leng9	0.368751		MSTRG.43194	--	ncbi_128695912	CG4928	0.137734		MSTRG.40863	CYP4C1	ncbi_128700955	maf	0.229785		ncbi_128693276	SPCC4B3.18	ncbi_128698765	--	0.223413
MSTRG.30770	--	ncbi_128705163	--	0.368745		MSTRG.20698	--	ncbi_128703237	--	0.137695		ncbi_128696655	--	ncbi_128698743	Gale	0.229774		ncbi_128690742		ncbi_128696244	--	0.223337
ncbi_128684962	VCP	ncbi_128698413	--	0.368731		ncbi_128701603	--	ncbi_128705851	cep19	0.137677		MSTRG.35223	--	ncbi_128702815	--	0.229772		ncbi_128700521	fax	ncbi_128702017	Clca3a1	0.22329
ncbi_128689444	TUBA1A	ncbi_128691721	mesh	0.368725		ncbi_128694298	Slc23a1	ncbi_128699345	--	0.137676		ncbi_128700955	maf	ncbi_128704676	GLY3	0.229569		ncbi_128689299	PTPRB	ncbi_128698765	--	0.223282
ncbi_128689444	TUBA1A	ncbi_128697397	--	0.368724		ncbi_128688955	--	ncbi_128699172	rdx	0.137634		ncbi_128685280	--	ncbi_128695797	--	0.22956		ncbi_128696693	--	ncbi_128698818	--	0.223248
ncbi_128701509	--	ncbi_128702685	PCK2	0.368706		MSTRG.38949	RTase	ncbi_128688955	--	0.137548		ncbi_128685280	--	ncbi_128694792	ycbX	0.229267		ncbi_128685009	Pxt	ncbi_128693335	--	0.223226
MSTRG.13240	--	ncbi_128706059	DIP2C	0.368695		ncbi_128689504	SULT1E1	ncbi_128702673	XDH	0.137461		MSTRG.2105	--	MSTRG.4407	--	0.229233		ncbi_128703396	SERPINB8	ncbi_128704302	CPO	0.22321
ncbi_128684406	UBL3	ncbi_128689444	TUBA1A	0.36869		MSTRG.20670	--	ncbi_128702673	XDH	0.137441		MSTRG.37050	--	ncbi_128696844	--	0.229163		ncbi_128688971	--	ncbi_128704888	Mlec	0.223173
MSTRG.4728	Pol	ncbi_128689765	birc7-a	0.368678		MSTRG.20699	--	ncbi_128698970	ARHGEF4	0.137407		ncbi_128691887	hdac8	ncbi_128692774	CYP3A21	0.229128		ncbi_128689527	--	ncbi_128703412	46266	0.22317
MSTRG.10299	--	ncbi_128697397	--	0.368665		MSTRG.1134	--	ncbi_128699874	Tmtc1	0.137406		MSTRG.35223	--	MSTRG.4407	--	0.229062		ncbi_128695914	--	ncbi_128704977	--	0.223128
ncbi_128691881	ADAMTS3	ncbi_128698450	--	0.368661		ncbi_128684476	--	ncbi_128690801	--	0.137403		ncbi_128692774	CYP3A21	ncbi_128694792	ycbX	0.229033		ncbi_128689753	--	ncbi_128694305	HSPA8	0.223096
ncbi_128684795	--	ncbi_128689765	birc7-a	0.368649		MSTRG.40933	--	ncbi_128689504	SULT1E1	0.137371		ncbi_128687708	UGT2B4	ncbi_128702842	Ces2a	0.228984		MSTRG.25849	Txnrd3	ncbi_128698999	--	0.223055
ncbi_128689444	TUBA1A	ncbi_128694345	Fam114a2	0.368639		ncbi_128685242	DAGLA	ncbi_128704269	CAC	0.137368		ncbi_128691887	hdac8	ncbi_128703218	--	0.22896		ncbi_128695351	Moe	ncbi_128698524	--	0.222947
ncbi_128696973	--	ncbi_128706450	--	0.368631		ncbi_128694298	Slc23a1	ncbi_128699873	TMTC1	0.137323		ncbi_128703213	Gba	ncbi_128704896	SLC22A8	0.228921		ncbi_128693276	SPCC4B3.18	ncbi_128703412	46266	0.222939
ncbi_128685726	Sacs	ncbi_128686227	--	0.368603		ncbi_128699873	TMTC1	ncbi_128702807	PPAF1	0.137317		ncbi_128692873	--	ncbi_128699979	Tent5c	0.228841		ncbi_128686619	Meltf	ncbi_128692852	ALF	0.222902
ncbi_128691881	ADAMTS3	ncbi_128697238	--	0.368589		MSTRG.40933	--	ncbi_128703148		0.137317		ncbi_128695794	--	ncbi_128704896	SLC22A8	0.228757		ncbi_128693335	--	ncbi_128696693	--	0.222876
MSTRG.30002	--	ncbi_128684962	VCP	0.368588		MSTRG.1134	--	ncbi_128689777	aarsd1-b	0.13729		ncbi_128684955	--	ncbi_128696844	--	0.228749		ncbi_128694656	--	ncbi_128695914	--	0.222815
MSTRG.6288	--	ncbi_128686227	--	0.368585		ncbi_128686521	Sam-S	ncbi_128698970	ARHGEF4	0.137209		MSTRG.37050	--	ncbi_128687708	UGT2B4	0.228737		ncbi_128686968	TGM1	ncbi_128691143		0.222814
ncbi_128696973	--	ncbi_128700704	CTSB	0.368582		ncbi_128690801	--	ncbi_128700225	MANBA	0.137185		ncbi_128695626	htyE	ncbi_128696655	--	0.228626		ncbi_128684970	--	ncbi_128691143		0.222809
ncbi_128684918	--	ncbi_128696653	chmp4b	0.368566		ncbi_128686473	sgk1-a	ncbi_128688955	--	0.137178		MSTRG.33032	EH1	ncbi_128696844	--	0.228613		ncbi_128692703	MMP25	ncbi_128692958	--	0.222793
ncbi_128697094	Synj1	ncbi_128704795	REXO1L1	0.368552		MSTRG.3718	--	ncbi_128705962	CYP15C1	0.137095		MSTRG.41207	--	ncbi_128685280	--	0.228534		ncbi_128697478	--	ncbi_128704888	Mlec	0.222777
ncbi_128689444	TUBA1A	ncbi_128701362	--	0.368531		MSTRG.20699	--	ncbi_128705962	CYP15C1	0.137057		ncbi_128692774	CYP3A21	ncbi_128702815	--	0.228442		ncbi_128689592	SMARCC2	ncbi_128693276	SPCC4B3.18	0.222727
ncbi_128686898	USP8	ncbi_128696653	chmp4b	0.368529		MSTRG.38949	RTase	ncbi_128689303	Cst3	0.137004		MSTRG.35223	--	ncbi_128692069	Fras1	0.228309		ncbi_128689592	SMARCC2	ncbi_128704888	Mlec	0.222688
ncbi_128689444	TUBA1A	ncbi_128694011	fut8	0.368523		ncbi_128703086	zgc:77739	ncbi_128705643	--	0.136909		ncbi_128685104	PEAMT	ncbi_128698806	--	0.228282		ncbi_128691143		ncbi_128697708	agpat9l	0.222678
ncbi_128691881	ADAMTS3	ncbi_128704979	--	0.368483		MSTRG.43194	--	ncbi_128688955	--	0.136875		MSTRG.33032	EH1	ncbi_128699979	Tent5c	0.228134		ncbi_128691704	CYTB5-D	ncbi_128704888	Mlec	0.222674
MSTRG.33942	RTase	ncbi_128689582		0.368471		MSTRG.23677	--	ncbi_128702837	--	0.136874		MSTRG.33032	EH1	ncbi_128692543	CYP9E2	0.228097		ncbi_128693335	--	ncbi_128696856	--	0.222654
ncbi_128700656	SOCS2	ncbi_128701509	--	0.368445		ncbi_128687419	Nudt22	ncbi_128703286	celD	0.136855		ncbi_128694425	SLC22A6	ncbi_128704896	SLC22A8	0.228039		ncbi_128691101	--	ncbi_128692958	--	0.222646
ncbi_128696653	chmp4b	ncbi_128704914	--	0.368443		ncbi_128694298	Slc23a1	ncbi_128695912	CG4928	0.136851		MSTRG.33591	--	MSTRG.4407	--	0.2278		ncbi_128700521	fax	ncbi_128700593	--	0.22264
MSTRG.18083	--	ncbi_128689444	TUBA1A	0.368428		ncbi_128689160	--	ncbi_128694464	phc-2	0.136772		MSTRG.33591	--	ncbi_128694877	MTARC2	0.227709		MSTRG.30424	TIGD1	ncbi_128691143		0.22264
MSTRG.4728	Pol	ncbi_128706450	--	0.36838		ncbi_128684590	Neo1	ncbi_128706185	--	0.136717		ncbi_128695792	--	ncbi_128702332	LYSA1	0.227637		ncbi_128686657	--	ncbi_128704888	Mlec	0.222612
MSTRG.45022	--	ncbi_128696653	chmp4b	0.368373		ncbi_128686521	Sam-S	ncbi_128703237	--	0.136712		ncbi_128685104	PEAMT	ncbi_128689290	GGCX	0.227571		ncbi_128693276	SPCC4B3.18	ncbi_128706544	MYO1E	0.222587
ncbi_128684900	SLC12A6	ncbi_128704443	--	0.368371		MSTRG.3718	--	ncbi_128689303	Cst3	0.136704		ncbi_128691954	--	ncbi_128696844	--	0.227524		ncbi_128686619	Meltf	ncbi_128689536	Ptprg	0.222523
MSTRG.44996	--	ncbi_128698533	NARS	0.368371		MSTRG.20698	--	ncbi_128689777	aarsd1-b	0.136695		ncbi_128695792	--	ncbi_128699990	PNLIPRP2	0.227315		ncbi_128685519	PPAF1	ncbi_128690742		0.222511
ncbi_128689326	SPRTN	ncbi_128696973	--	0.368356		MSTRG.8323	--	ncbi_128694464	phc-2	0.13666		MSTRG.41209	--	ncbi_128685104	PEAMT	0.227294		ncbi_128691704	CYTB5-D	ncbi_128695351	Moe	0.222504
ncbi_128689765	birc7-a	ncbi_128695591	Leng9	0.368355		ncbi_128689303	Cst3	ncbi_128695476	ITIH2	0.136644		ncbi_128691954	--	ncbi_128703213	Gba	0.227175		ncbi_128695351	Moe	ncbi_128697708	agpat9l	0.222468
ncbi_128686227	--	ncbi_128689765	birc7-a	0.368346		ncbi_128701580	pnc1	ncbi_128703211	CROT	0.136626		ncbi_128691955	--	ncbi_128695796		0.227162		MSTRG.2753	--	ncbi_128692958	--	0.222448
MSTRG.30101	--	ncbi_128696653	chmp4b	0.368308		ncbi_128690379	--	ncbi_128696359	ringer	0.136589		ncbi_128691887	hdac8	ncbi_128696671	Hmgcll1	0.227126		ncbi_128685068	--	ncbi_128695661	Rel	0.222446
ncbi_128684962	VCP	ncbi_128700764	GMDS	0.368298		MSTRG.19100	Pol	ncbi_128692396	HPGDS	0.136583		MSTRG.33032	EH1	ncbi_128687708	UGT2B4	0.226976		ncbi_128685519	PPAF1	ncbi_128694942		0.222425
ncbi_128693654	--	ncbi_128696653	chmp4b	0.368296		ncbi_128691615	--	ncbi_128699456	--	0.136565		ncbi_128687708	UGT2B4	ncbi_128691887	hdac8	0.226834		ncbi_128693276	SPCC4B3.18	ncbi_128698947	PPAF1	0.222374
ncbi_128696973	--	ncbi_128697094	Synj1	0.368281		ncbi_128695912	CG4928	ncbi_128697023	yin	0.136553		ncbi_128685280	--	ncbi_128703218	--	0.226709		ncbi_128685519	PPAF1	ncbi_128696244	--	0.222366
MSTRG.33920	--	ncbi_128689444	TUBA1A	0.368266		ncbi_128686473	sgk1-a	ncbi_128703334	Clec4f	0.136551		ncbi_128691955	--	ncbi_128700955	maf	0.22632		ncbi_128686619	Meltf	ncbi_128704302	CPO	0.222361
MSTRG.8139	--	ncbi_128694447	etnppl	0.368233		MSTRG.11423	--	ncbi_128697023	yin	0.136534		ncbi_128692774	CYP3A21	ncbi_128695796		0.22629		MSTRG.43000	--	ncbi_128693276	SPCC4B3.18	0.222278
ncbi_128689326	SPRTN	ncbi_128703108	UGT2A1	0.368226		ncbi_128693555	--	ncbi_128703465	--	0.136503		MSTRG.33032	EH1	ncbi_128694510		0.226257		MSTRG.16301	--	ncbi_128689535	--	0.222269
MSTRG.32107	--	ncbi_128700704	CTSB	0.368218		ncbi_128689303	Cst3	ncbi_128692689	Zfp36l2	0.136472		ncbi_128687708	UGT2B4	ncbi_128694510		0.226002		ncbi_128686051	Cp1	ncbi_128689753	--	0.22226
ncbi_128696653	chmp4b	ncbi_128704252	ITA	0.368217		ncbi_128701895	CTSC	ncbi_128705962	CYP15C1	0.136472		ncbi_128692519	Acox3	ncbi_128697417	AADAT	0.22592		ncbi_128692644	SPRY3	ncbi_128692958	--	0.222251
ncbi_128699075	TARS1	ncbi_128704443	--	0.3682		ncbi_128699873	TMTC1	ncbi_128703124	--	0.136423		ncbi_128684955	--	ncbi_128687708	UGT2B4	0.225841		ncbi_128693336	--	ncbi_128703396	SERPINB8	0.22225
ncbi_128692985	--	ncbi_128699919	--	0.368191		ncbi_128693555	--	ncbi_128702673	XDH	0.136419		ncbi_128685104	PEAMT	ncbi_128689300	--	0.225775		ncbi_128694222	TUB-2	ncbi_128706577	Mmp3	0.222249
ncbi_128700704	CTSB	ncbi_128704979	--	0.368166		ncbi_128700693	--	ncbi_128702673	XDH	0.136393		ncbi_128692069	Fras1	ncbi_128694425	SLC22A6	0.225541		ncbi_128684950	Mug2	ncbi_128691143		0.222242
ncbi_128689326	SPRTN	ncbi_128696234	--	0.368165		ncbi_128686521	Sam-S	ncbi_128699456	--	0.136373		ncbi_128698806	--	ncbi_128699607	gbh-1	0.225536		ncbi_128692711	serpinb1	ncbi_128692958	--	0.222208
MSTRG.24551	--	ncbi_128684962	VCP	0.36814		ncbi_128684476	--	ncbi_128705658	Ctsc	0.13637		ncbi_128686091	Dhcr24	ncbi_128700955	maf	0.2255		ncbi_128695914	--	ncbi_128696131	E2F3	0.222183
ncbi_128687835	--	ncbi_128693032	Hdlbp	0.368101		MSTRG.14944	--	MSTRG.40933	--	0.136343		ncbi_128692774	CYP3A21	ncbi_128703218	--	0.225465		ncbi_128686518	--	ncbi_128700521	fax	0.222177
MSTRG.40199	Pepck1	ncbi_128699919	--	0.368096		MSTRG.35925	--	ncbi_128689303	Cst3	0.136322		MSTRG.4407	--	ncbi_128697417	AADAT	0.225399		ncbi_128692958	--	ncbi_128702690	scyl	0.222174
ncbi_128696653	chmp4b	ncbi_128706576	--	0.368073		ncbi_128684476	--	ncbi_128693268	ifi30	0.136319		ncbi_128685104	PEAMT	ncbi_128692519	Acox3	0.225395		ncbi_128691143		ncbi_128703011	--	0.222157
ncbi_128685235	ZNFX1	ncbi_128701509	--	0.368048		MSTRG.19988	--	ncbi_128688967	UGT2B13	0.136307		MSTRG.43494	--	ncbi_128700955	maf	0.225368		ncbi_128685519	PPAF1	ncbi_128696693	--	0.222106
ncbi_128688153	MAP2K1	ncbi_128689444	TUBA1A	0.368041		MSTRG.20698	--	ncbi_128689935	--	0.136252		ncbi_128694877	MTARC2	ncbi_128699990	PNLIPRP2	0.225363		ncbi_128694943	Duox	ncbi_128703412	46266	0.222082
ncbi_128689326	SPRTN	ncbi_128705194	--	0.368018		ncbi_128689303	Cst3	ncbi_128705658	Ctsc	0.136249		MSTRG.35223	--	MSTRG.41209	--	0.225336		ncbi_128688635	--	ncbi_128688971	--	0.222049
ncbi_128689582		ncbi_128696653	chmp4b	0.368004		ncbi_128692689	Zfp36l2	ncbi_128699345	--	0.136241		ncbi_128694425	SLC22A6	ncbi_128694877	MTARC2	0.225314		ncbi_128686211	--	ncbi_128693335	--	0.222035
ncbi_128697956	--	ncbi_128706576	--	0.36797		ncbi_128702130	--	ncbi_128703465	--	0.136213		MSTRG.35223	--	ncbi_128684964	Naalad2	0.225206		ncbi_128689297	--	ncbi_128698999	--	0.222031
MSTRG.20694	TIGD1	ncbi_128684962	VCP	0.367932		ncbi_128696683	IGF2BP2	ncbi_128704269	CAC	0.1362		ncbi_128694792	ycbX	ncbi_128695794	--	0.225079		ncbi_128692958	--	ncbi_128704893	--	0.222022
ncbi_128684962	VCP	ncbi_128694855	Ccnf	0.367921		ncbi_128698379	--	ncbi_128698970	ARHGEF4	0.136189		ncbi_128692069	Fras1	ncbi_128696655	--	0.22502		ncbi_128686657	--	ncbi_128695914	--	0.22202
ncbi_128691881	ADAMTS3	ncbi_128697956	--	0.367913		ncbi_128686521	Sam-S	ncbi_128697698	znf207	0.136183		MSTRG.1715	--	ncbi_128695626	htyE	0.22502		ncbi_128692711	serpinb1	ncbi_128703412	46266	0.222014
ncbi_128687898	ABCC1	ncbi_128700704	CTSB	0.367911		ncbi_128695912	CG4928	ncbi_128699172	rdx	0.136175		ncbi_128692543	CYP9E2	ncbi_128694792	ycbX	0.225007		ncbi_128692958	--	ncbi_128696856	--	0.222
ncbi_128699063	Tars1	ncbi_128704443	--	0.367893		ncbi_128701603	--	ncbi_128703334	Clec4f	0.136132		ncbi_128695795	--	ncbi_128696671	Hmgcll1	0.224907		ncbi_128693276	SPCC4B3.18	ncbi_128699155	--	0.221984
ncbi_128689444	TUBA1A	ncbi_128694274	lig	0.367892		MSTRG.20698	--	ncbi_128694263	Gstt2	0.136107		ncbi_128694425	SLC22A6	ncbi_128702332	LYSA1	0.224897		ncbi_128686218	ppt2-a	ncbi_128704888	Mlec	0.221921
ncbi_128686602	mys	ncbi_128696653	chmp4b	0.367884		MSTRG.14944	--	ncbi_128701895	CTSC	0.136093		ncbi_128692543	CYP9E2	ncbi_128695794	--	0.224854		ncbi_128687400	--	ncbi_128698818	--	0.221915
MSTRG.13240	--	ncbi_128703379	DIP2	0.367864		MSTRG.20699	--	ncbi_128701603	--	0.136005		MSTRG.33591	--	ncbi_128693156	FRAS1	0.224677		ncbi_128689073	--	ncbi_128698765	--	0.221885
MSTRG.20097	--	ncbi_128701509	--	0.367859		ncbi_128702673	XDH	ncbi_128706185	--	0.135938		ncbi_128699979	Tent5c	ncbi_128702815	--	0.224625		ncbi_128700521	fax	ncbi_128703396	SERPINB8	0.221881
ncbi_128687835	--	ncbi_128694345	Fam114a2	0.367855		MSTRG.1134	--	ncbi_128692689	Zfp36l2	0.13592		MSTRG.2105	--	ncbi_128702842	Ces2a	0.224616		ncbi_128689536	Ptprg	ncbi_128703039	--	0.221881
ncbi_128689326	SPRTN	ncbi_128694231	SLC6A5	0.367832		MSTRG.20699	--	ncbi_128701124	Oat	0.135902		MSTRG.1715	--	MSTRG.24647	--	0.224529		ncbi_128692711	serpinb1	ncbi_128696693	--	0.221781
ncbi_128686028	--	ncbi_128696649	EHD3	0.367826		ncbi_128697023	yin	ncbi_128705851	cep19	0.135894		ncbi_128691869	FDXR	ncbi_128695794	--	0.224423		ncbi_128693276	SPCC4B3.18	ncbi_128705176	botv	0.221748
ncbi_128687835	--	ncbi_128691922	Pdk	0.367824		ncbi_128695138	ssh	ncbi_128697999	TRIP4	0.135892		ncbi_128694510		ncbi_128695795	--	0.224418		ncbi_128685519	PPAF1	ncbi_128704302	CPO	0.221741
ncbi_128684962	VCP	ncbi_128698182	EHBP1	0.367819		ncbi_128702130	--	ncbi_128702673	XDH	0.135879		MSTRG.42441	Bbox1	ncbi_128696655	--	0.224354		ncbi_128693896	duoxa1	ncbi_128695351	Moe	0.221719
ncbi_128684900	SLC12A6	ncbi_128705194	--	0.367792		ncbi_128694775	cyp2m1	ncbi_128699281	ABAT	0.135867		ncbi_128684955	--	ncbi_128704896	SLC22A8	0.224349		ncbi_128690211	Inx3	ncbi_128694222	TUB-2	0.221706
MSTRG.32917	--	ncbi_128684962	VCP	0.36778		ncbi_128701895	CTSC	ncbi_128702807	PPAF1	0.135865		ncbi_128692543	CYP9E2	ncbi_128699979	Tent5c	0.224323		ncbi_128688971	--	ncbi_128695770	CG31760	0.221703
ncbi_128689444	TUBA1A	ncbi_128693735	samhd1	0.367767		MSTRG.40933	--	ncbi_128698943	CYPA	0.135767		ncbi_128695797	--	ncbi_128696671	Hmgcll1	0.224173		ncbi_128686618	--	ncbi_128693336	--	0.221658
MSTRG.45022	--	ncbi_128697857	Tktl2	0.367758		MSTRG.21245	fabG	MSTRG.40933	--	0.13573		MSTRG.42441	Bbox1	ncbi_128691955	--	0.22416		MSTRG.10832	F52C9.6	ncbi_128689753	--	0.221617
MSTRG.1882	--	ncbi_128696279	--	0.367749		ncbi_128699345	--	ncbi_128703465	--	0.135651		ncbi_128695626	htyE	ncbi_128697469	ine	0.224125		ncbi_128692828	--	ncbi_128700593	--	0.221563
MSTRG.23472	--	ncbi_128696653	chmp4b	0.367729		MSTRG.21245	fabG	ncbi_128688955	--	0.135633		ncbi_128684955	--	ncbi_128702332	LYSA1	0.224091		ncbi_128698765	--	ncbi_128698775	Ttc27	0.221532
ncbi_128691881	ADAMTS3	ncbi_128702685	PCK2	0.367725		ncbi_128684590	Neo1	ncbi_128686824	--	0.135584		ncbi_128694425	SLC22A6	ncbi_128698365		0.22381		ncbi_128694222	TUB-2	ncbi_128702151	RPRD1B	0.221514
ncbi_128684962	VCP	ncbi_128698402	--	0.367723		ncbi_128699281	ABAT	ncbi_128702130	--	0.135547		ncbi_128685280	--	ncbi_128695795	--	0.223702		MSTRG.40316	--	ncbi_128687303	Slc7a6	0.22145
ncbi_128696279	--	ncbi_128696973	--	0.367718		ncbi_128693268	ifi30	ncbi_128701895	CTSC	0.135544		ncbi_128695792	--	ncbi_128704676	GLY3	0.223702		ncbi_128695351	Moe	ncbi_128701560	Chst11	0.221397
MSTRG.33943	RTase	ncbi_128689582		0.367699		ncbi_128697999	TRIP4	ncbi_128698970	ARHGEF4	0.135535		ncbi_128695796		ncbi_128704896	SLC22A8	0.223473		ncbi_128691143		ncbi_128693276	SPCC4B3.18	0.221386
ncbi_128686227	--	ncbi_128697397	--	0.367698		ncbi_128698970	ARHGEF4	ncbi_128699345	--	0.135535		MSTRG.2105	--	ncbi_128691887	hdac8	0.223445		ncbi_128693276	SPCC4B3.18	ncbi_128696131	E2F3	0.221332
ncbi_128696653	chmp4b	ncbi_128699075	TARS1	0.367693		ncbi_128684590	Neo1	ncbi_128699281	ABAT	0.135531		MSTRG.2105	--	ncbi_128703218	--	0.223384		ncbi_128685519	PPAF1	ncbi_128698818	--	0.221325
ncbi_128689765	birc7-a	ncbi_128697238	--	0.367673		ncbi_128684476	--	ncbi_128694464	phc-2	0.135528		MSTRG.37115	--	ncbi_128694510		0.223383		ncbi_128692352	Dcp-1	ncbi_128693276	SPCC4B3.18	0.221318
ncbi_128693648	Smyd4	ncbi_128699919	--	0.367668		ncbi_128697999	TRIP4	ncbi_128703237	--	0.135518		ncbi_128691955	--	ncbi_128695795	--	0.223285		ncbi_128693276	SPCC4B3.18	ncbi_128704864	VBP1	0.22131
MSTRG.18552	--	ncbi_128689326	SPRTN	0.367634		MSTRG.20698	--	ncbi_128684590	Neo1	0.135516		MSTRG.41209	--	ncbi_128699990	PNLIPRP2	0.223243		ncbi_128688971	--	ncbi_128690211	Inx3	0.221288
ncbi_128699440	Aspg	ncbi_128706576	--	0.367633		ncbi_128689160	--	ncbi_128692355	RAB5B	0.135512		ncbi_128692774	CYP3A21	ncbi_128695797	--	0.223036		ncbi_128686595	med16	ncbi_128703412	46266	0.221277
ncbi_128689582		ncbi_128702685	PCK2	0.367623		ncbi_128684590	Neo1	ncbi_128702673	XDH	0.135486		MSTRG.24647	--	ncbi_128686091	Dhcr24	0.223011		ncbi_128687875	--	ncbi_128693276	SPCC4B3.18	0.221228
MSTRG.30770	--	ncbi_128697094	Synj1	0.3676		MSTRG.852	--	ncbi_128698970	ARHGEF4	0.135466		MSTRG.33591	--	ncbi_128703218	--	0.22301		ncbi_128689753	--	ncbi_128703623		0.221209
ncbi_128684795	--	ncbi_128693654	--	0.367584		MSTRG.21245	fabG	ncbi_128689504	SULT1E1	0.135457		ncbi_128695794	--	ncbi_128703218	--	0.22283		ncbi_128689753	--	ncbi_128692958	--	0.221195
MSTRG.1710	--	ncbi_128704795	REXO1L1	0.36756		ncbi_128689693	slc35b4	ncbi_128692355	RAB5B	0.135446		ncbi_128697469	ine	ncbi_128703218	--	0.222626		ncbi_128692828	--	ncbi_128695661	Rel	0.221173
ncbi_128684873	Usp8	ncbi_128696653	chmp4b	0.367532		ncbi_128684391	VPS4	ncbi_128699122	--	0.135442		ncbi_128691869	FDXR	ncbi_128700955	maf	0.222578		ncbi_128698691	mys	ncbi_128698818	--	0.221139
MSTRG.13240	--	ncbi_128701509	--	0.367529		MSTRG.40933	--	ncbi_128694775	cyp2m1	0.135408		MSTRG.4407	--	ncbi_128692774	CYP3A21	0.222434		MSTRG.16301	--	ncbi_128698999	--	0.221128
MSTRG.26887	--	ncbi_128684962	VCP	0.36751		MSTRG.11423	--	ncbi_128689303	Cst3	0.135406		ncbi_128691869	FDXR	ncbi_128695796		0.222384		ncbi_128694222	TUB-2	ncbi_128702701	pat-4	0.221126
ncbi_128688542	--	ncbi_128701509	--	0.367503		ncbi_128688994	GPx	ncbi_128703086	zgc:77739	0.1354		MSTRG.33032	EH1	ncbi_128698743	Gale	0.22227		ncbi_128684970	--	ncbi_128698691	mys	0.221122
MSTRG.19279	--	ncbi_128693654	--	0.367458		MSTRG.40933	--	ncbi_128686065	--	0.135362		ncbi_128694877	MTARC2	ncbi_128696671	Hmgcll1	0.222162		ncbi_128692958	--	ncbi_128701973	--	0.22112
ncbi_128684962	VCP	ncbi_128701362	--	0.367437		MSTRG.20699	--	ncbi_128702807	PPAF1	0.135298		MSTRG.41207	--	ncbi_128692069	Fras1	0.222091		MSTRG.38082	PARP2	ncbi_128691143		0.221111
ncbi_128685726	Sacs	ncbi_128702687	PCK2	0.36743		ncbi_128688967	UGT2B13	ncbi_128701152	Btg2	0.135298		ncbi_128691954	--	ncbi_128693156	FRAS1	0.222063		ncbi_128690742		ncbi_128698818	--	0.221084
ncbi_128689444	TUBA1A	ncbi_128691737	rhbdf1	0.367407		ncbi_128686824	--	ncbi_128706185	--	0.135251		ncbi_128695795	--	ncbi_128702815	--	0.221916		ncbi_128692938	--	ncbi_128695661	Rel	0.221082
ncbi_128698533	NARS	ncbi_128700704	CTSB	0.367379		ncbi_128691348	Slc1a1	ncbi_128699172	rdx	0.135202		ncbi_128687708	UGT2B4	ncbi_128694877	MTARC2	0.221831		ncbi_128689535	--	ncbi_128699133	dtwd1	0.221069
ncbi_128688687	CG6179	ncbi_128696653	chmp4b	0.367376		ncbi_128698970	ARHGEF4	ncbi_128699874	Tmtc1	0.135199		ncbi_128695797	--	ncbi_128703218	--	0.221617		ncbi_128698873	--	ncbi_128703412	46266	0.221038
ncbi_128694922	--	ncbi_128699919	--	0.367365		ncbi_128689019	--	ncbi_128703334	Clec4f	0.135187		ncbi_128691887	hdac8	ncbi_128694510		0.221583		ncbi_128692828	--	ncbi_128703412	46266	0.221038
ncbi_128701509	--	ncbi_128704979	--	0.367329		ncbi_128686521	Sam-S	ncbi_128704269	CAC	0.135183		MSTRG.42441	Bbox1	ncbi_128697469	ine	0.221456		ncbi_128684572	PPAF2	ncbi_128688971	--	0.221021
ncbi_128684944	KCTD9	ncbi_128696653	chmp4b	0.367314		MSTRG.35925	--	ncbi_128701895	CTSC	0.135163		ncbi_128692543	CYP9E2	ncbi_128702815	--	0.221437		ncbi_128689328	SLC10A3	ncbi_128704888	Mlec	0.220996
MSTRG.10299	--	ncbi_128701509	--	0.367303		ncbi_128696359	ringer	ncbi_128706185	--	0.135136		MSTRG.14794	--	ncbi_128686349	ARSF	0.221434		ncbi_128698873	--	ncbi_128705672	Act5C	0.220991
MSTRG.26768	--	ncbi_128684962	VCP	0.367292		ncbi_128700067	ybgG	ncbi_128703752	LACS8	0.135132		ncbi_128684939	--	ncbi_128684964	Naalad2	0.221346		ncbi_128690742		ncbi_128693276	SPCC4B3.18	0.220987
ncbi_128689538	MED4	ncbi_128699919	--	0.367283		ncbi_128688255		ncbi_128699281	ABAT	0.135063		MSTRG.33561	--	ncbi_128703213	Gba	0.221335		ncbi_128688971	--	ncbi_128692203	Mug1	0.220981
ncbi_128684962	VCP	ncbi_128702764	GluProRS	0.367283		ncbi_128689777	aarsd1-b	ncbi_128705658	Ctsc	0.135048		ncbi_128693156	FRAS1	ncbi_128704896	SLC22A8	0.221289		ncbi_128702893	zfh1	ncbi_128704302	CPO	0.220964
ncbi_128696653	chmp4b	ncbi_128704970	--	0.367275		ncbi_128688955	--	ncbi_128689504	SULT1E1	0.135039		ncbi_128692082	ABCD4	ncbi_128700955	maf	0.22125		ncbi_128695351	Moe	ncbi_128696693	--	0.220945
ncbi_128687835	--	ncbi_128697094	Synj1	0.367271		ncbi_128688967	UGT2B13	ncbi_128702673	XDH	0.134996		MSTRG.40863	CYP4C1	ncbi_128684939	--	0.2211		ncbi_128692407	Hr38	ncbi_128704302	CPO	0.220936
ncbi_128696279	--	ncbi_128704443	--	0.367268		ncbi_128696683	IGF2BP2	ncbi_128699873	TMTC1	0.134983		ncbi_128685104	PEAMT	ncbi_128703218	--	0.221009		ncbi_128688971	--	ncbi_128691332	--	0.220929
ncbi_128685235	ZNFX1	ncbi_128689765	birc7-a	0.367264		ncbi_128698970	ARHGEF4	ncbi_128705658	Ctsc	0.134958		MSTRG.41207	--	ncbi_128692774	CYP3A21	0.221003		ncbi_128691143		ncbi_128692149	--	0.220909
ncbi_128689582		ncbi_128693648	Smyd4	0.367262		MSTRG.20699	--	MSTRG.8323	--	0.134945		MSTRG.29731	RTase	MSTRG.4407	--	0.220935		ncbi_128691143		ncbi_128698765	--	0.220903
ncbi_128696653	chmp4b	ncbi_128705125	--	0.367214		MSTRG.28270	--	MSTRG.40933	--	0.134899		ncbi_128697433	SLC17A5	ncbi_128700955	maf	0.22092		ncbi_128691143		ncbi_128702701	pat-4	0.220899
MSTRG.18083	--	ncbi_128696653	chmp4b	0.367178		MSTRG.3667	--	ncbi_128699456	--	0.134897		MSTRG.37115	--	ncbi_128694877	MTARC2	0.220888		ncbi_128685519	PPAF1	ncbi_128690211	Inx3	0.22087
MSTRG.30770	--	MSTRG.42820	Rac1	0.367175		MSTRG.40933	--	ncbi_128693428	MYO18A	0.134881		MSTRG.43494	--	ncbi_128703213	Gba	0.220874		ncbi_128686618	--	ncbi_128692852	ALF	0.220869
ncbi_128689582		ncbi_128696039	CHST11	0.367157		ncbi_128697999	TRIP4	ncbi_128699843	--	0.134784		ncbi_128684939	--	ncbi_128685104	PEAMT	0.220872		ncbi_128696693	--	ncbi_128700593	--	0.220862
MSTRG.34794	--	ncbi_128701509	--	0.367154		ncbi_128697910	Gm2a	ncbi_128698253	rgn	0.134781		ncbi_128691887	hdac8	ncbi_128694792	ycbX	0.220853		ncbi_128689535	--	ncbi_128696967	SNX12	0.220859
ncbi_128691868	Gld	ncbi_128701509	--	0.367151		MSTRG.12126	--	MSTRG.20698	--	0.134777		MSTRG.35223	--	MSTRG.37050	--	0.220726		ncbi_128692203	Mug1	ncbi_128704888	Mlec	0.220843
ncbi_128684900	SLC12A6	ncbi_128692985	--	0.367149		ncbi_128692396	HPGDS	ncbi_128693562	FAAH2	0.134776		ncbi_128694510		ncbi_128696671	Hmgcll1	0.220712		ncbi_128688971	--	ncbi_128691890	B52	0.220839
ncbi_128699835	--	ncbi_128701509	--	0.36714		ncbi_128686521	Sam-S	ncbi_128696957	FABP7	0.134768		ncbi_128699607	gbh-1	ncbi_128703209	--	0.220591		ncbi_128685519	PPAF1	ncbi_128693270	--	0.220822
MSTRG.19280	--	ncbi_128693654	--	0.367132		ncbi_128689303	Cst3	ncbi_128697023	yin	0.134757		MSTRG.33032	EH1	ncbi_128702332	LYSA1	0.220546		ncbi_128686657	--	ncbi_128691143		0.220764
ncbi_128698906	Iars1	ncbi_128700704	CTSB	0.367126		ncbi_128689019	--	ncbi_128692396	HPGDS	0.134689		MSTRG.41209	--	ncbi_128691954	--	0.220479		ncbi_128689297	--	ncbi_128691143		0.22076
ncbi_128688542	--	ncbi_128696279	--	0.367117		ncbi_128687889	PHGDH	ncbi_128701124	Oat	0.134687		MSTRG.33561	--	ncbi_128699607	gbh-1	0.22041		ncbi_128698999	--	ncbi_128700720	shakB	0.220755
ncbi_128696279	--	ncbi_128705194	--	0.367116		MSTRG.20698	--	MSTRG.9941	--	0.134638		ncbi_128698743	Gale	ncbi_128699979	Tent5c	0.220252		ncbi_128689536	Ptprg	ncbi_128698485	--	0.22074
MSTRG.30770	--	ncbi_128700066	--	0.367114		ncbi_128687197	Scarb2	ncbi_128699473	--	0.134554		MSTRG.41207	--	ncbi_128703218	--	0.220241		ncbi_128690742		ncbi_128704888	Mlec	0.220708
ncbi_128694345	Fam114a2	ncbi_128697397	--	0.367107		MSTRG.20699	--	ncbi_128698379	--	0.134546		ncbi_128691954	--	ncbi_128704896	SLC22A8	0.220152		ncbi_128691143		ncbi_128694448	--	0.220708
ncbi_128689326	SPRTN	ncbi_128697238	--	0.367085		ncbi_128697999	TRIP4	ncbi_128701124	Oat	0.134529		MSTRG.2105	--	ncbi_128692069	Fras1	0.220109		ncbi_128684950	Mug2	ncbi_128698999	--	0.220704
ncbi_128689582		ncbi_128697956	--	0.367019		ncbi_128686824	--	ncbi_128698970	ARHGEF4	0.134505		ncbi_128695626	htyE	ncbi_128698806	--	0.220098		ncbi_128699133	dtwd1	ncbi_128704888	Mlec	0.220653
MSTRG.13240	--	ncbi_128691881	ADAMTS3	0.367003		ncbi_128698970	ARHGEF4	ncbi_128702130	--	0.134504		ncbi_128687708	UGT2B4	ncbi_128698365		0.220066		ncbi_128698873	--	ncbi_128700521	fax	0.220632
ncbi_128686227	--	ncbi_128689582		0.366998		ncbi_128688955	--	ncbi_128699874	Tmtc1	0.134456		ncbi_128698743	Gale	ncbi_128698806	--	0.220033		ncbi_128687565	--	ncbi_128692958	--	0.220624
MSTRG.30770	--	ncbi_128696973	--	0.366989		ncbi_128693555	--	ncbi_128701124	Oat	0.134424		MSTRG.43494	--	ncbi_128703218	--	0.220012		ncbi_128685519	PPAF1	ncbi_128689536	Ptprg	0.220582
MSTRG.42820	Rac1	ncbi_128696279	--	0.366981		ncbi_128688994	GPx	ncbi_128690801	--	0.134407		MSTRG.24175	--	ncbi_128685104	PEAMT	0.220008		ncbi_128689536	Ptprg	ncbi_128690932	CLIPB4	0.22058
ncbi_128689444	TUBA1A	ncbi_128699440	Aspg	0.366976		ncbi_128697023	yin	ncbi_128697698	znf207	0.134311		ncbi_128692774	CYP3A21	ncbi_128702842	Ces2a	0.219883		ncbi_128688635	--	ncbi_128695914	--	0.220576
ncbi_128692985	--	ncbi_128696279	--	0.366966		ncbi_128689935	--	ncbi_128699281	ABAT	0.1343		ncbi_128692069	Fras1	ncbi_128699990	PNLIPRP2	0.219874		ncbi_128704888	Mlec	ncbi_128706577	Mmp3	0.22053
ncbi_128689582		ncbi_128704443	--	0.366947		ncbi_128695912	CG4928	ncbi_128703086	zgc:77739	0.134271		ncbi_128695792	--	ncbi_128696671	Hmgcll1	0.219855		MSTRG.21319	--	ncbi_128689535	--	0.220519
MSTRG.388	--	ncbi_128696653	chmp4b	0.366945		ncbi_128695476	ITIH2	ncbi_128701603	--	0.134266		ncbi_128693156	FRAS1	ncbi_128703209	--	0.219838		ncbi_128704864	VBP1	ncbi_128704888	Mlec	0.220497
MSTRG.6288	--	ncbi_128696973	--	0.366945		MSTRG.20699	--	MSTRG.35925	--	0.134259		MSTRG.24128	--	ncbi_128700955	maf	0.219835		ncbi_128684970	--	ncbi_128690932	CLIPB4	0.220477
ncbi_128685130	--	ncbi_128689765	birc7-a	0.366919		ncbi_128699345	--	ncbi_128703237	--	0.134211		ncbi_128695794	--	ncbi_128702332	LYSA1	0.219833		ncbi_128686618	--	ncbi_128687400	--	0.22045
ncbi_128696653	chmp4b	ncbi_128704413	QARS1	0.36691		MSTRG.28270	--	ncbi_128698251	ELK3	0.134191		ncbi_128692774	CYP3A21	ncbi_128695795	--	0.219758		ncbi_128690742		ncbi_128695351	Moe	0.22045
ncbi_128692584	dnk	ncbi_128696653	chmp4b	0.366902		ncbi_128692355	RAB5B	ncbi_128699473	--	0.13418		ncbi_128692543	CYP9E2	ncbi_128703218	--	0.219702		ncbi_128695914	--	ncbi_128696954	CNPY2	0.220396
ncbi_128696279	--	ncbi_128698450	--	0.36689		ncbi_128694298	Slc23a1	ncbi_128699843	--	0.134175		MSTRG.1715	--	ncbi_128691887	hdac8	0.219679		ncbi_128692828	--	ncbi_128694448	--	0.220327
ncbi_128693654	--	ncbi_128705194	--	0.366878		ncbi_128692689	Zfp36l2	ncbi_128695138	ssh	0.134153		MSTRG.24647	--	MSTRG.41207	--	0.219662		ncbi_128695351	Moe	ncbi_128699886	XRN1	0.220317
ncbi_128684934	Rabep1	ncbi_128689444	TUBA1A	0.366864		MSTRG.37762	--	ncbi_128694464	phc-2	0.134124		MSTRG.37050	--	MSTRG.40863	CYP4C1	0.219523		ncbi_128694222	TUB-2	ncbi_128697432	Chtop	0.220302
MSTRG.30770	--	ncbi_128689996	--	0.366835		ncbi_128697023	yin	ncbi_128703286	celD	0.134076		ncbi_128695626	htyE	ncbi_128697417	AADAT	0.219518		ncbi_128698999	--	ncbi_128699674	HPGD	0.220294
ncbi_128689765	birc7-a	ncbi_128692957	RNF14	0.366834		ncbi_128689504	SULT1E1	ncbi_128696359	ringer	0.134034		MSTRG.37050	--	ncbi_128691869	FDXR	0.219502		ncbi_128700521	fax	ncbi_128700706	shakB	0.220293
MSTRG.15930	--	ncbi_128684962	VCP	0.366829		ncbi_128689693	slc35b4	ncbi_128699473	--	0.134011		MSTRG.41207	--	ncbi_128685104	PEAMT	0.219326		ncbi_128693276	SPCC4B3.18	ncbi_128693335	--	0.220286
ncbi_128684873	Usp8	ncbi_128696279	--	0.366828		ncbi_128686597	celD	ncbi_128699281	ABAT	0.133984		ncbi_128691869	FDXR	ncbi_128695795	--	0.219175		ncbi_128691143		ncbi_128693550	Bm1_04115	0.220264
ncbi_128684795	--	ncbi_128689444	TUBA1A	0.366826		ncbi_128692218	--	ncbi_128695476	ITIH2	0.133971		MSTRG.37050	--	ncbi_128691955	--	0.219169		ncbi_128688729	Hpd	ncbi_128695914	--	0.220252
MSTRG.14489	--	ncbi_128701509	--	0.366817		ncbi_128689777	aarsd1-b	ncbi_128692396	HPGDS	0.133959		MSTRG.33032	EH1	ncbi_128699990	PNLIPRP2	0.219146		MSTRG.2631	--	ncbi_128693335	--	0.220237
ncbi_128686748	CEL	ncbi_128689444	TUBA1A	0.366806		ncbi_128694775	cyp2m1	ncbi_128695912	CG4928	0.133952		MSTRG.33032	EH1	ncbi_128691955	--	0.219091		ncbi_128689496	PLOD1	ncbi_128704302	CPO	0.220217
MSTRG.6288	--	ncbi_128693654	--	0.366801		MSTRG.3718	--	ncbi_128698379	--	0.13393		MSTRG.24174	--	ncbi_128689290	GGCX	0.218975		ncbi_128692920	PTPRT	ncbi_128703039	--	0.220173
MSTRG.33943	RTase	ncbi_128689326	SPRTN	0.366778		MSTRG.44031	--	ncbi_128695912	CG4928	0.133888		ncbi_128689300	--	ncbi_128694877	MTARC2	0.218895		ncbi_128688405	Hspa14	ncbi_128689753	--	0.220153
ncbi_128694920	--	ncbi_128706576	--	0.366767		MSTRG.8323	--	ncbi_128689504	SULT1E1	0.133884		ncbi_128693156	FRAS1	ncbi_128704676	GLY3	0.218801		ncbi_128693335	--	ncbi_128704302	CPO	0.22012
MSTRG.13240	--	ncbi_128697823	Aats-cys	0.366765		ncbi_128694263	Gstt2	ncbi_128695912	CG4928	0.133879		MSTRG.1715	--	ncbi_128702842	Ces2a	0.218762		ncbi_128687303	Slc7a6	ncbi_128696530	SAA2	0.220106
MSTRG.20097	--	MSTRG.30770	--	0.366745		ncbi_128684476	--	ncbi_128697999	TRIP4	0.133867		MSTRG.24647	--	ncbi_128698743	Gale	0.218735		ncbi_128692106	Galphao	ncbi_128695661	Rel	0.220095
ncbi_128684962	VCP	ncbi_128698469	--	0.366743		ncbi_128697698	znf207	ncbi_128699873	TMTC1	0.133842		MSTRG.24175	--	ncbi_128700955	maf	0.218722		ncbi_128690868	Nrg	ncbi_128700521	fax	0.220092
MSTRG.30770	--	ncbi_128698721	CASK	0.366737		MSTRG.20698	--	ncbi_128689520	LST	0.133788		ncbi_128695795	--	ncbi_128704896	SLC22A8	0.218637		ncbi_128693276	SPCC4B3.18	ncbi_128695460	--	0.220084
ncbi_128689765	birc7-a	ncbi_128690381	--	0.366728		MSTRG.40933	--	ncbi_128689693	slc35b4	0.133754		MSTRG.24175	--	ncbi_128703213	Gba	0.218483		ncbi_128689522	MRC2	ncbi_128703396	SERPINB8	0.220083
MSTRG.1888	--	ncbi_128684962	VCP	0.366719		ncbi_128688955	--	ncbi_128703237	--	0.133743		ncbi_128689300	--	ncbi_128695896	--	0.21844		ncbi_128691143		ncbi_128700321	PARVB	0.22008
ncbi_128698182	EHBP1	ncbi_128700704	CTSB	0.366699		ncbi_128692689	Zfp36l2	ncbi_128694775	cyp2m1	0.133721		ncbi_128692543	CYP9E2	ncbi_128695796		0.218434		ncbi_128688635	--	ncbi_128698765	--	0.220059
ncbi_128694231	SLC6A5	ncbi_128697397	--	0.366698		ncbi_128697023	yin	ncbi_128698790	--	0.13371		MSTRG.33561	--	ncbi_128694510		0.218329		ncbi_128686024	Traf6	ncbi_128693276	SPCC4B3.18	0.220042
MSTRG.13240	--	ncbi_128704970	--	0.366693		MSTRG.39558	--	ncbi_128699456	--	0.13369		ncbi_128686091	Dhcr24	ncbi_128695626	htyE	0.218293		ncbi_128691143		ncbi_128698818	--	0.220011
ncbi_128687835	--	ncbi_128704914	--	0.366693		ncbi_128701603	--	ncbi_128705658	Ctsc	0.133672		MSTRG.33032	EH1	ncbi_128697417	AADAT	0.218193		ncbi_128692958	--	ncbi_128698923	--	0.219999
ncbi_128686892	--	ncbi_128689444	TUBA1A	0.366667		ncbi_128684476	--	ncbi_128703086	zgc:77739	0.133598		MSTRG.41207	--	ncbi_128695797	--	0.218173		ncbi_128691890	B52	ncbi_128694222	TUB-2	0.219979
MSTRG.42820	Rac1	ncbi_128706576	--	0.36666		ncbi_128689303	Cst3	ncbi_128705643	--	0.133578		ncbi_128696655	--	ncbi_128698806	--	0.218119		ncbi_128690976	Ehd2	ncbi_128691143		0.219978
ncbi_128684795	--	ncbi_128691881	ADAMTS3	0.366653		ncbi_128699172	rdx	ncbi_128704269	CAC	0.133562		MSTRG.29731	RTase	ncbi_128692519	Acox3	0.218037		ncbi_128690905	mrm3a	ncbi_128704888	Mlec	0.219922
MSTRG.15931	--	ncbi_128689444	TUBA1A	0.366628		ncbi_128688955	--	ncbi_128695902	pain	0.133516		MSTRG.41207	--	ncbi_128698743	Gale	0.218015		ncbi_128701621	GA20843	ncbi_128704888	Mlec	0.21992
MSTRG.13240	--	ncbi_128684900	SLC12A6	0.366614		MSTRG.1134	--	ncbi_128697927	--	0.133504		MSTRG.35223	--	ncbi_128685104	PEAMT	0.217983		ncbi_128691143		ncbi_128700720	shakB	0.219913
MSTRG.13240	--	ncbi_128692985	--	0.366613		ncbi_128699122	--	ncbi_128703752	LACS8	0.13339		MSTRG.1715	--	MSTRG.42441	Bbox1	0.217932		ncbi_128693276	SPCC4B3.18	ncbi_128698917	Ppm1e	0.219891
ncbi_128696653	chmp4b	ncbi_128697661	--	0.366611		ncbi_128685242	DAGLA	ncbi_128703465	--	0.133344		MSTRG.33032	EH1	ncbi_128684964	Naalad2	0.217834		ncbi_128690282	mthl1	ncbi_128698765	--	0.219876
ncbi_128689444	TUBA1A	ncbi_128704252	ITA	0.366603		MSTRG.21245	fabG	ncbi_128699473	--	0.133342		MSTRG.33591	--	ncbi_128694510		0.217775		ncbi_128691143		ncbi_128704864	VBP1	0.219865
MSTRG.8139	--	ncbi_128694920	--	0.366583		ncbi_128686824	--	ncbi_128699473	--	0.133291		MSTRG.37115	--	ncbi_128694792	ycbX	0.217758		ncbi_128689536	Ptprg	ncbi_128693377	--	0.219856
ncbi_128685726	Sacs	ncbi_128689538	MED4	0.366571		ncbi_128687889	PHGDH	ncbi_128699473	--	0.133252		ncbi_128691887	hdac8	ncbi_128692543	CYP9E2	0.217728		ncbi_128689536	Ptprg	ncbi_128693896	duoxa1	0.219833
ncbi_128684900	SLC12A6	ncbi_128687898	ABCC1	0.366565		ncbi_128698970	ARHGEF4	ncbi_128704269	CAC	0.133241		ncbi_128692519	Acox3	ncbi_128696655	--	0.217691		ncbi_128693679	SMPD1	ncbi_128695661	Rel	0.219832
MSTRG.33942	RTase	ncbi_128691881	ADAMTS3	0.36656		MSTRG.8323	--	ncbi_128705962	CYP15C1	0.133207		MSTRG.24647	--	MSTRG.33591	--	0.217682		ncbi_128698999	--	ncbi_128699991	--	0.219829
ncbi_128689765	birc7-a	ncbi_128704914	--	0.36654		ncbi_128701603	--	ncbi_128703237	--	0.133186		ncbi_128694510		ncbi_128702842	Ces2a	0.217669		ncbi_128686595	med16	ncbi_128693276	SPCC4B3.18	0.219818
MSTRG.13240	--	ncbi_128690849		0.366534		ncbi_128695138	ssh	ncbi_128699873	TMTC1	0.133176		ncbi_128692543	CYP9E2	ncbi_128696671	Hmgcll1	0.217634		ncbi_128685519	PPAF1	ncbi_128692902	--	0.219793
ncbi_128697094	Synj1	ncbi_128700704	CTSB	0.366528		ncbi_128688955	--	ncbi_128689303	Cst3	0.133176		ncbi_128692519	Acox3	ncbi_128703209	--	0.217576		ncbi_128693276	SPCC4B3.18	ncbi_128700387	NINJ2	0.219768
MSTRG.30770	--	MSTRG.8139	--	0.366527		MSTRG.12126	--	ncbi_128698790	--	0.133148		ncbi_128695796		ncbi_128703218	--	0.217475		ncbi_128694942		ncbi_128705672	Act5C	0.219749
MSTRG.15974	--	ncbi_128690849		0.366521		ncbi_128699345	--	ncbi_128705643	--	0.133138		MSTRG.37115	--	ncbi_128703218	--	0.217471		ncbi_128686619	Meltf	ncbi_128703807	CLIPB4	0.219725
MSTRG.44104	--	ncbi_128689444	TUBA1A	0.366518		ncbi_128686824	--	ncbi_128697698	znf207	0.133137		MSTRG.41209	--	ncbi_128702332	LYSA1	0.217439		MSTRG.22536	--	ncbi_128693335	--	0.219724
MSTRG.13240	--	ncbi_128690258	Tmed5	0.366517		ncbi_128694464	phc-2	ncbi_128703334	Clec4f	0.133119		MSTRG.42441	Bbox1	ncbi_128703209	--	0.21741		ncbi_128689073	--	ncbi_128704888	Mlec	0.219719
MSTRG.34794	--	ncbi_128684962	VCP	0.366516		MSTRG.20698	--	ncbi_128695138	ssh	0.133101		MSTRG.37050	--	ncbi_128686091	Dhcr24	0.217381		ncbi_128691143		ncbi_128701621	GA20843	0.219686
MSTRG.13240	--	ncbi_128693654	--	0.366508		ncbi_128694775	cyp2m1	ncbi_128699873	TMTC1	0.13305		ncbi_128695626	htyE	ncbi_128703209	--	0.217255		ncbi_128687303	Slc7a6	ncbi_128693662	FCN1	0.219684
MSTRG.13240	--	ncbi_128685726	Sacs	0.366503		ncbi_128688967	UGT2B13	ncbi_128703237	--	0.132983		MSTRG.4407	--	ncbi_128704676	GLY3	0.217223		ncbi_128692958	--	ncbi_128697360	SSPO	0.219669
MSTRG.1710	--	ncbi_128696973	--	0.366499		ncbi_128692396	HPGDS	ncbi_128695451	HPRT1	0.132979		MSTRG.40863	CYP4C1	ncbi_128695626	htyE	0.217127		ncbi_128695661	Rel	ncbi_128700706	shakB	0.219654
ncbi_128689765	birc7-a	ncbi_128704027	Src42A	0.366499		ncbi_128693562	FAAH2	ncbi_128699281	ABAT	0.132935		MSTRG.24128	--	ncbi_128689300	--	0.217102		ncbi_128691143		ncbi_128703807	CLIPB4	0.219637
ncbi_128684962	VCP	ncbi_128686242	ChT	0.366481		MSTRG.40933	--	ncbi_128693691	unc-51	0.132927		ncbi_128685280	--	ncbi_128692774	CYP3A21	0.217073		ncbi_128685519	PPAF1	ncbi_128692711	serpinb1	0.21963
ncbi_128704795	REXO1L1	ncbi_128705194	--	0.36647		MSTRG.29951	--	ncbi_128688967	UGT2B13	0.132909		MSTRG.33032	EH1	ncbi_128704676	GLY3	0.217056		ncbi_128692742	Eip74EF	ncbi_128695351	Moe	0.219603
ncbi_128689444	TUBA1A	ncbi_128693867	--	0.366437		ncbi_128685242	DAGLA	ncbi_128698790	--	0.13282		MSTRG.42441	Bbox1	ncbi_128698806	--	0.217052		ncbi_128698999	--	ncbi_128706544	MYO1E	0.219603
ncbi_128689582		ncbi_128704979	--	0.366434		ncbi_128695912	CG4928	ncbi_128696359	ringer	0.132812		ncbi_128685280	--	ncbi_128698743	Gale	0.216984		ncbi_128688971	--	ncbi_128704236	ADAP1	0.219588
ncbi_128690849		ncbi_128698721	CASK	0.366418		MSTRG.9941	--	ncbi_128705658	Ctsc	0.132794		MSTRG.33561	--	ncbi_128695626	htyE	0.216929		ncbi_128696113	--	ncbi_128703412	46266	0.219579
ncbi_128702687	PCK2	ncbi_128704795	REXO1L1	0.366403		MSTRG.20698	--	ncbi_128696359	ringer	0.132788		ncbi_128687708	UGT2B4	ncbi_128695797	--	0.216758		ncbi_128692852	ALF	ncbi_128697478	--	0.219569
ncbi_128684962	VCP	ncbi_128692350	egh	0.366393		ncbi_128693555	--	ncbi_128701152	Btg2	0.13274		MSTRG.33032	EH1	ncbi_128704896	SLC22A8	0.216638		ncbi_128692488		ncbi_128704888	Mlec	0.219544
ncbi_128685726	Sacs	ncbi_128689765	birc7-a	0.366392		ncbi_128695138	ssh	ncbi_128703237	--	0.132655		ncbi_128691955	--	ncbi_128699607	gbh-1	0.216618		ncbi_128696693	--	ncbi_128698485	--	0.219543
ncbi_128685396	Lpp	ncbi_128689444	TUBA1A	0.366372		ncbi_128688994	GPx	ncbi_128700225	MANBA	0.132633		ncbi_128694792	ycbX	ncbi_128695796		0.216547		ncbi_128693335	--	ncbi_128693679	SMPD1	0.21953
ncbi_128687898	ABCC1	ncbi_128689326	SPRTN	0.366367		ncbi_128701152	Btg2	ncbi_128703237	--	0.132607		ncbi_128684964	Naalad2	ncbi_128702815	--	0.216532		ncbi_128689420	DCTD	ncbi_128695661	Rel	0.219501
MSTRG.13240	--	ncbi_128686602	mys	0.366359		ncbi_128689303	Cst3	ncbi_128697999	TRIP4	0.132537		ncbi_128685104	PEAMT	ncbi_128696671	Hmgcll1	0.216458		ncbi_128692920	PTPRT	ncbi_128693270	--	0.219438
ncbi_128692916	--	ncbi_128701509	--	0.366351		ncbi_128684476	--	ncbi_128699122	--	0.132509		ncbi_128696671	Hmgcll1	ncbi_128702842	Ces2a	0.216454		ncbi_128688971	--	ncbi_128692905	--	0.219328
MSTRG.40199	Pepck1	ncbi_128689765	birc7-a	0.366339		ncbi_128689303	Cst3	ncbi_128692396	HPGDS	0.132494		ncbi_128694510		ncbi_128695797	--	0.216422		ncbi_128689299	PTPRB	ncbi_128693276	SPCC4B3.18	0.219307
ncbi_128689444	TUBA1A	ncbi_128699128	SDCBP	0.366338		ncbi_128686473	sgk1-a	ncbi_128692396	HPGDS	0.13248		ncbi_128686091	Dhcr24	ncbi_128695794	--	0.21641		ncbi_128689535	--	ncbi_128698765	--	0.219288
MSTRG.42820	Rac1	ncbi_128685726	Sacs	0.366332		MSTRG.40933	--	ncbi_128697750	--	0.132474		ncbi_128684964	Naalad2	ncbi_128685104	PEAMT	0.216384		ncbi_128688971	--	ncbi_128698947	PPAF1	0.219288
MSTRG.44996	--	ncbi_128690849		0.366318		ncbi_128686521	Sam-S	ncbi_128693562	FAAH2	0.132398		MSTRG.41207	--	ncbi_128698806	--	0.216365		MSTRG.9554	--	ncbi_128693276	SPCC4B3.18	0.219219
ncbi_128696653	chmp4b	ncbi_128699008	--	0.366302		ncbi_128694298	Slc23a1	ncbi_128703334	Clec4f	0.132394		ncbi_128686091	Dhcr24	ncbi_128691887	hdac8	0.216342		ncbi_128686518	--	ncbi_128702017	Clca3a1	0.219207
ncbi_128684900	SLC12A6	ncbi_128694231	SLC6A5	0.366285		ncbi_128694263	Gstt2	ncbi_128705658	Ctsc	0.132393		ncbi_128692069	Fras1	ncbi_128697469	ine	0.216295		ncbi_128691890	B52	ncbi_128695914	--	0.219202
MSTRG.33629	--	MSTRG.33942	RTase	0.36628		MSTRG.20699	--	ncbi_128694464	phc-2	0.132374		MSTRG.1715	--	MSTRG.33032	EH1	0.216284		MSTRG.40316	--	ncbi_128698818	--	0.219181
ncbi_128697397	--	ncbi_128705537	--	0.366277		MSTRG.23407	--	ncbi_128699456	--	0.132346		MSTRG.41209	--	ncbi_128704676	GLY3	0.216204		ncbi_128688729	Hpd	ncbi_128688971	--	0.21918
ncbi_128689444	TUBA1A	ncbi_128696029	cdc123	0.366251		ncbi_128693562	FAAH2	ncbi_128694464	phc-2	0.132326		ncbi_128698806	--	ncbi_128703218	--	0.216139		ncbi_128704888	Mlec	ncbi_128706544	MYO1E	0.21918
ncbi_128685726	Sacs	ncbi_128701509	--	0.366246		MSTRG.32002	--	ncbi_128686824	--	0.132205		ncbi_128693156	FRAS1	ncbi_128698806	--	0.216004		MSTRG.3461	--	ncbi_128700521	fax	0.219165
ncbi_128684962	VCP	ncbi_128692964	--	0.366245		MSTRG.32002	--	ncbi_128695912	CG4928	0.132193		ncbi_128692873	--	ncbi_128697469	ine	0.215928		ncbi_128704302	CPO	ncbi_128706439	--	0.219151
ncbi_128692985	--	ncbi_128700704	CTSB	0.366231		ncbi_128687889	PHGDH	ncbi_128695476	ITIH2	0.132193		ncbi_128684964	Naalad2	ncbi_128698365		0.215917		ncbi_128693377	--	ncbi_128695351	Moe	0.219087
ncbi_128688542	--	ncbi_128691881	ADAMTS3	0.366189		ncbi_128699456	--	ncbi_128703148		0.13215		ncbi_128689290	GGCX	ncbi_128703213	Gba	0.215636		ncbi_128687875	--	ncbi_128698999	--	0.219084
ncbi_128689765	birc7-a	ncbi_128698920	inx2	0.366183		ncbi_128689504	SULT1E1	ncbi_128695912	CG4928	0.132147		MSTRG.33591	--	ncbi_128684955	--	0.21562		ncbi_128693270	--	ncbi_128698691	mys	0.219001
ncbi_128689444	TUBA1A	ncbi_128703121	gpn2	0.366182		ncbi_128693562	FAAH2	ncbi_128698970	ARHGEF4	0.132113		MSTRG.29731	RTase	ncbi_128695626	htyE	0.215561		MSTRG.34528	--	ncbi_128691143		0.218985
ncbi_128694231	SLC6A5	ncbi_128696279	--	0.366182		ncbi_128686764	RDH14	ncbi_128692396	HPGDS	0.132064		MSTRG.4407	--	ncbi_128698743	Gale	0.215489		MSTRG.43000	--	ncbi_128695914	--	0.218979
MSTRG.22598	--	ncbi_128699919	--	0.366147		MSTRG.20699	--	ncbi_128699211	SLCO5A1	0.132059		MSTRG.29731	RTase	MSTRG.42441	Bbox1	0.215474		ncbi_128695661	Rel	ncbi_128699991	--	0.218974
ncbi_128689444	TUBA1A	ncbi_128693032	Hdlbp	0.366145		ncbi_128701580	pnc1	ncbi_128705643	--	0.132054		MSTRG.42441	Bbox1	ncbi_128697417	AADAT	0.215416		ncbi_128698818	--	ncbi_128701738	tpi1b	0.218927
ncbi_128689765	birc7-a	ncbi_128699919	--	0.366132		ncbi_128686521	Sam-S	ncbi_128703124	--	0.132051		MSTRG.33561	--	MSTRG.42441	Bbox1	0.215305		ncbi_128687875	--	ncbi_128704888	Mlec	0.218922
ncbi_128689444	TUBA1A	ncbi_128695095	tut1	0.366117		ncbi_128686521	Sam-S	ncbi_128698059	--	0.132018		MSTRG.2105	--	ncbi_128694510		0.215295		ncbi_128692958	--	ncbi_128700593	--	0.218914
MSTRG.33629	--	ncbi_128685726	Sacs	0.366112		ncbi_128693555	--	ncbi_128697023	yin	0.132006		MSTRG.37050	--	ncbi_128697433	SLC17A5	0.215293		ncbi_128692419	Ninj2	ncbi_128695661	Rel	0.218886
MSTRG.13240	--	ncbi_128704795	REXO1L1	0.366103		ncbi_128699473	--	ncbi_128703286	celD	0.132002		ncbi_128691955	--	ncbi_128704896	SLC22A8	0.215216		ncbi_128687400	--	ncbi_128690742		0.21888
ncbi_128684962	VCP	ncbi_128701579	PGM2	0.366081		MSTRG.3718	--	ncbi_128689019	--	0.131988		MSTRG.29731	RTase	ncbi_128693156	FRAS1	0.215054		ncbi_128691167	Gale	ncbi_128704864	VBP1	0.218856
MSTRG.33942	RTase	ncbi_128693654	--	0.366073		ncbi_128699873	TMTC1	ncbi_128703237	--	0.131974		MSTRG.41209	--	ncbi_128696655	--	0.214959		ncbi_128686518	--	ncbi_128687303	Slc7a6	0.218846
ncbi_128684962	VCP	ncbi_128703379	DIP2	0.366062		ncbi_128699873	TMTC1	ncbi_128702130	--	0.13197		ncbi_128694792	ycbX	ncbi_128702842	Ces2a	0.214958		ncbi_128689535	--	ncbi_128703623		0.218841
ncbi_128689444	TUBA1A	ncbi_128689538	MED4	0.366045		ncbi_128692396	HPGDS	ncbi_128697525	--	0.131908		ncbi_128689300	--	ncbi_128697433	SLC17A5	0.214949		ncbi_128691143		ncbi_128692644	SPRY3	0.218813
MSTRG.30101	--	ncbi_128689326	SPRTN	0.366039		MSTRG.20698	--	ncbi_128689693	slc35b4	0.131868		MSTRG.35223	--	ncbi_128692612	PIM3	0.214934		ncbi_128696693	--	ncbi_128699667	--	0.218777
ncbi_128689326	SPRTN	ncbi_128696653	chmp4b	0.366017		ncbi_128698253	rgn	ncbi_128699456	--	0.131801		ncbi_128686091	Dhcr24	ncbi_128692519	Acox3	0.214903		ncbi_128700521	fax	ncbi_128701728	--	0.218773
MSTRG.45022	--	ncbi_128706576	--	0.365985		MSTRG.19988	--	ncbi_128697023	yin	0.131795		MSTRG.37050	--	ncbi_128704676	GLY3	0.214867		ncbi_128689540	--	ncbi_128691143		0.218764
MSTRG.13240	--	ncbi_128702526	flfl	0.36597		ncbi_128686824	--	ncbi_128688414	ade5	0.13178		ncbi_128684955	--	ncbi_128691955	--	0.214701		ncbi_128689328	SLC10A3	ncbi_128695661	Rel	0.218734
ncbi_128696279	--	ncbi_128704979	--	0.36596		MSTRG.8323	--	ncbi_128691348	Slc1a1	0.131749		ncbi_128687708	UGT2B4	ncbi_128696844	--	0.21444		ncbi_128691143		ncbi_128698524	--	0.218668
MSTRG.13240	--	ncbi_128690381	--	0.365933		ncbi_128685242	DAGLA	ncbi_128692218	--	0.131738		ncbi_128685280	--	ncbi_128699979	Tent5c	0.214418		ncbi_128698999	--	ncbi_128702893	zfh1	0.218659
ncbi_128689765	birc7-a	ncbi_128697857	Tktl2	0.365927		MSTRG.43194	--	ncbi_128704269	CAC	0.13173		MSTRG.4407	--	ncbi_128691954	--	0.214374		ncbi_128689535	--	ncbi_128698999	--	0.218649
MSTRG.33943	RTase	ncbi_128691881	ADAMTS3	0.365923		ncbi_128697023	yin	ncbi_128701152	Btg2	0.131683		ncbi_128692069	Fras1	ncbi_128696844	--	0.214366		ncbi_128692852	ALF	ncbi_128696244	--	0.218647
ncbi_128686028	--	ncbi_128696653	chmp4b	0.365898		MSTRG.20699	--	ncbi_128697698	znf207	0.131663		MSTRG.41207	--	ncbi_128684955	--	0.214309		ncbi_128689535	--	ncbi_128694429	TUBA1A	0.218638
ncbi_128689444	TUBA1A	ncbi_128695055	Sce	0.365887		ncbi_128699843	--	ncbi_128705643	--	0.131648		MSTRG.41207	--	ncbi_128696671	Hmgcll1	0.214136		ncbi_128688971	--	ncbi_128695419	Tmcc2	0.218627
MSTRG.13240	--	ncbi_128687835	--	0.365864		ncbi_128699819	--	ncbi_128704269	CAC	0.131646		ncbi_128684964	Naalad2	ncbi_128692612	PIM3	0.214088		ncbi_128696530	SAA2	ncbi_128698818	--	0.218625
MSTRG.43926	--	ncbi_128689444	TUBA1A	0.365857		ncbi_128692218	--	ncbi_128704269	CAC	0.131642		ncbi_128691955	--	ncbi_128696844	--	0.214041		ncbi_128693276	SPCC4B3.18	ncbi_128700706	shakB	0.218617
MSTRG.13240	--	ncbi_128696029	cdc123	0.365857		ncbi_128688078	LCP2	ncbi_128699211	SLCO5A1	0.131639		ncbi_128695794	--	ncbi_128699979	Tent5c	0.213982		MSTRG.2101	--	ncbi_128695914	--	0.218607
ncbi_128696653	chmp4b	ncbi_128697397	--	0.365857		ncbi_128699873	TMTC1	ncbi_128701152	Btg2	0.131622		ncbi_128686091	Dhcr24	ncbi_128695797	--	0.213966		ncbi_128692852	ALF	ncbi_128703807	CLIPB4	0.218602
MSTRG.18084	--	ncbi_128684900	SLC12A6	0.365855		ncbi_128686521	Sam-S	ncbi_128697023	yin	0.131621		ncbi_128696655	--	ncbi_128703218	--	0.213955		ncbi_128688405	Hspa14	ncbi_128698765	--	0.218549
ncbi_128689444	TUBA1A	ncbi_128697661	--	0.365839		MSTRG.3718	--	ncbi_128689504	SULT1E1	0.131617		ncbi_128693156	FRAS1	ncbi_128696655	--	0.213896		ncbi_128686619	Meltf	ncbi_128695351	Moe	0.218547
MSTRG.14489	--	MSTRG.33943	RTase	0.365831		ncbi_128689504	SULT1E1	ncbi_128689935	--	0.131598		ncbi_128696655	--	ncbi_128699979	Tent5c	0.213843		ncbi_128694233	usp37	ncbi_128695914	--	0.21854
MSTRG.20731	ADAMTS6	ncbi_128698906	Iars1	0.365828		ncbi_128684590	Neo1	ncbi_128697023	yin	0.131595		ncbi_128685104	PEAMT	ncbi_128695794	--	0.21383		ncbi_128692706	SERPINB1	ncbi_128698691	mys	0.218533
ncbi_128700704	CTSB	ncbi_128704443	--	0.365812		MSTRG.3718	--	ncbi_128695451	HPRT1	0.131573		MSTRG.2105	--	ncbi_128695797	--	0.213822		ncbi_128689536	Ptprg	ncbi_128698818	--	0.21853
ncbi_128696653	chmp4b	ncbi_128700858	CPNE8	0.365794		ncbi_128701124	Oat	ncbi_128704269	CAC	0.13155		ncbi_128687708	UGT2B4	ncbi_128694792	ycbX	0.2138		ncbi_128692902	--	ncbi_128693276	SPCC4B3.18	0.218482
MSTRG.2525	--	ncbi_128701509	--	0.365788		ncbi_128688898	POGLUT2	ncbi_128699281	ABAT	0.131534		MSTRG.24128	--	MSTRG.37050	--	0.213785		ncbi_128689536	Ptprg	ncbi_128692711	serpinb1	0.218477
ncbi_128685726	Sacs	ncbi_128697048	CYP6K1	0.365778		ncbi_128695912	CG4928	ncbi_128703465	--	0.13147		ncbi_128699990	PNLIPRP2	ncbi_128704896	SLC22A8	0.21376		ncbi_128686218	ppt2-a	ncbi_128695914	--	0.218462
ncbi_128686849	--	ncbi_128689765	birc7-a	0.365741		ncbi_128684476	--	ncbi_128695912	CG4928	0.131424		ncbi_128686091	Dhcr24	ncbi_128694425	SLC22A6	0.213753		ncbi_128689496	PLOD1	ncbi_128698524	--	0.218451
MSTRG.33942	RTase	MSTRG.45022	--	0.365735		ncbi_128688557	Acss3	ncbi_128688955	--	0.131419		MSTRG.41207	--	ncbi_128692543	CYP9E2	0.213728		ncbi_128692407	Hr38	ncbi_128692958	--	0.218426
ncbi_128689444	TUBA1A	ncbi_128697941	nit2	0.365728		MSTRG.39558	--	ncbi_128698253	rgn	0.131397		MSTRG.40863	CYP4C1	ncbi_128692519	Acox3	0.213721		MSTRG.16301	--	ncbi_128698765	--	0.218422
ncbi_128689582		ncbi_128704914	--	0.365714		ncbi_128697023	yin	ncbi_128703237	--	0.13138		ncbi_128695796		ncbi_128702332	LYSA1	0.213604		ncbi_128703039	--	ncbi_128703396	SERPINB8	0.218415
ncbi_128696649	EHD3	ncbi_128700066	--	0.365667		ncbi_128687889	PHGDH	ncbi_128702673	XDH	0.131299		MSTRG.1715	--	ncbi_128684939	--	0.213564		ncbi_128695351	Moe	ncbi_128702209	PPAF2	0.218413
MSTRG.41375	Myo1e	ncbi_128684962	VCP	0.365633		MSTRG.21245	fabG	ncbi_128695680	HNRNPR	0.131298		MSTRG.4407	--	ncbi_128704896	SLC22A8	0.213508		ncbi_128698818	--	ncbi_128704302	CPO	0.218409
MSTRG.45165	--	ncbi_128689765	birc7-a	0.365629		ncbi_128685242	DAGLA	ncbi_128689504	SULT1E1	0.131291		MSTRG.33591	--	MSTRG.41209	--	0.213286		ncbi_128694357	COMP	ncbi_128700521	fax	0.218397
ncbi_128695106	--	ncbi_128696649	EHD3	0.365629		MSTRG.20698	--	ncbi_128685855	--	0.131271		ncbi_128689300	--	ncbi_128696655	--	0.213235		ncbi_128688971	--	ncbi_128701621	GA20843	0.218392
ncbi_128687835	--	ncbi_128696973	--	0.365606		ncbi_128689160	--	ncbi_128689693	slc35b4	0.131252		MSTRG.41209	--	ncbi_128698806	--	0.213189		ncbi_128694222	TUB-2	ncbi_128698513	HSP90AA1	0.218317
ncbi_128687835	--	ncbi_128692985	--	0.365597		ncbi_128694298	Slc23a1	ncbi_128695138	ssh	0.13124		MSTRG.37050	--	ncbi_128692082	ABCD4	0.21297		ncbi_128695661	Rel	ncbi_128700521	fax	0.218296
ncbi_128689444	TUBA1A	ncbi_128703846	aup1	0.365585		ncbi_128704821	--	ncbi_128705658	Ctsc	0.131221		MSTRG.29731	RTase	ncbi_128699607	gbh-1	0.212727		ncbi_128689299	PTPRB	ncbi_128698999	--	0.218296
MSTRG.13240	--	ncbi_128688392	SWEET2B	0.365578		MSTRG.1134	--	ncbi_128688078	LCP2	0.131221		MSTRG.14794	--	ncbi_128700955	maf	0.212725		ncbi_128688971	--	ncbi_128691143		0.218288
MSTRG.8139	--	ncbi_128689996	--	0.365548		ncbi_128697748	--	ncbi_128699281	ABAT	0.131214		MSTRG.41207	--	MSTRG.4407	--	0.212719		ncbi_128686619	Meltf	ncbi_128698524	--	0.218273
MSTRG.30770	--	ncbi_128698906	Iars1	0.36554		ncbi_128686521	Sam-S	ncbi_128695138	ssh	0.131202		MSTRG.4407	--	ncbi_128692543	CYP9E2	0.212582		MSTRG.25849	Txnrd3	ncbi_128693276	SPCC4B3.18	0.218214
ncbi_128685726	Sacs	ncbi_128693648	Smyd4	0.365497		ncbi_128686521	Sam-S	ncbi_128689693	slc35b4	0.131171		MSTRG.37115	--	ncbi_128700955	maf	0.212572		ncbi_128694222	TUB-2	ncbi_128698497	TF	0.218204
ncbi_128698533	NARS	ncbi_128699063	Tars1	0.365495		ncbi_128696058	--	ncbi_128705643	--	0.131149		ncbi_128696655	--	ncbi_128702815	--	0.212445		ncbi_128689536	Ptprg	ncbi_128693335	--	0.218199
ncbi_128697238	--	ncbi_128701509	--	0.365492		ncbi_128684476	--	ncbi_128688955	--	0.131133		MSTRG.24647	--	ncbi_128692873	--	0.2124		ncbi_128690211	Inx3	ncbi_128695661	Rel	0.218198
MSTRG.20731	ADAMTS6	ncbi_128704443	--	0.365454		ncbi_128701603	--	ncbi_128704821	--	0.13112		ncbi_128694877	MTARC2	ncbi_128702332	LYSA1	0.212339		ncbi_128688729	Hpd	ncbi_128693276	SPCC4B3.18	0.218131
ncbi_128702685	PCK2	ncbi_128706450	--	0.365448		ncbi_128686473	sgk1-a	ncbi_128703465	--	0.131096		ncbi_128692543	CYP9E2	ncbi_128695797	--	0.212339		ncbi_128695460	--	ncbi_128696967	SNX12	0.218098
MSTRG.30770	--	ncbi_128704914	--	0.365416		MSTRG.20699	--	ncbi_128695138	ssh	0.131071		MSTRG.24128	--	ncbi_128697433	SLC17A5	0.21227		ncbi_128692920	PTPRT	ncbi_128700521	fax	0.218097
ncbi_128688542	--	ncbi_128689582		0.365408		ncbi_128686521	Sam-S	ncbi_128703286	celD	0.13105		MSTRG.41209	--	ncbi_128704896	SLC22A8	0.212269		ncbi_128695661	Rel	ncbi_128698818	--	0.218041
ncbi_128689444	TUBA1A	ncbi_128695006	--	0.365399		MSTRG.23677	--	MSTRG.39558	--	0.13103		ncbi_128692069	Fras1	ncbi_128698806	--	0.212246		ncbi_128689420	DCTD	ncbi_128691143		0.218039
ncbi_128684900	SLC12A6	ncbi_128694447	etnppl	0.365382		ncbi_128689019	--	ncbi_128699345	--	0.131027		MSTRG.14794	--	ncbi_128685104	PEAMT	0.212209		ncbi_128684970	--	ncbi_128692852	ALF	0.218023
MSTRG.4728	Pol	MSTRG.6288	--	0.365379		ncbi_128692396	HPGDS	ncbi_128703286	celD	0.131016		ncbi_128695795	--	ncbi_128703218	--	0.212198		ncbi_128693335	--	ncbi_128703412	46266	0.21802
ncbi_128684962	VCP	ncbi_128693459	BMPR1B	0.36535		MSTRG.20699	--	ncbi_128689303	Cst3	0.131009		ncbi_128685280	--	ncbi_128692543	CYP9E2	0.212129		ncbi_128688971	--	ncbi_128695661	Rel	0.218006
MSTRG.13240	--	ncbi_128696279	--	0.365344		MSTRG.19100	Pol	ncbi_128692689	Zfp36l2	0.13099		ncbi_128693156	FRAS1	ncbi_128697469	ine	0.212122		ncbi_128690976	Ehd2	ncbi_128694630	--	0.217998
MSTRG.30770	--	ncbi_128694231	SLC6A5	0.365339		MSTRG.21245	fabG	MSTRG.3718	--	0.130984		ncbi_128696655	--	ncbi_128697469	ine	0.21209		MSTRG.43000	--	ncbi_128691143		0.217977
MSTRG.13240	--	ncbi_128689582		0.365331		MSTRG.35925	--	ncbi_128697023	yin	0.130981		MSTRG.4407	--	ncbi_128699990	PNLIPRP2	0.212031		ncbi_128686518	--	ncbi_128689536	Ptprg	0.217968
ncbi_128698721	CASK	ncbi_128706576	--	0.36533		ncbi_128699843	--	ncbi_128705962	CYP15C1	0.130967		ncbi_128684939	--	ncbi_128704676	GLY3	0.211979		ncbi_128685519	PPAF1	ncbi_128697478	--	0.217962
ncbi_128689444	TUBA1A	ncbi_128697722	--	0.36533		MSTRG.1134	--	ncbi_128698379	--	0.130963		MSTRG.37115	--	ncbi_128703213	Gba	0.211969		ncbi_128690742		ncbi_128693270	--	0.217937
ncbi_128689765	birc7-a	ncbi_128693032	Hdlbp	0.365308		ncbi_128698970	ARHGEF4	ncbi_128703334	Clec4f	0.13094		ncbi_128686091	Dhcr24	ncbi_128695796		0.211841		ncbi_128693276	SPCC4B3.18	ncbi_128693696	--	0.217923
ncbi_128689538	MED4	ncbi_128696279	--	0.3653		ncbi_128691348	Slc1a1	ncbi_128703286	celD	0.130937		ncbi_128692543	CYP9E2	ncbi_128695795	--	0.211816		ncbi_128692419	Ninj2	ncbi_128692958	--	0.217909
ncbi_128696649	EHD3	ncbi_128700764	GMDS	0.365299		MSTRG.19988	--	ncbi_128701603	--	0.130931		ncbi_128691887	hdac8	ncbi_128699979	Tent5c	0.211809		ncbi_128695661	Rel	ncbi_128699886	XRN1	0.217908
ncbi_128693648	Smyd4	ncbi_128697397	--	0.365276		MSTRG.3718	--	ncbi_128689160	--	0.130927		MSTRG.41207	--	ncbi_128691887	hdac8	0.211672		ncbi_128690868	Nrg	ncbi_128695661	Rel	0.217902
MSTRG.22598	--	ncbi_128700066	--	0.365276		MSTRG.20670	--	ncbi_128705962	CYP15C1	0.130925		ncbi_128684939	--	ncbi_128696655	--	0.211548		ncbi_128692703	MMP25	ncbi_128705672	Act5C	0.217871
ncbi_128689444	TUBA1A	ncbi_128702613	rai1	0.365275		MSTRG.9941	--	ncbi_128686521	Sam-S	0.130915		MSTRG.4407	--	ncbi_128692873	--	0.211493		ncbi_128691143		ncbi_128692488		0.21786
ncbi_128696279	--	ncbi_128699835	--	0.365255		MSTRG.38949	RTase	ncbi_128696058	--	0.130911		ncbi_128697417	AADAT	ncbi_128699607	gbh-1	0.211452		ncbi_128687565	--	ncbi_128698999	--	0.217797
ncbi_128691922	Pdk	ncbi_128696653	chmp4b	0.365247		ncbi_128693268	ifi30	ncbi_128704862	Cyp3a11	0.130909		ncbi_128694792	ycbX	ncbi_128695797	--	0.211245		ncbi_128695914	--	ncbi_128698999	--	0.217762
ncbi_128692985	--	ncbi_128699063	Tars1	0.365231		ncbi_128691348	Slc1a1	ncbi_128699473	--	0.130904		MSTRG.43494	--	ncbi_128695626	htyE	0.211193		MSTRG.44274	--	ncbi_128691143		0.217758
MSTRG.40199	Pepck1	ncbi_128684900	SLC12A6	0.36523		ncbi_128701124	Oat	ncbi_128705658	Ctsc	0.130897		ncbi_128692519	Acox3	ncbi_128697469	ine	0.211085		ncbi_128694943	Duox	ncbi_128695661	Rel	0.217752
MSTRG.6288	--	ncbi_128697397	--	0.365228		ncbi_128685242	DAGLA	ncbi_128694464	phc-2	0.130827		ncbi_128686091	Dhcr24	ncbi_128702842	Ces2a	0.211003		ncbi_128686770	PIGA	ncbi_128696693	--	0.217691
MSTRG.13240	--	ncbi_128689444	TUBA1A	0.365227		ncbi_128692218	--	ncbi_128701603	--	0.130821		ncbi_128697469	ine	ncbi_128699979	Tent5c	0.210962		ncbi_128685068	--	ncbi_128692419	Ninj2	0.217676
ncbi_128696234	--	ncbi_128701509	--	0.365221		MSTRG.14944	--	MSTRG.20698	--	0.130759		MSTRG.2105	--	ncbi_128695794	--	0.210833		ncbi_128690742		ncbi_128699991	--	0.217676
ncbi_128693654	--	ncbi_128696039	CHST11	0.365214		MSTRG.852	--	ncbi_128688967	UGT2B13	0.130755		MSTRG.24647	--	MSTRG.40863	CYP4C1	0.210813		ncbi_128686619	Meltf	ncbi_128689496	PLOD1	0.217621
MSTRG.15974	--	ncbi_128696973	--	0.365188		ncbi_128697023	yin	ncbi_128698379	--	0.13075		MSTRG.33561	--	ncbi_128695792	--	0.210795		MSTRG.21319	--	ncbi_128698765	--	0.217605
ncbi_128689444	TUBA1A	ncbi_128692916	--	0.365169		ncbi_128689037	Fuom	ncbi_128699843	--	0.130734		MSTRG.24175	--	MSTRG.37050	--	0.210764		ncbi_128692106	Galphao	ncbi_128692958	--	0.217592
MSTRG.24086	--	ncbi_128696653	chmp4b	0.365167		ncbi_128689504	SULT1E1	ncbi_128699211	SLCO5A1	0.130698		MSTRG.40863	CYP4C1	ncbi_128703213	Gba	0.210686		ncbi_128685519	PPAF1	ncbi_128693336	--	0.217589
MSTRG.18083	--	ncbi_128696649	EHD3	0.365138		ncbi_128692066	Abca9	ncbi_128697999	TRIP4	0.130685		ncbi_128697469	ine	ncbi_128698365		0.210629		ncbi_128690742		ncbi_128698485	--	0.217571
ncbi_128684873	Usp8	ncbi_128689444	TUBA1A	0.365127		ncbi_128698790	--	ncbi_128703334	Clec4f	0.130657		MSTRG.1715	--	ncbi_128699607	gbh-1	0.210601		ncbi_128688971	--	ncbi_128698691	mys	0.217554
ncbi_128689582		ncbi_128691868	Gld	0.365115		MSTRG.40933	--	ncbi_128695912	CG4928	0.130645		MSTRG.43494	--	ncbi_128699607	gbh-1	0.210597		MSTRG.2753	--	ncbi_128693276	SPCC4B3.18	0.217539
MSTRG.33942	RTase	ncbi_128706576	--	0.365097		ncbi_128695451	HPRT1	ncbi_128701124	Oat	0.13055		ncbi_128689290	GGCX	ncbi_128694792	ycbX	0.210578		ncbi_128698999	--	ncbi_128701875	--	0.21753
MSTRG.26434	--	ncbi_128693648	Smyd4	0.365091		ncbi_128696683	IGF2BP2	ncbi_128699345	--	0.130546		ncbi_128689300	--	ncbi_128700955	maf	0.210563		ncbi_128689753	--	ncbi_128693276	SPCC4B3.18	0.217518
MSTRG.25734	--	ncbi_128689765	birc7-a	0.36509		ncbi_128688414	ade5	ncbi_128695476	ITIH2	0.130539		MSTRG.30303	--	ncbi_128695792	--	0.210507		ncbi_128693276	SPCC4B3.18	ncbi_128706577	Mmp3	0.217475
ncbi_128686849	--	ncbi_128697048	CYP6K1	0.365084		ncbi_128698379	--	ncbi_128705658	Ctsc	0.130539		ncbi_128686091	Dhcr24	ncbi_128699607	gbh-1	0.210365		ncbi_128687303	Slc7a6	ncbi_128695661	Rel	0.217473
MSTRG.4728	Pol	ncbi_128699440	Aspg	0.365077		ncbi_128688078	LCP2	ncbi_128699281	ABAT	0.130499		ncbi_128697469	ine	ncbi_128702815	--	0.21031		MSTRG.22536	--	ncbi_128700521	fax	0.217457
MSTRG.14489	--	ncbi_128704795	REXO1L1	0.365075		ncbi_128688955	--	ncbi_128705962	CYP15C1	0.130478		MSTRG.4407	--	ncbi_128703209	--	0.210301		ncbi_128695351	Moe	ncbi_128698255	RGN	0.217455
ncbi_128693654	--	ncbi_128695591	Leng9	0.365065		MSTRG.20698	--	ncbi_128703334	Clec4f	0.130412		MSTRG.35223	--	ncbi_128698743	Gale	0.210222		ncbi_128696078	RPS6KA3	ncbi_128696693	--	0.217427
MSTRG.13240	--	ncbi_128689765	birc7-a	0.36506		MSTRG.3718	--	ncbi_128694464	phc-2	0.130405		ncbi_128694877	MTARC2	ncbi_128697433	SLC17A5	0.210211		ncbi_128689502	Plod3	ncbi_128692828	--	0.217403
ncbi_128697048	CYP6K1	ncbi_128704795	REXO1L1	0.36504		ncbi_128695476	ITIH2	ncbi_128699281	ABAT	0.130394		ncbi_128692774	CYP3A21	ncbi_128698743	Gale	0.209835		MSTRG.25849	Txnrd3	ncbi_128698765	--	0.217383
ncbi_128684962	VCP	ncbi_128689765	birc7-a	0.36503		ncbi_128698790	--	ncbi_128703257	--	0.130385		ncbi_128684955	--	ncbi_128697469	ine	0.209694		ncbi_128695139	DCTN4	ncbi_128695914	--	0.217376
MSTRG.18084	--	ncbi_128696279	--	0.365023		ncbi_128702807	PPAF1	ncbi_128705658	Ctsc	0.13035		ncbi_128685104	PEAMT	ncbi_128695796		0.209686		ncbi_128686618	--	ncbi_128687303	Slc7a6	0.217374
ncbi_128689765	birc7-a	ncbi_128702432	--	0.365021		MSTRG.44031	--	ncbi_128701152	Btg2	0.130322		MSTRG.42441	Bbox1	ncbi_128686091	Dhcr24	0.209685		ncbi_128689536	Ptprg	ncbi_128695661	Rel	0.217359
ncbi_128689765	birc7-a	ncbi_128697101		0.365013		ncbi_128692689	Zfp36l2	ncbi_128701152	Btg2	0.130287		ncbi_128695794	--	ncbi_128698743	Gale	0.209627		ncbi_128692204	A2M	ncbi_128692958	--	0.217341
MSTRG.13240	--	ncbi_128706547	Atpalpha	0.365008		ncbi_128693562	FAAH2	ncbi_128705962	CYP15C1	0.130276		ncbi_128692543	CYP9E2	ncbi_128698743	Gale	0.209565		MSTRG.22536	--	ncbi_128692958	--	0.217309
MSTRG.26434	--	ncbi_128700066	--	0.364988		ncbi_128694464	phc-2	ncbi_128696957	FABP7	0.130273		MSTRG.24128	--	MSTRG.24174	--	0.209536		ncbi_128693276	SPCC4B3.18	ncbi_128695861	--	0.217302
ncbi_128688887	--	ncbi_128696649	EHD3	0.364986		ncbi_128703286	celD	ncbi_128703465	--	0.130241		MSTRG.1715	--	ncbi_128695797	--	0.209516		ncbi_128691143		ncbi_128692419	Ninj2	0.217294
ncbi_128689582		ncbi_128699835	--	0.364984		ncbi_128685242	DAGLA	ncbi_128701124	Oat	0.130232		MSTRG.1715	--	MSTRG.4407	--	0.209515		ncbi_128693335	--	ncbi_128696530	SAA2	0.217287
ncbi_128696653	chmp4b	ncbi_128704027	Src42A	0.364981		ncbi_128695902	pain	ncbi_128701603	--	0.130212		ncbi_128695792	--	ncbi_128696844	--	0.209212		ncbi_128688405	Hspa14	ncbi_128699643	--	0.217282
ncbi_128689765	birc7-a	ncbi_128701509	--	0.364942		ncbi_128686521	Sam-S	ncbi_128689504	SULT1E1	0.130197		MSTRG.24647	--	ncbi_128684964	Naalad2	0.20921		ncbi_128690932	CLIPB4	ncbi_128692852	ALF	0.217212
MSTRG.22598	--	ncbi_128684900	SLC12A6	0.364932		ncbi_128694263	Gstt2	ncbi_128699456	--	0.130188		ncbi_128692069	Fras1	ncbi_128703209	--	0.209195		ncbi_128688971	--	ncbi_128691167	Gale	0.217176
ncbi_128685726	Sacs	ncbi_128700656	SOCS2	0.364897		MSTRG.324	--	ncbi_128703286	celD	0.130187		ncbi_128685280	--	ncbi_128694425	SLC22A6	0.20911		ncbi_128685519	PPAF1	ncbi_128702893	zfh1	0.217176
MSTRG.13240	--	ncbi_128697397	--	0.364892		ncbi_128699345	--	ncbi_128699819	--	0.13017		ncbi_128689290	GGCX	ncbi_128696655	--	0.208914		MSTRG.16301	--	ncbi_128704864	VBP1	0.217174
MSTRG.13240	--	MSTRG.4728	Pol	0.364877		MSTRG.19100	Pol	ncbi_128689303	Cst3	0.130167		ncbi_128685280	--	ncbi_128699990	PNLIPRP2	0.208893		MSTRG.44274	--	ncbi_128694222	TUB-2	0.217164
MSTRG.45022	--	ncbi_128694231	SLC6A5	0.364876		MSTRG.21245	fabG	ncbi_128692355	RAB5B	0.130162		MSTRG.33591	--	ncbi_128694792	ycbX	0.208862		ncbi_128686618	--	ncbi_128698524	--	0.217139
ncbi_128689996	--	ncbi_128702685	PCK2	0.364875		ncbi_128687889	PHGDH	ncbi_128695451	HPRT1	0.130152		MSTRG.40863	CYP4C1	ncbi_128699607	gbh-1	0.208862		ncbi_128693276	SPCC4B3.18	ncbi_128698691	mys	0.217103
MSTRG.30770	--	ncbi_128699440	Aspg	0.364871		ncbi_128691348	Slc1a1	ncbi_128704269	CAC	0.130152		MSTRG.24128	--	ncbi_128695896	--	0.208705		ncbi_128686518	--	ncbi_128703807	CLIPB4	0.217093
MSTRG.18084	--	ncbi_128700704	CTSB	0.36487		ncbi_128685242	DAGLA	ncbi_128701152	Btg2	0.130133		ncbi_128691954	--	ncbi_128695792	--	0.208685		ncbi_128686218	ppt2-a	ncbi_128693276	SPCC4B3.18	0.217092
ncbi_128686892	--	ncbi_128696649	EHD3	0.364833		ncbi_128685242	DAGLA	ncbi_128703334	Clec4f	0.130131		ncbi_128695792	--	ncbi_128704896	SLC22A8	0.208559		ncbi_128690868	Nrg	ncbi_128693276	SPCC4B3.18	0.21709
ncbi_128684962	VCP	ncbi_128690209	inx2	0.364828		ncbi_128689504	SULT1E1	ncbi_128698970	ARHGEF4	0.130082		MSTRG.33032	EH1	ncbi_128696671	Hmgcll1	0.208538		ncbi_128689536	Ptprg	ncbi_128692407	Hr38	0.217081
ncbi_128697857	Tktl2	ncbi_128701509	--	0.364828		ncbi_128692689	Zfp36l2	ncbi_128693268	ifi30	0.130081		ncbi_128687708	UGT2B4	ncbi_128699979	Tent5c	0.208534		ncbi_128693276	SPCC4B3.18	ncbi_128695661	Rel	0.217074
ncbi_128691881	ADAMTS3	ncbi_128705125	--	0.364824		ncbi_128694263	Gstt2	ncbi_128694775	cyp2m1	0.130058		MSTRG.42441	Bbox1	MSTRG.43494	--	0.208524		ncbi_128694233	usp37	ncbi_128698765	--	0.217067
MSTRG.33943	RTase	ncbi_128699919	--	0.364816		ncbi_128689777	aarsd1-b	ncbi_128699345	--	0.13005		MSTRG.2105	--	ncbi_128694792	ycbX	0.208458		ncbi_128692240	--	ncbi_128704888	Mlec	0.217056
MSTRG.45022	--	ncbi_128689582		0.3648		MSTRG.21245	fabG	MSTRG.8323	--	0.130036		ncbi_128691954	--	ncbi_128691955	--	0.208239		ncbi_128689535	--	ncbi_128692149	--	0.217055
ncbi_128689582		ncbi_128698721	CASK	0.36479		MSTRG.16531	TIGD1	ncbi_128688791	sls	0.129997		MSTRG.24174	--	ncbi_128695896	--	0.208233		ncbi_128693276	SPCC4B3.18	ncbi_128701038	MED20	0.217048
ncbi_128696279	--	ncbi_128702685	PCK2	0.36477		ncbi_128684805	melk	ncbi_128693268	ifi30	0.129983		MSTRG.41209	--	ncbi_128697469	ine	0.208178		ncbi_128688477	PLPP3	ncbi_128698999	--	0.217047
ncbi_128689444	TUBA1A	ncbi_128702331	--	0.364754		ncbi_128686521	Sam-S	ncbi_128693268	ifi30	0.129971		MSTRG.40863	CYP4C1	MSTRG.42441	Bbox1	0.208119		ncbi_128687432	Ddx28	ncbi_128691143		0.217039
MSTRG.42818	--	ncbi_128696653	chmp4b	0.364742		ncbi_128686521	Sam-S	ncbi_128704821	--	0.129968		ncbi_128695795	--	ncbi_128702332	LYSA1	0.208093		ncbi_128685068	--	ncbi_128696244	--	0.217025
MSTRG.15930	--	MSTRG.30770	--	0.364738		MSTRG.20699	--	ncbi_128699345	--	0.129967		ncbi_128695896	--	ncbi_128697433	SLC17A5	0.208017		ncbi_128689502	Plod3	ncbi_128692852	ALF	0.217
MSTRG.30770	--	ncbi_128685130	--	0.364736		ncbi_128689693	slc35b4	ncbi_128694464	phc-2	0.129964		ncbi_128694792	ycbX	ncbi_128695795	--	0.207957		ncbi_128689536	Ptprg	ncbi_128693550	Bm1_04115	0.216988
ncbi_128684873	Usp8	ncbi_128684900	SLC12A6	0.364705		ncbi_128693562	FAAH2	ncbi_128695912	CG4928	0.129957		MSTRG.24128	--	ncbi_128685104	PEAMT	0.207932		MSTRG.41184	--	ncbi_128689536	Ptprg	0.216988
ncbi_128684873	Usp8	ncbi_128701509	--	0.364702		ncbi_128699872	--	ncbi_128705658	Ctsc	0.129923		ncbi_128694877	MTARC2	ncbi_128704676	GLY3	0.207913		ncbi_128692352	Dcp-1	ncbi_128695914	--	0.216981
ncbi_128691922	Pdk	ncbi_128696279	--	0.364701		ncbi_128695912	CG4928	ncbi_128704821	--	0.129915		ncbi_128692543	CYP9E2	ncbi_128702842	Ces2a	0.20787		ncbi_128691704	CYTB5-D	ncbi_128698999	--	0.216975
ncbi_128689444	TUBA1A	ncbi_128697386	Parp12	0.364691		ncbi_128698059	--	ncbi_128698970	ARHGEF4	0.129879		MSTRG.1715	--	ncbi_128684955	--	0.207768		ncbi_128692958	--	ncbi_128694305	HSPA8	0.216951
ncbi_128684962	VCP	ncbi_128700627	--	0.364691		MSTRG.20670	--	ncbi_128689504	SULT1E1	0.129864		ncbi_128692774	CYP3A21	ncbi_128692873	--	0.207751		ncbi_128687303	Slc7a6	ncbi_128692828	--	0.216944
ncbi_128700704	CTSB	ncbi_128702685	PCK2	0.364686		ncbi_128697023	yin	ncbi_128702673	XDH	0.129828		ncbi_128692069	Fras1	ncbi_128702332	LYSA1	0.207717		ncbi_128694943	Duox	ncbi_128704888	Mlec	0.216939
MSTRG.30770	--	ncbi_128702687	PCK2	0.364659		ncbi_128693268	ifi30	ncbi_128699843	--	0.129759		ncbi_128684955	--	ncbi_128697417	AADAT	0.207712		ncbi_128687303	Slc7a6	ncbi_128692504	SERPINB3	0.216933
ncbi_128691881	ADAMTS3	ncbi_128693648	Smyd4	0.364658		ncbi_128689935	--	ncbi_128698970	ARHGEF4	0.129744		MSTRG.41207	--	ncbi_128696655	--	0.207709		MSTRG.2101	--	ncbi_128703412	46266	0.216932
ncbi_128696234	--	ncbi_128696653	chmp4b	0.364653		ncbi_128686521	Sam-S	ncbi_128689019	--	0.129736		ncbi_128691955	--	ncbi_128703213	Gba	0.207701		ncbi_128691143		ncbi_128692711	serpinb1	0.216932
ncbi_128693654	--	ncbi_128702687	PCK2	0.364643		MSTRG.40933	--	ncbi_128705962	CYP15C1	0.129732		MSTRG.33561	--	MSTRG.4407	--	0.207586		ncbi_128698765	--	ncbi_128704389	RICTOR	0.216916
MSTRG.13240	--	ncbi_128700704	CTSB	0.364634		MSTRG.324	--	ncbi_128698790	--	0.129702		MSTRG.40863	CYP4C1	ncbi_128684955	--	0.207518		MSTRG.5050	--	ncbi_128693335	--	0.216916
ncbi_128686849	--	ncbi_128700704	CTSB	0.364548		ncbi_128695476	ITIH2	ncbi_128702130	--	0.129556		ncbi_128686091	Dhcr24	ncbi_128695795	--	0.207503		ncbi_128685519	PPAF1	ncbi_128692828	--	0.216903
ncbi_128689765	birc7-a	ncbi_128701579	PGM2	0.364521		ncbi_128686521	Sam-S	ncbi_128694775	cyp2m1	0.12953		ncbi_128685104	PEAMT	ncbi_128697433	SLC17A5	0.207493		ncbi_128691143		ncbi_128694942		0.21687
ncbi_128698533	NARS	ncbi_128703050	--	0.364516		ncbi_128699281	ABAT	ncbi_128701152	Btg2	0.129512		MSTRG.35223	--	ncbi_128697469	ine	0.207468		MSTRG.22536	--	ncbi_128692828	--	0.216863
ncbi_128684962	VCP	ncbi_128697399	--	0.364489		MSTRG.8323	--	ncbi_128703334	Clec4f	0.129489		ncbi_128686091	Dhcr24	ncbi_128703213	Gba	0.207461		ncbi_128689496	PLOD1	ncbi_128695351	Moe	0.216837
ncbi_128689765	birc7-a	ncbi_128696233	--	0.364475		ncbi_128705643	--	ncbi_128705658	Ctsc	0.129459		MSTRG.33561	--	ncbi_128703218	--	0.207377		ncbi_128687303	Slc7a6	ncbi_128689502	Plod3	0.216825
MSTRG.33942	RTase	ncbi_128703108	UGT2A1	0.364467		MSTRG.12126	--	ncbi_128689160	--	0.129442		MSTRG.33561	--	ncbi_128693156	FRAS1	0.207284		MSTRG.28903	--	ncbi_128698765	--	0.216823
ncbi_128697397	--	ncbi_128703663	--	0.364464		MSTRG.19100	Pol	ncbi_128686521	Sam-S	0.12943		MSTRG.14794	--	MSTRG.24128	--	0.207158		ncbi_128690211	Inx3	ncbi_128704888	Mlec	0.216819
ncbi_128689444	TUBA1A	ncbi_128702687	PCK2	0.36446		ncbi_128701603	--	ncbi_128703099	--	0.129417		MSTRG.41207	--	ncbi_128697469	ine	0.207071		ncbi_128685519	PPAF1	ncbi_128695351	Moe	0.216815
MSTRG.6288	--	ncbi_128692985	--	0.364435		MSTRG.45199	--	ncbi_128688994	GPx	0.129359		ncbi_128684939	--	ncbi_128691748	--	0.207		MSTRG.9554	--	ncbi_128688971	--	0.216802
MSTRG.30770	--	ncbi_128692985	--	0.364413		ncbi_128701603	--	ncbi_128703286	celD	0.129326		ncbi_128685280	--	ncbi_128698806	--	0.206977		ncbi_128693550	Bm1_04115	ncbi_128699674	HPGD	0.216757
MSTRG.13240	--	ncbi_128685235	ZNFX1	0.364408		ncbi_128686521	Sam-S	ncbi_128701606	Hpgds	0.12928		MSTRG.37115	--	ncbi_128695626	htyE	0.206968		ncbi_128690211	Inx3	ncbi_128695351	Moe	0.216743
ncbi_128689582		ncbi_128696234	--	0.364407		MSTRG.20698	--	ncbi_128695476	ITIH2	0.129277		MSTRG.24647	--	ncbi_128704676	GLY3	0.206945		ncbi_128690211	Inx3	ncbi_128693335	--	0.216736
MSTRG.4728	Pol	ncbi_128689326	SPRTN	0.364401		ncbi_128688955	--	ncbi_128702130	--	0.129239		ncbi_128692082	ABCD4	ncbi_128694877	MTARC2	0.206841		ncbi_128694222	TUB-2	ncbi_128695419	Tmcc2	0.216731
ncbi_128694231	SLC6A5	ncbi_128706576	--	0.364401		ncbi_128699843	--	ncbi_128701124	Oat	0.129217		ncbi_128692873	--	ncbi_128695794	--	0.206811		ncbi_128692828	--	ncbi_128701728	--	0.216717
ncbi_128691881	ADAMTS3	ncbi_128705163	--	0.364398		ncbi_128688967	UGT2B13	ncbi_128703334	Clec4f	0.129185		MSTRG.33032	EH1	MSTRG.35223	--	0.206801		ncbi_128685519	PPAF1	ncbi_128695661	Rel	0.216662
MSTRG.8139	--	ncbi_128696649	EHD3	0.364398		MSTRG.44031	--	ncbi_128701124	Oat	0.129175		ncbi_128692774	CYP3A21	ncbi_128698806	--	0.206785		ncbi_128685519	PPAF1	ncbi_128690868	Nrg	0.216661
ncbi_128684900	SLC12A6	ncbi_128698721	CASK	0.36438		MSTRG.1134	--	ncbi_128703086	zgc:77739	0.129134		MSTRG.43494	--	ncbi_128684964	Naalad2	0.206784		ncbi_128689297	--	ncbi_128693276	SPCC4B3.18	0.216633
ncbi_128684588	ANXA13	ncbi_128694922	--	0.364352		MSTRG.3718	--	ncbi_128689693	slc35b4	0.128963		MSTRG.37115	--	ncbi_128684964	Naalad2	0.206744		MSTRG.21177	--	ncbi_128694222	TUB-2	0.216605
ncbi_128686227	--	ncbi_128693654	--	0.364348		ncbi_128689504	SULT1E1	ncbi_128701124	Oat	0.128955		MSTRG.33561	--	ncbi_128692519	Acox3	0.206717		ncbi_128690976	Ehd2	ncbi_128694222	TUB-2	0.216597
ncbi_128690209	inx2	ncbi_128696653	chmp4b	0.364343		ncbi_128695476	ITIH2	ncbi_128703237	--	0.128914		ncbi_128696844	--	ncbi_128704896	SLC22A8	0.206651		ncbi_128691139	--	ncbi_128698999	--	0.216592
ncbi_128689444	TUBA1A	ncbi_128699008	--	0.364339		ncbi_128699456	--	ncbi_128702807	PPAF1	0.1289		ncbi_128692543	CYP9E2	ncbi_128696655	--	0.206608		MSTRG.38082	PARP2	ncbi_128693276	SPCC4B3.18	0.21658
ncbi_128685130	--	ncbi_128701509	--	0.364316		ncbi_128686824	--	ncbi_128702673	XDH	0.12889		MSTRG.37115	--	ncbi_128699607	gbh-1	0.206564		ncbi_128696967	SNX12	ncbi_128698765	--	0.216559
MSTRG.24290	SLC2A7	ncbi_128701509	--	0.364308		ncbi_128697999	TRIP4	ncbi_128702673	XDH	0.128842		MSTRG.2105	--	ncbi_128698365		0.206564		ncbi_128693276	SPCC4B3.18	ncbi_128695139	DCTN4	0.216511
ncbi_128684795	--	ncbi_128704795	REXO1L1	0.364307		ncbi_128686521	Sam-S	ncbi_128697525	--	0.128817		ncbi_128684939	--	ncbi_128698806	--	0.206412		MSTRG.3461	--	ncbi_128702701	pat-4	0.216489
MSTRG.8139	--	ncbi_128694922	--	0.364266		ncbi_128693555	--	ncbi_128701603	--	0.128797		MSTRG.24128	--	ncbi_128694877	MTARC2	0.206375		ncbi_128695914	--	ncbi_128696113	--	0.216484
ncbi_128689444	TUBA1A	ncbi_128696119	--	0.364262		MSTRG.1134	--	MSTRG.20699	--	0.128786		ncbi_128696844	--	ncbi_128698365		0.206349		MSTRG.3461	--	ncbi_128703011	--	0.216468
ncbi_128685726	Sacs	ncbi_128694231	SLC6A5	0.364257		MSTRG.20698	--	ncbi_128697748	--	0.128769		MSTRG.33591	--	ncbi_128692069	Fras1	0.206243		ncbi_128686619	Meltf	ncbi_128702017	Clca3a1	0.216443
ncbi_128684911	--	ncbi_128684962	VCP	0.364249		MSTRG.3667	--	ncbi_128701895	CTSC	0.128758		ncbi_128695796		ncbi_128699979	Tent5c	0.206203		MSTRG.21177	--	ncbi_128695914	--	0.216435
ncbi_128698721	CASK	ncbi_128700066	--	0.364242		ncbi_128697698	znf207	ncbi_128699345	--	0.128742		ncbi_128692519	Acox3	ncbi_128698806	--	0.206188		ncbi_128689536	Ptprg	ncbi_128692703	MMP25	0.21643
MSTRG.45022	--	ncbi_128696518	--	0.364237		ncbi_128693268	ifi30	ncbi_128699456	--	0.128696		MSTRG.2105	--	ncbi_128685280	--	0.206069		ncbi_128694630	--	ncbi_128703412	46266	0.216418
ncbi_128687835	--	ncbi_128703663	--	0.364236		MSTRG.21245	fabG	ncbi_128695912	CG4928	0.128636		MSTRG.24128	--	ncbi_128703213	Gba	0.206039		ncbi_128688971	--	ncbi_128696131	E2F3	0.21639
ncbi_128692101	--	ncbi_128696653	chmp4b	0.364227		ncbi_128694298	Slc23a1	ncbi_128701603	--	0.12863		MSTRG.14794	--	MSTRG.37050	--	0.205958		ncbi_128694942		ncbi_128702209	PPAF2	0.21639
MSTRG.36661	--	ncbi_128689444	TUBA1A	0.364181		ncbi_128698970	ARHGEF4	ncbi_128699172	rdx	0.128578		ncbi_128692612	PIM3	ncbi_128695792	--	0.205905		ncbi_128688971	--	ncbi_128699643	--	0.216384
ncbi_128685130	--	ncbi_128696649	EHD3	0.364177		ncbi_128689160	--	ncbi_128705658	Ctsc	0.12857		ncbi_128695896	--	ncbi_128700955	maf	0.205878		ncbi_128685519	PPAF1	ncbi_128689535	--	0.216376
MSTRG.30770	--	ncbi_128703050	--	0.364165		ncbi_128698905	Mcm10	ncbi_128699456	--	0.128565		MSTRG.35223	--	ncbi_128687708	UGT2B4	0.205865		ncbi_128688971	--	ncbi_128701370	HEBP2	0.216365
ncbi_128691881	ADAMTS3	ncbi_128695591	Leng9	0.364162		ncbi_128697999	TRIP4	ncbi_128699345	--	0.128515		MSTRG.14794	--	MSTRG.24174	--	0.205717		ncbi_128698691	mys	ncbi_128702893	zfh1	0.216332
MSTRG.26434	--	ncbi_128690381	--	0.364156		MSTRG.18961	--	ncbi_128692396	HPGDS	0.128503		ncbi_128692774	CYP3A21	ncbi_128696655	--	0.205522		ncbi_128698765	--	ncbi_128704236	ADAP1	0.216321
MSTRG.22598	--	ncbi_128687835	--	0.364146		MSTRG.11423	--	ncbi_128699873	TMTC1	0.128495		ncbi_128697469	ine	ncbi_128698743	Gale	0.205431		MSTRG.34528	--	ncbi_128704888	Mlec	0.216277
MSTRG.22598	--	ncbi_128689582		0.364145		ncbi_128687889	PHGDH	ncbi_128697999	TRIP4	0.12845		MSTRG.27276	jockey\pol	ncbi_128692519	Acox3	0.205408		ncbi_128686618	--	ncbi_128692828	--	0.21627
ncbi_128693867	--	ncbi_128696653	chmp4b	0.364144		ncbi_128688078	LCP2	ncbi_128689777	aarsd1-b	0.128413		MSTRG.14794	--	ncbi_128695896	--	0.205391		ncbi_128684970	--	ncbi_128690742		0.216258
ncbi_128697094	Synj1	ncbi_128700066	--	0.364137		MSTRG.35925	--	ncbi_128688955	--	0.128395		ncbi_128694425	SLC22A6	ncbi_128703218	--	0.205354		ncbi_128693276	SPCC4B3.18	ncbi_128695351	Moe	0.216257
MSTRG.30101	--	ncbi_128691881	ADAMTS3	0.364124		MSTRG.20698	--	MSTRG.38949	RTase	0.128375		MSTRG.35223	--	ncbi_128696655	--	0.205285		ncbi_128697708	agpat9l	ncbi_128698999	--	0.21624
ncbi_128689765	birc7-a	ncbi_128696653	chmp4b	0.364124		ncbi_128693268	ifi30	ncbi_128699281	ABAT	0.128311		ncbi_128689300	--	ncbi_128694792	ycbX	0.205212		ncbi_128684197	Itgb1	ncbi_128696693	--	0.2162
ncbi_128693654	--	ncbi_128697048	CYP6K1	0.364123		ncbi_128692689	Zfp36l2	ncbi_128695902	pain	0.128261		ncbi_128699979	Tent5c	ncbi_128702842	Ces2a	0.205185		ncbi_128689496	PLOD1	ncbi_128693335	--	0.216197
MSTRG.19280	--	ncbi_128689326	SPRTN	0.364069		ncbi_128695912	CG4928	ncbi_128699456	--	0.128253		MSTRG.30303	--	ncbi_128703213	Gba	0.205182		ncbi_128685243		ncbi_128698999	--	0.216187
MSTRG.13240	--	MSTRG.20731	ADAMTS6	0.364062		ncbi_128687889	PHGDH	ncbi_128692066	Abca9	0.128209		ncbi_128689290	GGCX	ncbi_128692873	--	0.205147		ncbi_128685517	--	ncbi_128703412	46266	0.216169
ncbi_128689444	TUBA1A	ncbi_128698469	--	0.364054		ncbi_128691348	Slc1a1	ncbi_128692396	HPGDS	0.12816		MSTRG.24175	--	ncbi_128694877	MTARC2	0.205143		ncbi_128692407	Hr38	ncbi_128695351	Moe	0.216167
ncbi_128689326	SPRTN	ncbi_128704443	--	0.364053		ncbi_128689019	--	ncbi_128704269	CAC	0.128138		ncbi_128684955	--	ncbi_128703214	HERPUD2	0.205095		ncbi_128700652	RAD21	ncbi_128704888	Mlec	0.216164
ncbi_128686242	ChT	ncbi_128689326	SPRTN	0.364051		MSTRG.20698	--	ncbi_128693562	FAAH2	0.128124		MSTRG.37115	--	MSTRG.42441	Bbox1	0.205089		ncbi_128687303	Slc7a6	ncbi_128696693	--	0.216155
MSTRG.20097	--	ncbi_128691881	ADAMTS3	0.364046		ncbi_128698790	--	ncbi_128703465	--	0.128097		MSTRG.22026	--	ncbi_128685104	PEAMT	0.205054		ncbi_128686211	--	ncbi_128703412	46266	0.216144
MSTRG.13240	--	ncbi_128704413	QARS1	0.364042		ncbi_128698253	rgn	ncbi_128706642	--	0.12809		ncbi_128684939	--	ncbi_128691869	FDXR	0.205051		ncbi_128695661	Rel	ncbi_128699155	--	0.216133
ncbi_128690849		ncbi_128697094	Synj1	0.364037		MSTRG.3718	--	ncbi_128705851	cep19	0.128081		ncbi_128691869	FDXR	ncbi_128703213	Gba	0.20505		ncbi_128685243		ncbi_128698765	--	0.216126
ncbi_128696653	chmp4b	ncbi_128703737	Mpped2	0.364002		ncbi_128698059	--	ncbi_128702130	--	0.12808		MSTRG.27276	jockey\pol	MSTRG.42441	Bbox1	0.205024		ncbi_128695351	Moe	ncbi_128698959	--	0.216119
ncbi_128689765	birc7-a	ncbi_128696279	--	0.363985		ncbi_128685242	DAGLA	ncbi_128695138	ssh	0.128077		ncbi_128692543	CYP9E2	ncbi_128692873	--	0.204806		ncbi_128698873	--	ncbi_128702701	pat-4	0.216095
ncbi_128697397	--	ncbi_128697722	--	0.363983		MSTRG.3718	--	ncbi_128699673	Cyp3a41a	0.128049		MSTRG.27276	jockey\pol	ncbi_128695626	htyE	0.204771		ncbi_128690932	CLIPB4	ncbi_128698818	--	0.216088
ncbi_128684828	Uba1	ncbi_128689582		0.363976		ncbi_128686521	Sam-S	ncbi_128702673	XDH	0.128045		MSTRG.14794	--	ncbi_128694877	MTARC2	0.20477		ncbi_128690742		ncbi_128693896	duoxa1	0.216076
MSTRG.30770	--	ncbi_128705194	--	0.363975		ncbi_128689160	--	ncbi_128698790	--	0.128014		MSTRG.37050	--	MSTRG.43494	--	0.204761		ncbi_128692828	--	ncbi_128702893	zfh1	0.216053
ncbi_128684962	VCP	ncbi_128704411	--	0.363967		ncbi_128693555	--	ncbi_128694464	phc-2	0.128013		ncbi_128686349	ARSF	ncbi_128697433	SLC17A5	0.204676		ncbi_128696530	SAA2	ncbi_128700521	fax	0.216023
MSTRG.11911	Clstn3	MSTRG.13240	--	0.363965		ncbi_128698970	ARHGEF4	ncbi_128705962	CYP15C1	0.127994		ncbi_128685104	PEAMT	ncbi_128695795	--	0.204572		ncbi_128685517	--	ncbi_128692958	--	0.216022
MSTRG.1882	--	ncbi_128699063	Tars1	0.363941		ncbi_128693555	--	ncbi_128699874	Tmtc1	0.127994		ncbi_128703218	--	ncbi_128704676	GLY3	0.204238		MSTRG.41184	--	ncbi_128700521	fax	0.216014
ncbi_128687835	--	ncbi_128696653	chmp4b	0.363938		ncbi_128685242	DAGLA	ncbi_128699843	--	0.12797		MSTRG.30303	--	ncbi_128694877	MTARC2	0.204082		ncbi_128690282	mthl1	ncbi_128691143		0.21601
ncbi_128696653	chmp4b	ncbi_128698181	EHBP1	0.363933		ncbi_128684476	--	ncbi_128697748	--	0.127913		MSTRG.40863	CYP4C1	ncbi_128694425	SLC22A6	0.204038		ncbi_128701038	MED20	ncbi_128704888	Mlec	0.215972
ncbi_128684795	--	ncbi_128706576	--	0.363915		ncbi_128689693	slc35b4	ncbi_128699873	TMTC1	0.127892		MSTRG.30303	--	ncbi_128694510		0.204024		ncbi_128692828	--	ncbi_128698485	--	0.215971
ncbi_128689444	TUBA1A	ncbi_128706450	--	0.363915		MSTRG.36049	--	ncbi_128692396	HPGDS	0.127868		MSTRG.2105	--	ncbi_128695796		0.204008		ncbi_128686051	Cp1	ncbi_128693276	SPCC4B3.18	0.215938
ncbi_128693654	--	ncbi_128703663	--	0.363905		ncbi_128690379	--	ncbi_128699843	--	0.127862		MSTRG.30303	--	ncbi_128700955	maf	0.203997		ncbi_128691890	B52	ncbi_128693276	SPCC4B3.18	0.215889
MSTRG.388	--	ncbi_128697397	--	0.363901		ncbi_128692639	--	ncbi_128699281	ABAT	0.12785		ncbi_128692543	CYP9E2	ncbi_128698806	--	0.20399		ncbi_128692407	Hr38	ncbi_128693335	--	0.215883
MSTRG.7508	Alg10b	ncbi_128689582		0.363901		ncbi_128688533	Gba	ncbi_128688994	GPx	0.127812		MSTRG.33591	--	ncbi_128702842	Ces2a	0.203962		ncbi_128687432	Ddx28	ncbi_128704864	VBP1	0.215881
MSTRG.30756	--	ncbi_128689444	TUBA1A	0.3639		ncbi_128686764	RDH14	ncbi_128695912	CG4928	0.127802		MSTRG.35223	--	ncbi_128692873	--	0.203879		ncbi_128694943	Duox	ncbi_128698691	mys	0.215877
MSTRG.41477	--	ncbi_128684962	VCP	0.363893		MSTRG.29951	--	ncbi_128694298	Slc23a1	0.127791		ncbi_128694425	SLC22A6	ncbi_128694510		0.203866		ncbi_128691167	Gale	ncbi_128706544	MYO1E	0.215848
MSTRG.10299	--	ncbi_128687835	--	0.363891		MSTRG.40933	--	ncbi_128706642	--	0.127784		ncbi_128684964	Naalad2	ncbi_128698806	--	0.203651		ncbi_128686518	--	ncbi_128703396	SERPINB8	0.215842
ncbi_128696518	--	ncbi_128701509	--	0.363851		MSTRG.18961	--	ncbi_128701603	--	0.127754		MSTRG.43494	--	ncbi_128692519	Acox3	0.203625		ncbi_128689535	--	ncbi_128704864	VBP1	0.215829
ncbi_128694920	--	ncbi_128700704	CTSB	0.363841		ncbi_128699874	Tmtc1	ncbi_128701895	CTSC	0.127723		MSTRG.24174	--	ncbi_128689300	--	0.203501		ncbi_128696693	--	ncbi_128699991	--	0.215823
MSTRG.1710	--	ncbi_128699919	--	0.36384		MSTRG.36049	--	ncbi_128688955	--	0.127667		ncbi_128696844	--	ncbi_128699990	PNLIPRP2	0.203483		ncbi_128689496	PLOD1	ncbi_128703807	CLIPB4	0.215822
MSTRG.13240	--	ncbi_128704303	Tmc5	0.363828		MSTRG.1134	--	ncbi_128701603	--	0.127663		MSTRG.27276	jockey\pol	ncbi_128699607	gbh-1	0.202926		ncbi_128692203	Mug1	ncbi_128698917	Ppm1e	0.215811
MSTRG.13240	--	ncbi_128692307	--	0.363828		ncbi_128686473	sgk1-a	ncbi_128701603	--	0.127659		ncbi_128684964	Naalad2	ncbi_128699979	Tent5c	0.20287		ncbi_128684970	--	ncbi_128692706	SERPINB1	0.21581
ncbi_128689538	MED4	ncbi_128693654	--	0.363823		ncbi_128688967	UGT2B13	ncbi_128699873	TMTC1	0.127624		MSTRG.33591	--	ncbi_128691887	hdac8	0.202826		ncbi_128695914	--	ncbi_128698513	HSP90AA1	0.215808
ncbi_128684962	VCP	ncbi_128689609	NELF-B	0.363809		ncbi_128694298	Slc23a1	ncbi_128705962	CYP15C1	0.127596		MSTRG.40863	CYP4C1	ncbi_128695792	--	0.202815		ncbi_128695770	CG31760	ncbi_128704888	Mlec	0.215797
ncbi_128686849	--	ncbi_128702687	PCK2	0.363783		ncbi_128688078	LCP2	ncbi_128701124	Oat	0.127595		MSTRG.30303	--	ncbi_128685104	PEAMT	0.202769		ncbi_128684970	--	ncbi_128686618	--	0.215788
MSTRG.20609	--	ncbi_128689444	TUBA1A	0.363778		ncbi_128699473	--	ncbi_128699874	Tmtc1	0.127594		MSTRG.40863	CYP4C1	ncbi_128694877	MTARC2	0.202709		ncbi_128698999	--	ncbi_128701038	MED20	0.215784
ncbi_128696973	--	ncbi_128699919	--	0.363771		ncbi_128701124	Oat	ncbi_128703086	zgc:77739	0.127585		ncbi_128691955	--	ncbi_128693156	FRAS1	0.20258		MSTRG.19633	--	ncbi_128688971	--	0.215759
ncbi_128688916	--	ncbi_128689444	TUBA1A	0.363735		ncbi_128692218	--	ncbi_128695138	ssh	0.127569		ncbi_128685280	--	ncbi_128692873	--	0.202459		ncbi_128696856	--	ncbi_128705672	Act5C	0.215758
ncbi_128688725	--	ncbi_128689444	TUBA1A	0.363725		MSTRG.19100	Pol	MSTRG.20698	--	0.127522		ncbi_128696844	--	ncbi_128703218	--	0.202458		ncbi_128692504	SERPINB3	ncbi_128695351	Moe	0.215757
ncbi_128685213		ncbi_128689444	TUBA1A	0.363692		MSTRG.3718	--	MSTRG.38949	RTase	0.127492		ncbi_128696844	--	ncbi_128702332	LYSA1	0.202446		ncbi_128693276	SPCC4B3.18	ncbi_128702151	RPRD1B	0.215734
MSTRG.13240	--	ncbi_128702764	GluProRS	0.363691		ncbi_128688414	ade5	ncbi_128702673	XDH	0.127374		MSTRG.33032	EH1	MSTRG.33591	--	0.202426		ncbi_128693679	SMPD1	ncbi_128694942		0.215733
ncbi_128701509	--	ncbi_128704795	REXO1L1	0.363672		ncbi_128686824	--	ncbi_128701152	Btg2	0.127336		ncbi_128697433	SLC17A5	ncbi_128703213	Gba	0.202389		ncbi_128695351	Moe	ncbi_128702017	Clca3a1	0.215725
ncbi_128684113	Parp14	ncbi_128689765	birc7-a	0.36367		ncbi_128692396	HPGDS	ncbi_128698582	--	0.127298		ncbi_128695797	--	ncbi_128699979	Tent5c	0.202359		ncbi_128689297	--	ncbi_128700521	fax	0.21571
ncbi_128700704	CTSB	ncbi_128705163	--	0.363652		MSTRG.14944	--	ncbi_128689504	SULT1E1	0.127264		ncbi_128692069	Fras1	ncbi_128704676	GLY3	0.202316		ncbi_128691143		ncbi_128692703	MMP25	0.21568
ncbi_128697823	Aats-cys	ncbi_128704443	--	0.363649		MSTRG.4992	--	ncbi_128698943	CYPA	0.127164		MSTRG.41207	--	ncbi_128702842	Ces2a	0.202274		MSTRG.2753	--	ncbi_128695914	--	0.215678
ncbi_128697094	Synj1	ncbi_128706576	--	0.363643		ncbi_128686521	Sam-S	ncbi_128687348	--	0.127153		MSTRG.40863	CYP4C1	ncbi_128695794	--	0.202197		ncbi_128689536	Ptprg	ncbi_128703807	CLIPB4	0.215675
MSTRG.30101	--	ncbi_128701509	--	0.363602		ncbi_128699281	ABAT	ncbi_128701895	CTSC	0.127153		MSTRG.41207	--	ncbi_128694425	SLC22A6	0.202097		ncbi_128685519	PPAF1	ncbi_128700521	fax	0.215669
ncbi_128689444	TUBA1A	ncbi_128690258	Tmed5	0.363577		MSTRG.1134	--	ncbi_128694263	Gstt2	0.127134		ncbi_128695796		ncbi_128698743	Gale	0.202086		ncbi_128693276	SPCC4B3.18	ncbi_128695419	Tmcc2	0.215648
MSTRG.20097	--	ncbi_128696279	--	0.36357		ncbi_128687197	Scarb2	ncbi_128692396	HPGDS	0.127122		MSTRG.24175	--	MSTRG.41207	--	0.202084		ncbi_128692938	--	ncbi_128693276	SPCC4B3.18	0.215641
MSTRG.10034	--	ncbi_128684962	VCP	0.363559		ncbi_128699874	Tmtc1	ncbi_128703334	Clec4f	0.127122		MSTRG.35223	--	ncbi_128692774	CYP3A21	0.202043		ncbi_128692240	--	ncbi_128703412	46266	0.215636
ncbi_128695591	Leng9	ncbi_128697397	--	0.363552		ncbi_128684476	--	ncbi_128688994	GPx	0.127092		MSTRG.37050	--	ncbi_128689300	--	0.202032		ncbi_128695351	Moe	ncbi_128697478	--	0.21562
ncbi_128688886	--	ncbi_128696649	EHD3	0.363527		MSTRG.40933	--	ncbi_128699473	--	0.127083		MSTRG.4407	--	ncbi_128696671	Hmgcll1	0.201939		ncbi_128695914	--	ncbi_128699133	dtwd1	0.215607
ncbi_128698906	Iars1	ncbi_128699063	Tars1	0.363522		MSTRG.3718	--	ncbi_128703323	Phm	0.127066		MSTRG.35223	--	ncbi_128703214	HERPUD2	0.201866		ncbi_128689502	Plod3	ncbi_128693335	--	0.215582
MSTRG.30770	--	ncbi_128698533	NARS	0.363516		ncbi_128694775	cyp2m1	ncbi_128699874	Tmtc1	0.127065		MSTRG.35223	--	ncbi_128684939	--	0.201851		MSTRG.40316	--	ncbi_128693335	--	0.215568
ncbi_128697048	CYP6K1	ncbi_128699063	Tars1	0.363506		MSTRG.35925	--	ncbi_128684476	--	0.127035		ncbi_128694877	MTARC2	ncbi_128704896	SLC22A8	0.201703		ncbi_128696244	--	ncbi_128703807	CLIPB4	0.215567
ncbi_128693648	Smyd4	ncbi_128696279	--	0.363497		ncbi_128700067	ybgG	ncbi_128701895	CTSC	0.127008		MSTRG.33561	--	ncbi_128698806	--	0.201691		ncbi_128692920	PTPRT	ncbi_128701560	Chst11	0.215564
MSTRG.41375	Myo1e	ncbi_128689765	birc7-a	0.363482		MSTRG.20699	--	ncbi_128706185	--	0.126994		ncbi_128697588	K12H4.7	ncbi_128699607	gbh-1	0.201538		ncbi_128695914	--	ncbi_128706544	MYO1E	0.215557
ncbi_128705194	--	ncbi_128706576	--	0.363482		ncbi_128689303	Cst3	ncbi_128702130	--	0.126956		MSTRG.41207	--	ncbi_128699990	PNLIPRP2	0.201469		ncbi_128694222	TUB-2	ncbi_128699886	XRN1	0.215554
MSTRG.19280	--	ncbi_128697397	--	0.363449		ncbi_128689303	Cst3	ncbi_128703237	--	0.126914		MSTRG.4407	--	ncbi_128685104	PEAMT	0.201439		MSTRG.10832	F52C9.6	ncbi_128695914	--	0.215525
ncbi_128693648	Smyd4	ncbi_128706450	--	0.363439		ncbi_128688955	--	ncbi_128693268	ifi30	0.126901		MSTRG.35223	--	ncbi_128692543	CYP9E2	0.201358		ncbi_128686518	--	ncbi_128704302	CPO	0.215521
MSTRG.33943	RTase	ncbi_128696279	--	0.363438		MSTRG.4912	--	ncbi_128695912	CG4928	0.126899		MSTRG.33032	EH1	ncbi_128703214	HERPUD2	0.201343		MSTRG.21986	--	ncbi_128699643	--	0.215468
MSTRG.1710	--	ncbi_128697857	Tktl2	0.363434		MSTRG.1134	--	ncbi_128699345	--	0.126865		ncbi_128694425	SLC22A6	ncbi_128702815	--	0.201221		MSTRG.38082	PARP2	ncbi_128698999	--	0.215454
ncbi_128686227	--	ncbi_128691881	ADAMTS3	0.363429		ncbi_128686521	Sam-S	ncbi_128692707	--	0.126855		ncbi_128685104	PEAMT	ncbi_128695896	--	0.201179		ncbi_128691143		ncbi_128702893	zfh1	0.215422
MSTRG.13240	--	MSTRG.33943	RTase	0.363421		ncbi_128698790	--	ncbi_128699345	--	0.126829		MSTRG.33032	EH1	ncbi_128692873	--	0.201149		ncbi_128692938	--	ncbi_128694222	TUB-2	0.215413
ncbi_128701509	--	ncbi_128705537	--	0.363417		ncbi_128689019	--	ncbi_128695912	CG4928	0.126824		MSTRG.24175	--	ncbi_128694510		0.20112		ncbi_128696693	--	ncbi_128704888	Mlec	0.215404
ncbi_128696653	chmp4b	ncbi_128700710		0.363415		ncbi_128697927	--	ncbi_128701895	CTSC	0.126795		MSTRG.1715	--	ncbi_128693156	FRAS1	0.201007		ncbi_128689073	--	ncbi_128704864	VBP1	0.215389
MSTRG.8139	--	ncbi_128691881	ADAMTS3	0.363399		ncbi_128691348	Slc1a1	ncbi_128699873	TMTC1	0.126793		MSTRG.40851	CYP4C1	ncbi_128700955	maf	0.200985		ncbi_128687565	--	ncbi_128694222	TUB-2	0.215378
ncbi_128689444	TUBA1A	ncbi_128698721	CASK	0.363379		ncbi_128688955	--	ncbi_128692689	Zfp36l2	0.126745		MSTRG.29731	RTase	ncbi_128687708	UGT2B4	0.20096		ncbi_128694656	--	ncbi_128704864	VBP1	0.215378
MSTRG.20731	ADAMTS6	ncbi_128696653	chmp4b	0.363343		MSTRG.44031	--	ncbi_128695138	ssh	0.126726		MSTRG.33561	--	ncbi_128700955	maf	0.200848		ncbi_128689535	--	ncbi_128694656	--	0.215314
ncbi_128684401	GPATCH1	ncbi_128701509	--	0.363343		ncbi_128688078	LCP2	ncbi_128688955	--	0.126725		MSTRG.4407	--	ncbi_128697588	K12H4.7	0.200733		MSTRG.21319	--	ncbi_128688971	--	0.21529
ncbi_128684588	ANXA13	ncbi_128696649	EHD3	0.363331		ncbi_128688955	--	ncbi_128697023	yin	0.126677		ncbi_128702332	LYSA1	ncbi_128703218	--	0.200727		ncbi_128695790	dda1	ncbi_128698765	--	0.215281
MSTRG.40199	Pepck1	ncbi_128689582		0.363308		ncbi_128698251	ELK3	ncbi_128699456	--	0.126677		ncbi_128686349	ARSF	ncbi_128694877	MTARC2	0.200704		ncbi_128684950	Mug2	ncbi_128692852	ALF	0.215261
ncbi_128691079	SLC17A5	ncbi_128697397	--	0.363293		ncbi_128691348	Slc1a1	ncbi_128700561	rps12	0.126651		ncbi_128692612	PIM3	ncbi_128703218	--	0.200703		ncbi_128689299	PTPRB	ncbi_128704864	VBP1	0.215261
ncbi_128686892	--	ncbi_128692925	--	0.363282		ncbi_128686473	sgk1-a	ncbi_128689303	Cst3	0.126651		ncbi_128698365		ncbi_128699990	PNLIPRP2	0.200651		ncbi_128695351	Moe	ncbi_128700521	fax	0.215258
ncbi_128691737	rhbdf1	ncbi_128696653	chmp4b	0.36328		ncbi_128695912	CG4928	ncbi_128700693	--	0.12665		MSTRG.37115	--	ncbi_128692519	Acox3	0.200638		ncbi_128691704	CYTB5-D	ncbi_128695661	Rel	0.215257
ncbi_128686028	--	ncbi_128689444	TUBA1A	0.363267		ncbi_128692396	HPGDS	ncbi_128705643	--	0.126637		MSTRG.41209	--	ncbi_128691955	--	0.200629		ncbi_128686518	--	ncbi_128686618	--	0.215236
MSTRG.1882	--	ncbi_128686849	--	0.363247		ncbi_128691348	Slc1a1	ncbi_128693562	FAAH2	0.126636		ncbi_128692612	PIM3	ncbi_128699979	Tent5c	0.200621		ncbi_128690932	CLIPB4	ncbi_128703396	SERPINB8	0.215221
ncbi_128684962	VCP	ncbi_128704970	--	0.363211		ncbi_128693555	--	ncbi_128702130	--	0.126613		ncbi_128696844	--	ncbi_128702815	--	0.200573		ncbi_128689535	--	ncbi_128703412	46266	0.215214
ncbi_128689444	TUBA1A	ncbi_128696234	--	0.363197		MSTRG.23677	--	MSTRG.43933	--	0.12661		ncbi_128689290	GGCX	ncbi_128695794	--	0.200465		ncbi_128688971	--	ncbi_128695861	--	0.215212
MSTRG.26434	--	ncbi_128692985	--	0.363194		ncbi_128702673	XDH	ncbi_128705658	Ctsc	0.126598		ncbi_128703209	--	ncbi_128703213	Gba	0.2004		ncbi_128692742	Eip74EF	ncbi_128696693	--	0.21521
MSTRG.30770	--	MSTRG.33943	RTase	0.363183		ncbi_128686597	celD	ncbi_128687419	Nudt22	0.126549		MSTRG.40863	CYP4C1	ncbi_128691887	hdac8	0.20026		ncbi_128692852	ALF	ncbi_128701728	--	0.215205
ncbi_128687051	Lmbr1l	ncbi_128689765	birc7-a	0.363174		ncbi_128695912	CG4928	ncbi_128698059	--	0.126524		MSTRG.37050	--	ncbi_128695896	--	0.20025		ncbi_128693276	SPCC4B3.18	ncbi_128700715	Inx7	0.215196
ncbi_128687835	--	ncbi_128697722	--	0.363153		MSTRG.1134	--	ncbi_128699843	--	0.126519		ncbi_128689300	--	ncbi_128692873	--	0.200223		ncbi_128685519	PPAF1	ncbi_128699886	XRN1	0.215181
ncbi_128691881	ADAMTS3	ncbi_128704914	--	0.363131		ncbi_128694464	phc-2	ncbi_128699872	--	0.126507		MSTRG.27276	jockey\pol	MSTRG.4407	--	0.200049		ncbi_128696244	--	ncbi_128698524	--	0.215179
ncbi_128686029	Abca3	ncbi_128696649	EHD3	0.363129		ncbi_128701152	Btg2	ncbi_128704269	CAC	0.126468		MSTRG.24647	--	ncbi_128691748	--	0.200005		ncbi_128691704	CYTB5-D	ncbi_128692352	Dcp-1	0.215178
ncbi_128684962	VCP	ncbi_128706059	DIP2C	0.363104		ncbi_128689303	Cst3	ncbi_128701580	pnc1	0.126461		ncbi_128685104	PEAMT	ncbi_128686349	ARSF	0.199859		ncbi_128689536	Ptprg	ncbi_128704888	Mlec	0.215171
MSTRG.26768	--	ncbi_128696649	EHD3	0.3631		MSTRG.44031	--	ncbi_128704269	CAC	0.126445		ncbi_128685280	--	ncbi_128696655	--	0.199759		ncbi_128692828	--	ncbi_128698691	mys	0.21515
ncbi_128689765	birc7-a	ncbi_128697722	--	0.363088		ncbi_128684476	--	ncbi_128694263	Gstt2	0.126425		ncbi_128689290	GGCX	ncbi_128694510		0.199697		ncbi_128692958	--	ncbi_128702017	Clca3a1	0.21512
MSTRG.13240	--	ncbi_128693648	Smyd4	0.363086		MSTRG.21245	fabG	ncbi_128701124	Oat	0.126404		ncbi_128692873	--	ncbi_128695796		0.199616		ncbi_128685519	PPAF1	ncbi_128693550	Bm1_04115	0.215116
ncbi_128684873	Usp8	ncbi_128700704	CTSB	0.363085		MSTRG.20699	--	ncbi_128703237	--	0.126399		ncbi_128694510		ncbi_128704676	GLY3	0.19959		ncbi_128692828	--	ncbi_128694357	COMP	0.215066
ncbi_128684962	VCP	ncbi_128688480	SACS	0.363052		MSTRG.20699	--	ncbi_128695476	ITIH2	0.12639		MSTRG.11244	pol	ncbi_128689290	GGCX	0.199561		ncbi_128692902	--	ncbi_128693335	--	0.215056
ncbi_128684962	VCP	ncbi_128702526	flfl	0.36305		ncbi_128699281	ABAT	ncbi_128706185	--	0.126389		ncbi_128691887	hdac8	ncbi_128698743	Gale	0.199537		ncbi_128692706	SERPINB1	ncbi_128703807	CLIPB4	0.215056
ncbi_128700704	CTSB	ncbi_128700710		0.363049		ncbi_128695451	HPRT1	ncbi_128699473	--	0.126325		ncbi_128691748	--	ncbi_128695626	htyE	0.199461		ncbi_128691101	--	ncbi_128694222	TUB-2	0.215016
MSTRG.30770	--	ncbi_128693890	Ttn	0.363043		ncbi_128701603	--	ncbi_128703257	--	0.126269		MSTRG.27276	jockey\pol	ncbi_128703214	HERPUD2	0.199309		ncbi_128693276	SPCC4B3.18	ncbi_128693679	SMPD1	0.215011
MSTRG.45022	--	ncbi_128694345	Fam114a2	0.362998		MSTRG.36049	--	ncbi_128704269	CAC	0.126258		MSTRG.2105	--	ncbi_128694425	SLC22A6	0.199192		ncbi_128704888	Mlec	ncbi_128705672	Act5C	0.214973
ncbi_128695006	--	ncbi_128696649	EHD3	0.362992		ncbi_128686521	Sam-S	ncbi_128701152	Btg2	0.126232		ncbi_128684939	--	ncbi_128697417	AADAT	0.199181		ncbi_128692203	Mug1	ncbi_128694222	TUB-2	0.214971
MSTRG.25734	--	ncbi_128696279	--	0.362987		ncbi_128688967	UGT2B13	ncbi_128693555	--	0.126227		MSTRG.45319	--	ncbi_128703213	Gba	0.199179		ncbi_128692352	Dcp-1	ncbi_128705672	Act5C	0.21493
MSTRG.8139	--	ncbi_128701509	--	0.362986		MSTRG.3718	--	ncbi_128695680	HNRNPR	0.126215		MSTRG.11244	pol	ncbi_128697433	SLC17A5	0.199124		ncbi_128689536	Ptprg	ncbi_128698524	--	0.214916
ncbi_128691922	Pdk	ncbi_128696973	--	0.362978		MSTRG.35925	--	ncbi_128694775	cyp2m1	0.126212		ncbi_128684955	--	ncbi_128692612	PIM3	0.198977		ncbi_128685068	--	ncbi_128693270	--	0.214883
MSTRG.13240	--	ncbi_128693552	dym	0.362958		ncbi_128695138	ssh	ncbi_128699819	--	0.12621		ncbi_128691954	--	ncbi_128694877	MTARC2	0.198902		ncbi_128700521	fax	ncbi_128706577	Mmp3	0.214883
ncbi_128699440	Aspg	ncbi_128702685	PCK2	0.362955		ncbi_128699819	--	ncbi_128701152	Btg2	0.126206		ncbi_128694510		ncbi_128699990	PNLIPRP2	0.198899		ncbi_128690211	Inx3	ncbi_128690932	CLIPB4	0.214882
ncbi_128684588	ANXA13	ncbi_128694920	--	0.362944		ncbi_128692218	--	ncbi_128701124	Oat	0.12618		MSTRG.14794	--	ncbi_128703213	Gba	0.198677		ncbi_128693336	--	ncbi_128698999	--	0.214881
ncbi_128697956	--	ncbi_128704795	REXO1L1	0.362943		ncbi_128692689	Zfp36l2	ncbi_128697023	yin	0.126162		MSTRG.41209	--	ncbi_128703214	HERPUD2	0.19863		ncbi_128692828	--	ncbi_128694942		0.214871
ncbi_128684962	VCP	ncbi_128693890	Ttn	0.362931		ncbi_128688414	ade5	ncbi_128697999	TRIP4	0.126136		ncbi_128686349	ARSF	ncbi_128696655	--	0.19844		ncbi_128686518	--	ncbi_128698524	--	0.214796
ncbi_128689582		ncbi_128693032	Hdlbp	0.362883		ncbi_128699473	--	ncbi_128701124	Oat	0.126126		ncbi_128692069	Fras1	ncbi_128704896	SLC22A8	0.198391		ncbi_128695661	Rel	ncbi_128696693	--	0.214789
ncbi_128693654	--	ncbi_128697956	--	0.362872		ncbi_128689037	Fuom	ncbi_128695912	CG4928	0.126121		ncbi_128695795	--	ncbi_128699979	Tent5c	0.19834		MSTRG.5050	--	ncbi_128700521	fax	0.214775
MSTRG.34798	--	ncbi_128689582		0.362822		MSTRG.40933	--	ncbi_128704989	pdzrn3b	0.126111		MSTRG.24647	--	ncbi_128685104	PEAMT	0.198321		ncbi_128687432	Ddx28	ncbi_128693276	SPCC4B3.18	0.214769
ncbi_128701361	dhx8	ncbi_128701509	--	0.362784		ncbi_128699345	--	ncbi_128699843	--	0.126091		ncbi_128703214	HERPUD2	ncbi_128703218	--	0.198319		ncbi_128698691	mys	ncbi_128704302	CPO	0.214748
MSTRG.23466	--	ncbi_128684962	VCP	0.362784		ncbi_128688078	LCP2	ncbi_128692396	HPGDS	0.126048		MSTRG.4407	--	ncbi_128691955	--	0.19818		ncbi_128686218	ppt2-a	ncbi_128694222	TUB-2	0.214725
ncbi_128684900	SLC12A6	ncbi_128689538	MED4	0.362768		ncbi_128689160	--	ncbi_128699473	--	0.126019		ncbi_128684955	--	ncbi_128698806	--	0.198151		ncbi_128692240	--	ncbi_128695351	Moe	0.214719
ncbi_128689765	birc7-a	ncbi_128702764	GluProRS	0.362766		MSTRG.12126	--	ncbi_128703124	--	0.125979		MSTRG.35223	--	MSTRG.37115	--	0.198012		ncbi_128695351	Moe	ncbi_128703412	46266	0.214672
ncbi_128690849		ncbi_128703050	--	0.362765		ncbi_128689505	--	ncbi_128703286	celD	0.125972		MSTRG.27276	jockey\pol	ncbi_128693156	FRAS1	0.197878		ncbi_128688635	--	ncbi_128699643	--	0.214651
ncbi_128687835	--	ncbi_128689538	MED4	0.362756		ncbi_128688955	--	ncbi_128688994	GPx	0.12592		ncbi_128696671	Hmgcll1	ncbi_128703218	--	0.197856		ncbi_128687400	--	ncbi_128703396	SERPINB8	0.214648
MSTRG.13240	--	MSTRG.23472	--	0.362756		ncbi_128701152	Btg2	ncbi_128703465	--	0.125914		ncbi_128685280	--	ncbi_128696844	--	0.197791		ncbi_128686618	--	ncbi_128703807	CLIPB4	0.214647
MSTRG.16953	--	ncbi_128700704	CTSB	0.362741		ncbi_128686521	Sam-S	ncbi_128698251	ELK3	0.125898		MSTRG.11244	pol	ncbi_128700955	maf	0.197635		ncbi_128691143		ncbi_128694630	--	0.214622
MSTRG.30770	--	ncbi_128706450	--	0.362736		MSTRG.20699	--	MSTRG.21245	fabG	0.125896		ncbi_128693156	FRAS1	ncbi_128697417	AADAT	0.197622		ncbi_128704888	Mlec	ncbi_128705176	botv	0.21459
ncbi_128684962	VCP	ncbi_128706547	Atpalpha	0.362702		MSTRG.1134	--	ncbi_128687889	PHGDH	0.125874		MSTRG.2105	--	ncbi_128695795	--	0.197608		ncbi_128687400	--	ncbi_128696693	--	0.214586
ncbi_128690209	inx2	ncbi_128700704	CTSB	0.362697		ncbi_128695138	ssh	ncbi_128704862	Cyp3a11	0.125861		ncbi_128689290	GGCX	ncbi_128692774	CYP3A21	0.197548		ncbi_128688052	bsk	ncbi_128698765	--	0.214576
ncbi_128697238	--	ncbi_128699919	--	0.362662		MSTRG.23677	--	ncbi_128701895	CTSC	0.12586		MSTRG.27276	jockey\pol	ncbi_128692612	PIM3	0.197521		ncbi_128685243		ncbi_128689535	--	0.214556
ncbi_128689582		ncbi_128700704	CTSB	0.362656		ncbi_128687197	Scarb2	ncbi_128689160	--	0.12584		MSTRG.30303	--	ncbi_128699607	gbh-1	0.197509		ncbi_128701038	MED20	ncbi_128704864	VBP1	0.21448
ncbi_128684113	Parp14	ncbi_128701509	--	0.362652		ncbi_128699473	--	ncbi_128701152	Btg2	0.12583		ncbi_128692082	ABCD4	ncbi_128698365		0.197499		ncbi_128688971	--	ncbi_128704438	CASD1	0.214478
ncbi_128691922	Pdk	ncbi_128702685	PCK2	0.362644		ncbi_128694775	cyp2m1	ncbi_128702807	PPAF1	0.125805		ncbi_128684939	--	ncbi_128692082	ABCD4	0.197429		ncbi_128686218	ppt2-a	ncbi_128691143		0.214474
MSTRG.36661	--	ncbi_128689765	birc7-a	0.362626		ncbi_128694298	Slc23a1	ncbi_128699874	Tmtc1	0.125771		MSTRG.24647	--	ncbi_128697417	AADAT	0.197411		ncbi_128689753	--	ncbi_128696967	SNX12	0.214468
ncbi_128698450	--	ncbi_128704795	REXO1L1	0.362624		MSTRG.20699	--	ncbi_128705643	--	0.12574		ncbi_128687708	UGT2B4	ncbi_128695794	--	0.19722		ncbi_128689535	--	ncbi_128701038	MED20	0.214465
MSTRG.13240	--	ncbi_128698906	Iars1	0.362615		ncbi_128703237	--	ncbi_128706185	--	0.12573		ncbi_128686091	Dhcr24	ncbi_128693156	FRAS1	0.197193		ncbi_128687303	Slc7a6	ncbi_128690742		0.214454
MSTRG.13240	--	MSTRG.24086	--	0.362604		ncbi_128689303	Cst3	ncbi_128699874	Tmtc1	0.125726		ncbi_128689290	GGCX	ncbi_128695796		0.197137		ncbi_128689535	--	ncbi_128704438	CASD1	0.214453
ncbi_128689582		ncbi_128698906	Iars1	0.362592		MSTRG.20698	--	ncbi_128699872	--	0.12572		MSTRG.33032	EH1	ncbi_128685104	PEAMT	0.19713		MSTRG.9554	--	ncbi_128695914	--	0.214446
ncbi_128687835	--	ncbi_128694922	--	0.362567		ncbi_128691615	--	ncbi_128699122	--	0.125691		MSTRG.35223	--	MSTRG.43494	--	0.197102		ncbi_128698691	mys	ncbi_128699991	--	0.21444
MSTRG.13240	--	MSTRG.2444	--	0.362567		MSTRG.20698	--	ncbi_128688557	Acss3	0.125671		MSTRG.40863	CYP4C1	ncbi_128695797	--	0.197085		ncbi_128688971	--	ncbi_128694429	TUBA1A	0.214435
MSTRG.13240	--	ncbi_128697941	nit2	0.36256		ncbi_128688686	loco	ncbi_128699456	--	0.12567		MSTRG.33561	--	MSTRG.41209	--	0.197048		ncbi_128686619	Meltf	ncbi_128692828	--	0.21442
ncbi_128689444	TUBA1A	ncbi_128692307	--	0.362526		ncbi_128688967	UGT2B13	ncbi_128691348	Slc1a1	0.125629		MSTRG.33032	EH1	MSTRG.40863	CYP4C1	0.196953		ncbi_128685519	PPAF1	ncbi_128700706	shakB	0.214355
MSTRG.13240	--	MSTRG.30770	--	0.362508		ncbi_128697023	yin	ncbi_128705658	Ctsc	0.125628		MSTRG.40863	CYP4C1	ncbi_128695796		0.196946		ncbi_128695661	Rel	ncbi_128704893	--	0.21434
ncbi_128699835	--	ncbi_128700704	CTSB	0.362507		ncbi_128699473	--	ncbi_128701603	--	0.125609		ncbi_128687708	UGT2B4	ncbi_128697588	K12H4.7	0.19685		ncbi_128695661	Rel	ncbi_128700720	shakB	0.21433
ncbi_128685709	--	ncbi_128689444	TUBA1A	0.362506		ncbi_128687889	PHGDH	ncbi_128692689	Zfp36l2	0.125584		ncbi_128700955	maf	ncbi_128703209	--	0.196782		ncbi_128685009	Pxt	ncbi_128703412	46266	0.214319
ncbi_128689444	TUBA1A	ncbi_128694076	RBL1	0.362496		ncbi_128686521	Sam-S	ncbi_128696058	--	0.125578		MSTRG.24175	--	ncbi_128698806	--	0.196768		ncbi_128700521	fax	ncbi_128704893	--	0.214315
MSTRG.14679	--	ncbi_128689444	TUBA1A	0.362489		MSTRG.8323	--	ncbi_128699874	Tmtc1	0.125544		MSTRG.11244	pol	ncbi_128685104	PEAMT	0.19664		ncbi_128685519	PPAF1	ncbi_128698765	--	0.214286
ncbi_128688887	--	ncbi_128689444	TUBA1A	0.362487		MSTRG.20699	--	ncbi_128689160	--	0.125495		MSTRG.9315	--	ncbi_128695896	--	0.196592		ncbi_128689535	--	ncbi_128701621	GA20843	0.214236
ncbi_128686227	--	ncbi_128703050	--	0.362476		ncbi_128699345	--	ncbi_128701124	Oat	0.125464		ncbi_128689290	GGCX	ncbi_128692543	CYP9E2	0.196553		ncbi_128691139	--	ncbi_128693335	--	0.214223
ncbi_128690381	--	ncbi_128703050	--	0.362475		ncbi_128689520	LST	ncbi_128701895	CTSC	0.125455		ncbi_128685280	--	ncbi_128696671	Hmgcll1	0.196532		ncbi_128687303	Slc7a6	ncbi_128693679	SMPD1	0.214191
ncbi_128696039	CHST11	ncbi_128704795	REXO1L1	0.362475		ncbi_128692218	--	ncbi_128694298	Slc23a1	0.125409		ncbi_128692069	Fras1	ncbi_128703214	HERPUD2	0.196523		ncbi_128688477	PLPP3	ncbi_128700521	fax	0.214145
ncbi_128694447	etnppl	ncbi_128696973	--	0.362472		ncbi_128703465	--	ncbi_128705851	cep19	0.125387		ncbi_128691869	FDXR	ncbi_128694877	MTARC2	0.196422		ncbi_128692352	Dcp-1	ncbi_128692703	MMP25	0.214127
MSTRG.14489	--	ncbi_128684962	VCP	0.362465		ncbi_128697698	znf207	ncbi_128705658	Ctsc	0.125383		ncbi_128694877	MTARC2	ncbi_128696844	--	0.196419		ncbi_128684572	PPAF2	ncbi_128695661	Rel	0.214122
ncbi_128691881	ADAMTS3	ncbi_128700066	--	0.362465		MSTRG.3718	--	ncbi_128700140	CACNA1C	0.125363		ncbi_128686091	Dhcr24	ncbi_128704896	SLC22A8	0.196391		ncbi_128692920	PTPRT	ncbi_128703412	46266	0.214101
MSTRG.13240	--	ncbi_128702613	rai1	0.362464		ncbi_128694298	Slc23a1	ncbi_128701867	IDE	0.125346		ncbi_128685280	--	ncbi_128687708	UGT2B4	0.196387		MSTRG.43523	--	ncbi_128696967	SNX12	0.214082
MSTRG.33942	RTase	ncbi_128696279	--	0.362462		ncbi_128699874	Tmtc1	ncbi_128703465	--	0.125318		ncbi_128691748	--	ncbi_128702842	Ces2a	0.19636		ncbi_128686619	Meltf	ncbi_128693335	--	0.214062
MSTRG.1882	--	ncbi_128699919	--	0.362459		ncbi_128684476	--	ncbi_128692218	--	0.125317		MSTRG.35223	--	ncbi_128698806	--	0.196346		ncbi_128691143		ncbi_128706544	MYO1E	0.214049
ncbi_128689444	TUBA1A	ncbi_128705125	--	0.362459		ncbi_128692355	RAB5B	ncbi_128694464	phc-2	0.125305		ncbi_128695792	--	ncbi_128703214	HERPUD2	0.196291		ncbi_128684950	Mug2	ncbi_128685519	PPAF1	0.214047
MSTRG.13240	--	ncbi_128694231	SLC6A5	0.362453		MSTRG.38949	RTase	ncbi_128703086	zgc:77739	0.125282		ncbi_128687708	UGT2B4	ncbi_128694425	SLC22A6	0.196128		ncbi_128690932	CLIPB4	ncbi_128697478	--	0.214041
ncbi_128696279	--	ncbi_128698721	CASK	0.362447		ncbi_128688120	--	ncbi_128698943	CYPA	0.125242		ncbi_128694877	MTARC2	ncbi_128695896	--	0.196117		ncbi_128689536	Ptprg	ncbi_128694357	COMP	0.214022
ncbi_128696279	--	ncbi_128697956	--	0.362427		ncbi_128695476	ITIH2	ncbi_128699874	Tmtc1	0.125203		MSTRG.2105	--	ncbi_128687708	UGT2B4	0.1961		ncbi_128692240	--	ncbi_128695661	Rel	0.21402
MSTRG.41375	Myo1e	ncbi_128691881	ADAMTS3	0.362413		MSTRG.20698	--	ncbi_128688686	loco	0.1252		MSTRG.43494	--	ncbi_128685104	PEAMT	0.195858		ncbi_128704302	CPO	ncbi_128704888	Mlec	0.214019
ncbi_128689444	TUBA1A	ncbi_128693552	dym	0.362411		MSTRG.18961	--	ncbi_128702673	XDH	0.125199		MSTRG.4407	--	ncbi_128698806	--	0.195841		ncbi_128695661	Rel	ncbi_128699166	dnt	0.214016
ncbi_128691619	--	ncbi_128696653	chmp4b	0.362407		MSTRG.20698	--	ncbi_128687889	PHGDH	0.125193		MSTRG.24175	--	ncbi_128692774	CYP3A21	0.195787		ncbi_128685009	Pxt	ncbi_128705672	Act5C	0.214
MSTRG.33943	RTase	ncbi_128698450	--	0.362397		ncbi_128699873	TMTC1	ncbi_128705851	cep19	0.125176		MSTRG.43494	--	ncbi_128697469	ine	0.195751		ncbi_128692352	Dcp-1	ncbi_128697708	agpat9l	0.213988
MSTRG.4728	Pol	ncbi_128694447	etnppl	0.362377		ncbi_128699211	SLCO5A1	ncbi_128701124	Oat	0.125161		ncbi_128684939	--	ncbi_128701335	FAHD1	0.195738		ncbi_128693335	--	ncbi_128697478	--	0.213954
MSTRG.26434	--	MSTRG.8139	--	0.362355		ncbi_128695912	CG4928	ncbi_128699304	GA14587	0.125154		MSTRG.24128	--	MSTRG.9315	--	0.195732		ncbi_128695914	--	ncbi_128705176	botv	0.213947
MSTRG.19279	--	ncbi_128697397	--	0.362352		MSTRG.20699	--	ncbi_128694263	Gstt2	0.125135		ncbi_128698365		ncbi_128704676	GLY3	0.195715		ncbi_128700521	fax	ncbi_128701738	tpi1b	0.213946
ncbi_128696649	EHD3	ncbi_128702663	--	0.362345		ncbi_128699473	--	ncbi_128699819	--	0.12513		ncbi_128688467	--	ncbi_128692612	PIM3	0.195691		MSTRG.43000	--	ncbi_128704888	Mlec	0.213944
ncbi_128696649	EHD3	ncbi_128700858	CPNE8	0.362331		MSTRG.32002	--	ncbi_128688414	ade5	0.12511		ncbi_128686349	ARSF	ncbi_128695896	--	0.195682		ncbi_128692711	serpinb1	ncbi_128693679	SMPD1	0.213932
MSTRG.4728	Pol	ncbi_128701509	--	0.362307		MSTRG.32978	--	ncbi_128699456	--	0.125081		MSTRG.33032	EH1	ncbi_128696655	--	0.195624		ncbi_128695914	--	ncbi_128700387	NINJ2	0.21392
MSTRG.20731	ADAMTS6	ncbi_128690166	ITGA4	0.3623		MSTRG.3718	--	ncbi_128698790	--	0.12507		ncbi_128698365		ncbi_128704896	SLC22A8	0.195594		ncbi_128694429	TUBA1A	ncbi_128696967	SNX12	0.213906
ncbi_128697094	Synj1	ncbi_128702685	PCK2	0.362295		MSTRG.44031	--	ncbi_128692396	HPGDS	0.125065		ncbi_128702332	LYSA1	ncbi_128704896	SLC22A8	0.195522		ncbi_128701875	--	ncbi_128704888	Mlec	0.213894
MSTRG.30770	--	ncbi_128700764	GMDS	0.362294		ncbi_128695138	ssh	ncbi_128695451	HPRT1	0.125044		ncbi_128689290	GGCX	ncbi_128695792	--	0.195413		MSTRG.2753	--	ncbi_128691143		0.213893
ncbi_128694922	--	ncbi_128706576	--	0.362276		ncbi_128701895	CTSC	ncbi_128704989	pdzrn3b	0.125039		ncbi_128695792	--	ncbi_128703209	--	0.195411		ncbi_128692706	SERPINB1	ncbi_128697478	--	0.213884
ncbi_128684588	ANXA13	ncbi_128696653	chmp4b	0.362273		MSTRG.3718	--	ncbi_128692689	Zfp36l2	0.124983		MSTRG.1715	--	ncbi_128696844	--	0.195408		ncbi_128685519	PPAF1	ncbi_128694448	--	0.213882
MSTRG.45165	--	ncbi_128691881	ADAMTS3	0.362261		ncbi_128697698	znf207	ncbi_128703237	--	0.124962		MSTRG.40863	CYP4C1	ncbi_128704896	SLC22A8	0.195251		ncbi_128698999	--	ncbi_128702701	pat-4	0.213874
MSTRG.33943	RTase	ncbi_128698721	CASK	0.362257		ncbi_128693268	ifi30	ncbi_128703086	zgc:77739	0.124962		ncbi_128695794	--	ncbi_128698806	--	0.195218		ncbi_128686518	--	ncbi_128695351	Moe	0.213866
ncbi_128689582		ncbi_128698533	NARS	0.362248		ncbi_128699843	--	ncbi_128701895	CTSC	0.124958		ncbi_128686349	ARSF	ncbi_128700955	maf	0.19519		ncbi_128689592	SMARCC2	ncbi_128695661	Rel	0.213846
MSTRG.7674	RTase	ncbi_128689444	TUBA1A	0.362246		ncbi_128699843	--	ncbi_128703237	--	0.124956		MSTRG.24128	--	ncbi_128686349	ARSF	0.195134		ncbi_128698524	--	ncbi_128703039	--	0.213839
MSTRG.30770	--	ncbi_128695866	--	0.362243		ncbi_128701124	Oat	ncbi_128701895	CTSC	0.124954		ncbi_128695794	--	ncbi_128697433	SLC17A5	0.194995		ncbi_128692149	--	ncbi_128695661	Rel	0.213836
ncbi_128689444	TUBA1A	ncbi_128697334	--	0.362227		ncbi_128694775	cyp2m1	ncbi_128699843	--	0.124942		ncbi_128691748	--	ncbi_128692519	Acox3	0.194821		ncbi_128689535	--	ncbi_128699674	HPGD	0.213826
ncbi_128688855	RhoL	ncbi_128689444	TUBA1A	0.362223		ncbi_128692707	--	ncbi_128695138	ssh	0.124938		ncbi_128684955	--	ncbi_128686091	Dhcr24	0.194747		ncbi_128693270	--	ncbi_128694942		0.213819
ncbi_128696653	chmp4b	ncbi_128702432	--	0.362218		MSTRG.20698	--	ncbi_128698790	--	0.124928		MSTRG.4652	--	ncbi_128699607	gbh-1	0.194745		ncbi_128696244	--	ncbi_128706577	Mmp3	0.213816
MSTRG.30770	--	ncbi_128684113	Parp14	0.362214		ncbi_128689303	Cst3	ncbi_128693268	ifi30	0.124894		MSTRG.30303	--	ncbi_128694792	ycbX	0.194673		ncbi_128690742		ncbi_128693335	--	0.213804
ncbi_128698182	EHBP1	ncbi_128699075	TARS1	0.362199		ncbi_128697698	znf207	ncbi_128699473	--	0.124893		MSTRG.1715	--	ncbi_128700955	maf	0.194608		ncbi_128698765	--	ncbi_128703623		0.213762
ncbi_128689444	TUBA1A	ncbi_128692101	--	0.362195		ncbi_128686597	celD	ncbi_128692396	HPGDS	0.124892		ncbi_128692082	ABCD4	ncbi_128703213	Gba	0.194523		ncbi_128690932	CLIPB4	ncbi_128703807	CLIPB4	0.213761
MSTRG.11831	Cals	ncbi_128689444	TUBA1A	0.362192		ncbi_128703334	Clec4f	ncbi_128704269	CAC	0.124867		MSTRG.24647	--	ncbi_128701335	FAHD1	0.194495		ncbi_128693276	SPCC4B3.18	ncbi_128699674	HPGD	0.213751
MSTRG.14489	--	ncbi_128693654	--	0.362183		MSTRG.29951	--	ncbi_128697023	yin	0.124772		ncbi_128692519	Acox3	ncbi_128703214	HERPUD2	0.194494		ncbi_128696693	--	ncbi_128704893	--	0.213748
ncbi_128686242	ChT	ncbi_128701509	--	0.362178		ncbi_128689777	aarsd1-b	ncbi_128701895	CTSC	0.124757		ncbi_128695794	--	ncbi_128701335	FAHD1	0.19447		ncbi_128693335	--	ncbi_128698691	mys	0.213734
ncbi_128687835	--	ncbi_128691079	SLC17A5	0.362172		MSTRG.20698	--	ncbi_128703465	--	0.124712		ncbi_128694792	ycbX	ncbi_128699990	PNLIPRP2	0.194402		MSTRG.21986	--	ncbi_128706544	MYO1E	0.213732
ncbi_128697094	Synj1	ncbi_128697823	Aats-cys	0.362148		ncbi_128695902	pain	ncbi_128697999	TRIP4	0.124707		ncbi_128691887	hdac8	ncbi_128692873	--	0.1944		ncbi_128699886	XRN1	ncbi_128703412	46266	0.21371
ncbi_128684962	VCP	ncbi_128687931	--	0.362139		ncbi_128694464	phc-2	ncbi_128705962	CYP15C1	0.124704		ncbi_128692612	PIM3	ncbi_128694792	ycbX	0.194368		ncbi_128689522	MRC2	ncbi_128700521	fax	0.213686
MSTRG.39441	--	ncbi_128694922	--	0.362132		ncbi_128689160	--	ncbi_128701603	--	0.124699		ncbi_128695795	--	ncbi_128698743	Gale	0.19434		ncbi_128689536	Ptprg	ncbi_128704302	CPO	0.213685
MSTRG.36991	--	ncbi_128696653	chmp4b	0.362127		MSTRG.32002	--	ncbi_128701152	Btg2	0.124691		ncbi_128689290	GGCX	ncbi_128698743	Gale	0.194271		ncbi_128694448	--	ncbi_128699674	HPGD	0.213681
ncbi_128695866	--	ncbi_128696279	--	0.362126		ncbi_128686521	Sam-S	ncbi_128702807	PPAF1	0.124672		ncbi_128684964	Naalad2	ncbi_128698743	Gale	0.194046		ncbi_128692828	--	ncbi_128704888	Mlec	0.213678
MSTRG.42820	Rac1	ncbi_128689444	TUBA1A	0.362126		ncbi_128693268	ifi30	ncbi_128699873	TMTC1	0.124666		MSTRG.40863	CYP4C1	ncbi_128702842	Ces2a	0.194027		ncbi_128690282	mthl1	ncbi_128698999	--	0.213673
ncbi_128691079	SLC17A5	ncbi_128701509	--	0.362125		ncbi_128696058	--	ncbi_128701895	CTSC	0.124646		ncbi_128691954	--	ncbi_128692069	Fras1	0.194026		ncbi_128692938	--	ncbi_128704888	Mlec	0.213653
MSTRG.30770	--	ncbi_128688542	--	0.362118		MSTRG.40933	--	ncbi_128695181	--	0.124636		MSTRG.24128	--	ncbi_128695794	--	0.193952		ncbi_128698497	TF	ncbi_128698999	--	0.213634
MSTRG.13240	--	ncbi_128686849	--	0.362103		ncbi_128692396	HPGDS	ncbi_128705962	CYP15C1	0.124628		ncbi_128694589	ERAP1	ncbi_128695626	htyE	0.19393		ncbi_128689535	--	ncbi_128698775	Ttc27	0.213624
ncbi_128689996	--	ncbi_128697397	--	0.362096		ncbi_128699873	TMTC1	ncbi_128701816	DAP3	0.12461		ncbi_128687708	UGT2B4	ncbi_128703209	--	0.193836		ncbi_128686218	ppt2-a	ncbi_128688971	--	0.213601
MSTRG.2525	--	ncbi_128687835	--	0.362096		ncbi_128686597	celD	ncbi_128699345	--	0.12461		ncbi_128695792	--	ncbi_128697417	AADAT	0.193737		ncbi_128684970	--	ncbi_128696693	--	0.213595
ncbi_128700066	--	ncbi_128706450	--	0.362093		ncbi_128693691	unc-51	ncbi_128703752	LACS8	0.124606		ncbi_128691748	--	ncbi_128691887	hdac8	0.193715		ncbi_128695419	Tmcc2	ncbi_128695914	--	0.213575
MSTRG.13240	--	MSTRG.8139	--	0.362091		MSTRG.1134	--	ncbi_128688557	Acss3	0.124604		ncbi_128694589	ERAP1	ncbi_128700955	maf	0.193625		ncbi_128692852	ALF	ncbi_128693662	FCN1	0.21355
MSTRG.15949	I3	ncbi_128689444	TUBA1A	0.36209		MSTRG.1134	--	ncbi_128699473	--	0.124594		MSTRG.42441	Bbox1	ncbi_128703214	HERPUD2	0.193619		ncbi_128699643	--	ncbi_128704888	Mlec	0.213526
ncbi_128692985	--	ncbi_128694447	etnppl	0.362082		MSTRG.32002	--	ncbi_128684590	Neo1	0.124576		MSTRG.11244	pol	ncbi_128689300	--	0.193499		ncbi_128694942		ncbi_128698999	--	0.213526
ncbi_128686849	--	ncbi_128689538	MED4	0.362064		ncbi_128700693	--	ncbi_128703465	--	0.124562		ncbi_128685280	--	ncbi_128704676	GLY3	0.193388		ncbi_128693335	--	ncbi_128701728	--	0.213512
MSTRG.30770	--	ncbi_128692957	RNF14	0.362053		MSTRG.37762	--	ncbi_128699456	--	0.124559		MSTRG.4652	--	ncbi_128684964	Naalad2	0.193369		ncbi_128685519	PPAF1	ncbi_128692703	MMP25	0.213496
MSTRG.20731	ADAMTS6	ncbi_128700066	--	0.36205		MSTRG.12126	--	ncbi_128701603	--	0.124555		MSTRG.33032	EH1	MSTRG.41207	--	0.193359		ncbi_128695914	--	ncbi_128701038	MED20	0.213495
ncbi_128697823	Aats-cys	ncbi_128698906	Iars1	0.362049		MSTRG.21245	fabG	ncbi_128699843	--	0.124525		ncbi_128692774	CYP3A21	ncbi_128703214	HERPUD2	0.193352		ncbi_128685068	--	ncbi_128694222	TUB-2	0.213491
ncbi_128684900	SLC12A6	ncbi_128696973	--	0.362037		MSTRG.19100	Pol	ncbi_128699345	--	0.124519		MSTRG.24647	--	MSTRG.35223	--	0.193184		MSTRG.21177	--	ncbi_128692958	--	0.213473
ncbi_128689765	birc7-a	ncbi_128690166	ITGA4	0.362033		ncbi_128697698	znf207	ncbi_128697999	TRIP4	0.124509		MSTRG.41207	--	ncbi_128689290	GGCX	0.19314		MSTRG.43000	--	ncbi_128694222	TUB-2	0.21346
MSTRG.18084	--	ncbi_128696649	EHD3	0.362033		MSTRG.43194	--	ncbi_128700693	--	0.124491		MSTRG.1715	--	ncbi_128697417	AADAT	0.193098		ncbi_128698765	--	ncbi_128701038	MED20	0.213451
ncbi_128684962	VCP	ncbi_128700100	S	0.362008		MSTRG.18961	--	ncbi_128695476	ITIH2	0.124459		MSTRG.33591	--	ncbi_128698365		0.193048		ncbi_128696693	--	ncbi_128698873	--	0.21345
ncbi_128700704	CTSB	ncbi_128702687	PCK2	0.362004		ncbi_128689504	SULT1E1	ncbi_128693562	FAAH2	0.124458		ncbi_128691887	hdac8	ncbi_128701335	FAHD1	0.193009		ncbi_128695914	--	ncbi_128704236	ADAP1	0.213434
MSTRG.18084	--	ncbi_128699075	TARS1	0.361995		ncbi_128688686	loco	ncbi_128705658	Ctsc	0.124437		ncbi_128695797	--	ncbi_128698743	Gale	0.192908		ncbi_128686595	med16	ncbi_128694222	TUB-2	0.213404
MSTRG.30101	--	ncbi_128686849	--	0.361986		ncbi_128692355	RAB5B	ncbi_128703286	celD	0.124423		ncbi_128694510		ncbi_128702332	LYSA1	0.192828		ncbi_128693550	Bm1_04115	ncbi_128698999	--	0.213404
ncbi_128696039	CHST11	ncbi_128699919	--	0.361981		ncbi_128689505	--	ncbi_128694464	phc-2	0.124417		ncbi_128695626	htyE	ncbi_128697588	K12H4.7	0.192822		ncbi_128684572	PPAF2	ncbi_128685519	PPAF1	0.213372
ncbi_128684962	VCP	ncbi_128688153	MAP2K1	0.361978		ncbi_128695451	HPRT1	ncbi_128695476	ITIH2	0.124372		ncbi_128684955	--	ncbi_128703209	--	0.192696		ncbi_128698765	--	ncbi_128698999	--	0.213371
MSTRG.18084	--	ncbi_128689582		0.361971		MSTRG.40933	--	ncbi_128699874	Tmtc1	0.124362		MSTRG.4407	--	ncbi_128697469	ine	0.192667		ncbi_128686518	--	ncbi_128693335	--	0.213368
ncbi_128693648	Smyd4	ncbi_128693654	--	0.361967		ncbi_128690379	--	ncbi_128692396	HPGDS	0.124254		ncbi_128698743	Gale	ncbi_128702842	Ces2a	0.192653		ncbi_128689528	PTPRK	ncbi_128689535	--	0.21334
ncbi_128684873	Usp8	ncbi_128686849	--	0.361946		ncbi_128689504	SULT1E1	ncbi_128690379	--	0.124247		MSTRG.24175	--	ncbi_128689290	GGCX	0.19265		ncbi_128690211	Inx3	ncbi_128698691	mys	0.213334
ncbi_128684962	VCP	ncbi_128697941	nit2	0.361941		MSTRG.8323	--	ncbi_128705658	Ctsc	0.124235		ncbi_128694792	ycbX	ncbi_128696671	Hmgcll1	0.192624		ncbi_128689535	--	ncbi_128690282	mthl1	0.21333
ncbi_128689444	TUBA1A	ncbi_128700858	CPNE8	0.361895		ncbi_128687889	PHGDH	ncbi_128688414	ade5	0.124226		ncbi_128692612	PIM3	ncbi_128702815	--	0.192614		ncbi_128689297	--	ncbi_128695661	Rel	0.213324
ncbi_128687898	ABCC1	ncbi_128699919	--	0.361891		ncbi_128695138	ssh	ncbi_128701124	Oat	0.124223		MSTRG.37050	--	MSTRG.37115	--	0.192594		ncbi_128687875	--	ncbi_128695914	--	0.213294
MSTRG.13240	--	ncbi_128696973	--	0.36189		MSTRG.20699	--	ncbi_128703086	zgc:77739	0.124199		MSTRG.27276	jockey\pol	ncbi_128703218	--	0.192515		ncbi_128686518	--	ncbi_128686619	Meltf	0.213287
MSTRG.20731	ADAMTS6	ncbi_128701579	PGM2	0.361888		ncbi_128688686	loco	ncbi_128694775	cyp2m1	0.124187		ncbi_128687708	UGT2B4	ncbi_128695796		0.192481		ncbi_128700521	fax	ncbi_128703011	--	0.213284
MSTRG.33942	RTase	ncbi_128704795	REXO1L1	0.361886		MSTRG.40933	--	ncbi_128696058	--	0.124186		MSTRG.30303	--	ncbi_128695626	htyE	0.192444		MSTRG.16301	--	ncbi_128704888	Mlec	0.213275
MSTRG.20731	ADAMTS6	ncbi_128699835	--	0.361877		ncbi_128689303	Cst3	ncbi_128692707	--	0.12415		MSTRG.41209	--	ncbi_128697417	AADAT	0.192343		ncbi_128690905	mrm3a	ncbi_128699643	--	0.213265
ncbi_128701509	--	ncbi_128704443	--	0.361875		MSTRG.1134	--	MSTRG.20670	--	0.124147		ncbi_128693156	FRAS1	ncbi_128701335	FAHD1	0.192317		ncbi_128684950	Mug2	ncbi_128692706	SERPINB1	0.213252
MSTRG.13240	--	MSTRG.39624	AASS	0.361873		ncbi_128684476	--	ncbi_128697927	--	0.124142		ncbi_128691887	hdac8	ncbi_128704676	GLY3	0.192128		ncbi_128685068	--	ncbi_128692828	--	0.213208
MSTRG.13240	--	ncbi_128697661	--	0.361868		MSTRG.19100	Pol	ncbi_128705658	Ctsc	0.12413		ncbi_128692082	ABCD4	ncbi_128695792	--	0.192107		ncbi_128704236	ADAP1	ncbi_128704864	VBP1	0.213175
ncbi_128684401	GPATCH1	ncbi_128684962	VCP	0.361853		ncbi_128688967	UGT2B13	ncbi_128695912	CG4928	0.124129		ncbi_128692612	PIM3	ncbi_128694877	MTARC2	0.192086		ncbi_128695661	Rel	ncbi_128697708	agpat9l	0.213173
MSTRG.13240	--	ncbi_128704669	Slc45a3	0.361848		MSTRG.11423	--	ncbi_128686521	Sam-S	0.124122		ncbi_128689290	GGCX	ncbi_128695795	--	0.192066		MSTRG.6185	--	ncbi_128695914	--	0.213153
ncbi_128684962	VCP	ncbi_128699075	TARS1	0.361843		ncbi_128697999	TRIP4	ncbi_128701895	CTSC	0.124109		ncbi_128692873	--	ncbi_128695795	--	0.192065		ncbi_128698999	--	ncbi_128704438	CASD1	0.21315
MSTRG.45165	--	ncbi_128699919	--	0.36181		MSTRG.20698	--	ncbi_128703286	celD	0.124104		ncbi_128684964	Naalad2	ncbi_128697469	ine	0.192037		ncbi_128702017	Clca3a1	ncbi_128703039	--	0.213133
MSTRG.8139	--	ncbi_128699440	Aspg	0.361808		ncbi_128689037	Fuom	ncbi_128702673	XDH	0.124088		MSTRG.33561	--	ncbi_128692069	Fras1	0.192029		ncbi_128686822	FAXDC2	ncbi_128690211	Inx3	0.213116
MSTRG.19279	--	ncbi_128699919	--	0.3618		ncbi_128691348	Slc1a1	ncbi_128696359	ringer	0.123998		MSTRG.1715	--	ncbi_128694425	SLC22A6	0.192001		ncbi_128695661	Rel	ncbi_128695914	--	0.213115
ncbi_128688653	Pxt	ncbi_128689444	TUBA1A	0.361798		MSTRG.23677	--	ncbi_128697910	Gm2a	0.123958		MSTRG.24174	--	ncbi_128700955	maf	0.191986		ncbi_128691143		ncbi_128699643	--	0.213114
ncbi_128692985	--	ncbi_128699075	TARS1	0.361782		MSTRG.19988	--	ncbi_128694298	Slc23a1	0.123954		ncbi_128692543	CYP9E2	ncbi_128697433	SLC17A5	0.191966		ncbi_128689536	Ptprg	ncbi_128692419	Ninj2	0.213103
MSTRG.23472	--	ncbi_128684962	VCP	0.361781		ncbi_128688078	LCP2	ncbi_128693268	ifi30	0.123931		ncbi_128691869	FDXR	ncbi_128695797	--	0.19194		ncbi_128689496	PLOD1	ncbi_128696244	--	0.213081
MSTRG.13240	--	ncbi_128692584	dnk	0.361779		ncbi_128697698	znf207	ncbi_128701152	Btg2	0.123897		ncbi_128695796		ncbi_128697433	SLC17A5	0.191923		ncbi_128692240	--	ncbi_128693276	SPCC4B3.18	0.213078
ncbi_128689444	TUBA1A	ncbi_128702663	--	0.361778		MSTRG.23092	--	MSTRG.23677	--	0.123885		MSTRG.24174	--	ncbi_128697433	SLC17A5	0.191916		ncbi_128693335	--	ncbi_128706439	--	0.213075
ncbi_128699919	--	ncbi_128704443	--	0.361755		MSTRG.1134	--	ncbi_128705962	CYP15C1	0.123871		MSTRG.40863	CYP4C1	ncbi_128695795	--	0.191875		ncbi_128695661	Rel	ncbi_128702701	pat-4	0.213057
ncbi_128686227	--	ncbi_128694447	etnppl	0.36175		ncbi_128703334	Clec4f	ncbi_128705658	Ctsc	0.123861		MSTRG.27276	jockey\pol	ncbi_128703213	Gba	0.191868		MSTRG.22536	--	ncbi_128691143		0.213051
MSTRG.8139	--	ncbi_128706450	--	0.361746		MSTRG.44031	--	ncbi_128699345	--	0.123859		MSTRG.28384	--	ncbi_128699607	gbh-1	0.191838		ncbi_128692352	Dcp-1	ncbi_128696856	--	0.213031
MSTRG.16953	--	ncbi_128684962	VCP	0.361736		ncbi_128699456	--	ncbi_128699873	TMTC1	0.123827		ncbi_128694425	SLC22A6	ncbi_128694792	ycbX	0.191756		ncbi_128686211	--	ncbi_128704888	Mlec	0.21303
MSTRG.25734	--	ncbi_128691881	ADAMTS3	0.361732		MSTRG.38949	RTase	ncbi_128685242	DAGLA	0.123804		ncbi_128684955	--	ncbi_128692082	ABCD4	0.191741		ncbi_128693276	SPCC4B3.18	ncbi_128695770	CG31760	0.213025
ncbi_128689444	TUBA1A	ncbi_128698920	inx2	0.361725		ncbi_128686597	celD	ncbi_128694298	Slc23a1	0.123776		ncbi_128699979	Tent5c	ncbi_128703214	HERPUD2	0.191715		ncbi_128699886	XRN1	ncbi_128700521	fax	0.213022
MSTRG.22598	--	MSTRG.8139	--	0.361723		MSTRG.8323	--	ncbi_128701603	--	0.123776		ncbi_128699990	PNLIPRP2	ncbi_128703218	--	0.191669		ncbi_128690211	Inx3	ncbi_128698818	--	0.212953
ncbi_128693654	--	ncbi_128697094	Synj1	0.361712		ncbi_128692689	Zfp36l2	ncbi_128694263	Gstt2	0.123763		MSTRG.41207	--	ncbi_128684964	Naalad2	0.191632		ncbi_128687432	Ddx28	ncbi_128698999	--	0.212944
ncbi_128692985	--	ncbi_128706450	--	0.361708		MSTRG.19988	--	ncbi_128699345	--	0.123752		ncbi_128692774	CYP3A21	ncbi_128697433	SLC17A5	0.191612		ncbi_128693335	--	ncbi_128703807	CLIPB4	0.212939
MSTRG.7675	--	ncbi_128689444	TUBA1A	0.361685		ncbi_128692396	HPGDS	ncbi_128694158	LY75	0.123736		MSTRG.24128	--	MSTRG.41207	--	0.19161		ncbi_128693276	SPCC4B3.18	ncbi_128694233	usp37	0.212915
ncbi_128696653	chmp4b	ncbi_128697823	Aats-cys	0.361656		ncbi_128686597	celD	ncbi_128691348	Slc1a1	0.123715		ncbi_128696671	Hmgcll1	ncbi_128696844	--	0.191582		ncbi_128698999	--	ncbi_128701621	GA20843	0.212887
MSTRG.39441	--	ncbi_128694920	--	0.361655		MSTRG.1134	--	ncbi_128684476	--	0.123704		ncbi_128695896	--	ncbi_128703213	Gba	0.191577		ncbi_128689753	--	ncbi_128691225	--	0.212887
ncbi_128694345	Fam114a2	ncbi_128699919	--	0.361651		MSTRG.20670	--	MSTRG.40933	--	0.123702		ncbi_128692612	PIM3	ncbi_128698365		0.191564		ncbi_128692352	Dcp-1	ncbi_128700593	--	0.212879
MSTRG.34798	--	ncbi_128685726	Sacs	0.361639		MSTRG.3718	--	ncbi_128688414	ade5	0.123682		ncbi_128695797	--	ncbi_128701335	FAHD1	0.19151		MSTRG.34284	--	ncbi_128698765	--	0.212871
MSTRG.13240	--	ncbi_128702432	--	0.361627		ncbi_128688967	UGT2B13	ncbi_128705851	cep19	0.123657		ncbi_128695796		ncbi_128701335	FAHD1	0.191435		ncbi_128688971	--	ncbi_128693679	SMPD1	0.212863
ncbi_128694447	etnppl	ncbi_128697857	Tktl2	0.361621		ncbi_128686816	SLC18B1	ncbi_128699843	--	0.123632		ncbi_128692069	Fras1	ncbi_128692612	PIM3	0.191431		ncbi_128685068	--	ncbi_128698999	--	0.21285
ncbi_128689444	TUBA1A	ncbi_128695995	AGO3	0.361621		ncbi_128688955	--	ncbi_128701580	pnc1	0.123627		MSTRG.37050	--	MSTRG.40851	CYP4C1	0.19141		ncbi_128685519	PPAF1	ncbi_128700593	--	0.21285
ncbi_128684795	--	ncbi_128684900	SLC12A6	0.361603		ncbi_128695902	pain	ncbi_128697698	znf207	0.123619		ncbi_128686091	Dhcr24	ncbi_128695792	--	0.191389		ncbi_128695661	Rel	ncbi_128703011	--	0.212828
ncbi_128696039	CHST11	ncbi_128702685	PCK2	0.361597		ncbi_128696957	FABP7	ncbi_128698251	ELK3	0.123592		MSTRG.33561	--	ncbi_128694877	MTARC2	0.191384		ncbi_128690974	C2orf69	ncbi_128694222	TUB-2	0.212817
ncbi_128698533	NARS	ncbi_128699075	TARS1	0.361578		ncbi_128699473	--	ncbi_128703465	--	0.123573		ncbi_128696671	Hmgcll1	ncbi_128698806	--	0.191348		ncbi_128692711	serpinb1	ncbi_128698999	--	0.212807
MSTRG.20731	ADAMTS6	ncbi_128698533	NARS	0.361565		MSTRG.40933	--	ncbi_128702807	PPAF1	0.123564		MSTRG.2105	--	MSTRG.41207	--	0.191322		ncbi_128689328	SLC10A3	ncbi_128689535	--	0.212783
ncbi_128686892	--	ncbi_128694922	--	0.361543		ncbi_128701603	--	ncbi_128702807	PPAF1	0.123549		ncbi_128691887	hdac8	ncbi_128697417	AADAT	0.191296		ncbi_128696967	SNX12	ncbi_128703623		0.21277
ncbi_128684962	VCP	ncbi_128690166	ITGA4	0.361537		ncbi_128695476	ITIH2	ncbi_128697999	TRIP4	0.12354		ncbi_128685104	PEAMT	ncbi_128699990	PNLIPRP2	0.191278		ncbi_128684970	--	ncbi_128689496	PLOD1	0.212769
MSTRG.26434	--	ncbi_128697397	--	0.361516		MSTRG.20698	--	ncbi_128684866	NEK1	0.123522		ncbi_128695796		ncbi_128698806	--	0.191269		ncbi_128684197	Itgb1	ncbi_128698999	--	0.212749
MSTRG.42820	Rac1	ncbi_128684900	SLC12A6	0.36147		MSTRG.20699	--	ncbi_128688078	LCP2	0.123512		MSTRG.14794	--	MSTRG.9315	--	0.191239		ncbi_128693335	--	ncbi_128693336	--	0.212707
MSTRG.13240	--	ncbi_128688153	MAP2K1	0.361451		ncbi_128688967	UGT2B13	ncbi_128689777	aarsd1-b	0.123464		MSTRG.29731	RTase	MSTRG.41209	--	0.191197		MSTRG.43523	--	ncbi_128704864	VBP1	0.212706
MSTRG.33943	RTase	ncbi_128700704	CTSB	0.361445		MSTRG.21245	fabG	ncbi_128705658	Ctsc	0.123446		MSTRG.42441	Bbox1	ncbi_128691748	--	0.19114		ncbi_128691143		ncbi_128701370	HEBP2	0.212703
ncbi_128684962	VCP	ncbi_128696653	chmp4b	0.36144		ncbi_128695138	ssh	ncbi_128701603	--	0.12343		ncbi_128684939	--	ncbi_128697469	ine	0.191124		ncbi_128686518	--	ncbi_128692852	ALF	0.212702
ncbi_128685726	Sacs	ncbi_128689326	SPRTN	0.361438		ncbi_128698582	--	ncbi_128699345	--	0.1234		ncbi_128687708	UGT2B4	ncbi_128697417	AADAT	0.191075		ncbi_128688635	--	ncbi_128693276	SPCC4B3.18	0.212702
ncbi_128689444	TUBA1A	ncbi_128694000	RAB1A	0.361436		ncbi_128699843	--	ncbi_128701603	--	0.123349		MSTRG.42441	Bbox1	ncbi_128697588	K12H4.7	0.19103		ncbi_128691143		ncbi_128692106	Galphao	0.212697
ncbi_128690381	--	ncbi_128706450	--	0.361417		ncbi_128688967	UGT2B13	ncbi_128704821	--	0.123328		ncbi_128702842	Ces2a	ncbi_128704676	GLY3	0.191004		ncbi_128693276	SPCC4B3.18	ncbi_128696856	--	0.212684
ncbi_128689765	birc7-a	ncbi_128700764	GMDS	0.361416		MSTRG.21245	fabG	ncbi_128699456	--	0.123319		MSTRG.43494	--	ncbi_128684955	--	0.190994		ncbi_128692938	--	ncbi_128700521	fax	0.212683
ncbi_128687835	--	ncbi_128692916	--	0.361411		ncbi_128684590	Neo1	ncbi_128686764	RDH14	0.123314		MSTRG.30303	--	MSTRG.42441	Bbox1	0.190989		ncbi_128702893	zfh1	ncbi_128703396	SERPINB8	0.212677
ncbi_128689765	birc7-a	ncbi_128694447	etnppl	0.361407		ncbi_128684476	--	ncbi_128688120	--	0.123283		MSTRG.24174	--	ncbi_128685104	PEAMT	0.190988		ncbi_128692958	--	ncbi_128699991	--	0.21267
ncbi_128689765	birc7-a	ncbi_128690849		0.361393		ncbi_128688414	ade5	ncbi_128703237	--	0.123281		MSTRG.27276	jockey\pol	ncbi_128695792	--	0.190987		MSTRG.22536	--	ncbi_128703412	46266	0.212645
ncbi_128686242	ChT	ncbi_128704795	REXO1L1	0.361385		MSTRG.18961	--	MSTRG.3718	--	0.12326		ncbi_128684964	Naalad2	ncbi_128702842	Ces2a	0.190948		ncbi_128689535	--	ncbi_128705672	Act5C	0.212642
ncbi_128684900	SLC12A6	ncbi_128698906	Iars1	0.361357		MSTRG.1134	--	ncbi_128703237	--	0.123259		MSTRG.41207	--	ncbi_128696844	--	0.190918		ncbi_128689502	Plod3	ncbi_128704302	CPO	0.212634
MSTRG.34798	--	ncbi_128687835	--	0.361349		ncbi_128694464	phc-2	ncbi_128694775	cyp2m1	0.123227		ncbi_128692519	Acox3	ncbi_128694589	ERAP1	0.190906		ncbi_128698765	--	ncbi_128701621	GA20843	0.21263
MSTRG.19279	--	ncbi_128689582		0.361333		MSTRG.35925	--	ncbi_128703086	zgc:77739	0.1232		ncbi_128695626	htyE	ncbi_128703214	HERPUD2	0.190858		ncbi_128695914	--	ncbi_128698923	--	0.21262
MSTRG.25734	--	ncbi_128697397	--	0.361298		MSTRG.20698	--	ncbi_128694298	Slc23a1	0.1232		MSTRG.24647	--	ncbi_128691869	FDXR	0.190826		ncbi_128698765	--	ncbi_128698947	PPAF1	0.212608
MSTRG.14489	--	ncbi_128696973	--	0.361283		ncbi_128688967	UGT2B13	ncbi_128697698	znf207	0.123189		MSTRG.11244	pol	ncbi_128703213	Gba	0.190807		ncbi_128692902	--	ncbi_128696244	--	0.2126
ncbi_128685726	Sacs	ncbi_128694920	--	0.361268		ncbi_128699819	--	ncbi_128699843	--	0.123174		MSTRG.33591	--	ncbi_128695797	--	0.190757		ncbi_128698818	--	ncbi_128706577	Mmp3	0.2126
MSTRG.4636	--	ncbi_128696653	chmp4b	0.361264		ncbi_128692689	Zfp36l2	ncbi_128695476	ITIH2	0.123136		MSTRG.2105	--	ncbi_128685104	PEAMT	0.190639		ncbi_128692920	PTPRT	ncbi_128704888	Mlec	0.21259
ncbi_128684873	Usp8	ncbi_128689326	SPRTN	0.361248		ncbi_128697314	Orct	ncbi_128705643	--	0.1231		MSTRG.24128	--	ncbi_128695796		0.190639		ncbi_128704438	CASD1	ncbi_128704888	Mlec	0.212575
ncbi_128697048	CYP6K1	ncbi_128697823	Aats-cys	0.361245		ncbi_128699456	--	ncbi_128705962	CYP15C1	0.123082		MSTRG.33032	EH1	ncbi_128692612	PIM3	0.190604		ncbi_128703807	CLIPB4	ncbi_128704302	CPO	0.212506
MSTRG.8139	--	ncbi_128697722	--	0.361242		ncbi_128688955	--	ncbi_128689037	Fuom	0.123079		ncbi_128689300	--	ncbi_128703213	Gba	0.190596		ncbi_128693336	--	ncbi_128704888	Mlec	0.212501
MSTRG.10259	--	ncbi_128697397	--	0.361242		MSTRG.32002	--	ncbi_128699473	--	0.123063		ncbi_128691955	--	ncbi_128695792	--	0.190567		MSTRG.5050	--	ncbi_128696693	--	0.2125
MSTRG.18084	--	ncbi_128701509	--	0.361228		MSTRG.45199	--	ncbi_128705643	--	0.123052		MSTRG.27276	jockey\pol	ncbi_128684955	--	0.190419		ncbi_128691143		ncbi_128702462		0.212479
ncbi_128684900	SLC12A6	ncbi_128699835	--	0.361226		ncbi_128698970	ARHGEF4	ncbi_128705851	cep19	0.123044		MSTRG.11244	pol	MSTRG.14794	--	0.190364		ncbi_128689535	--	ncbi_128691167	Gale	0.212463
MSTRG.13240	--	ncbi_128694274	lig	0.361214		ncbi_128687197	Scarb2	ncbi_128689693	slc35b4	0.123034		ncbi_128686091	Dhcr24	ncbi_128694877	MTARC2	0.190308		ncbi_128698999	--	ncbi_128705672	Act5C	0.212455
ncbi_128684962	VCP	ncbi_128696175	BMPR1B	0.361212		ncbi_128686816	SLC18B1	ncbi_128689504	SULT1E1	0.123024		ncbi_128689300	--	ncbi_128698743	Gale	0.190299		ncbi_128693896	duoxa1	ncbi_128704302	CPO	0.212446
ncbi_128689765	birc7-a	ncbi_128692916	--	0.361209		ncbi_128698790	--	ncbi_128699874	Tmtc1	0.123021		MSTRG.1715	--	MSTRG.41209	--	0.190278		ncbi_128689420	DCTD	ncbi_128698999	--	0.212444
ncbi_128689765	birc7-a	ncbi_128697334	--	0.361204		MSTRG.3718	--	ncbi_128703257	--	0.123017		ncbi_128692774	CYP3A21	ncbi_128696844	--	0.190251		ncbi_128691143		ncbi_128692905	--	0.212441
ncbi_128684900	SLC12A6	ncbi_128697238	--	0.361126		MSTRG.14944	--	ncbi_128694775	cyp2m1	0.122995		MSTRG.9315	--	ncbi_128685104	PEAMT	0.190212		MSTRG.20882	--	ncbi_128698999	--	0.212425
ncbi_128688653	Pxt	ncbi_128696649	EHD3	0.361123		MSTRG.11423	--	ncbi_128692396	HPGDS	0.122991		MSTRG.29731	RTase	ncbi_128692069	Fras1	0.190167		ncbi_128698497	TF	ncbi_128700521	fax	0.212419
ncbi_128693648	Smyd4	ncbi_128700704	CTSB	0.361121		MSTRG.19100	Pol	ncbi_128688078	LCP2	0.122985		MSTRG.14794	--	MSTRG.24175	--	0.190056		ncbi_128693276	SPCC4B3.18	ncbi_128700521	fax	0.212417
MSTRG.15974	--	MSTRG.20731	ADAMTS6	0.361119		MSTRG.3667	--	MSTRG.40933	--	0.122977		MSTRG.30303	--	ncbi_128684955	--	0.190008		ncbi_128687432	Ddx28	ncbi_128689535	--	0.212414
ncbi_128684900	SLC12A6	ncbi_128697956	--	0.361112		MSTRG.21245	fabG	ncbi_128698253	rgn	0.122958		ncbi_128698365		ncbi_128702332	LYSA1	0.190006		ncbi_128691143		ncbi_128704893	--	0.212379
MSTRG.13240	--	ncbi_128684934	Rabep1	0.361097		ncbi_128699345	--	ncbi_128703257	--	0.122951		MSTRG.20529	PolD1	ncbi_128695792	--	0.189955		ncbi_128692703	MMP25	ncbi_128692920	PTPRT	0.212371
ncbi_128689444	TUBA1A	ncbi_128702359	--	0.361087		MSTRG.43194	--	ncbi_128703334	Clec4f	0.122942		MSTRG.11244	pol	MSTRG.37050	--	0.18989		ncbi_128686211	--	ncbi_128700521	fax	0.212334
ncbi_128689444	TUBA1A	ncbi_128690725	--	0.36107		ncbi_128688557	Acss3	ncbi_128705658	Ctsc	0.122925		MSTRG.41209	--	ncbi_128703209	--	0.189879		ncbi_128694656	--	ncbi_128698999	--	0.212331
ncbi_128695526	--	ncbi_128696649	EHD3	0.361067		MSTRG.38949	RTase	ncbi_128705658	Ctsc	0.122921		MSTRG.28384	--	ncbi_128692612	PIM3	0.189878		ncbi_128684970	--	ncbi_128693679	SMPD1	0.212314
ncbi_128688106	TfIIFbeta	ncbi_128689444	TUBA1A	0.361043		ncbi_128699456	--	ncbi_128699843	--	0.122892		MSTRG.24175	--	ncbi_128692069	Fras1	0.189866		ncbi_128686619	Meltf	ncbi_128687303	Slc7a6	0.212306
MSTRG.1710	--	ncbi_128684962	VCP	0.361041		ncbi_128689160	--	ncbi_128699456	--	0.122892		ncbi_128691748	--	ncbi_128700955	maf	0.189739		ncbi_128690742		ncbi_128702893	zfh1	0.212306
MSTRG.1603	--	ncbi_128689444	TUBA1A	0.361035		ncbi_128689504	SULT1E1	ncbi_128694464	phc-2	0.122877		ncbi_128695794	--	ncbi_128696655	--	0.189651		MSTRG.25849	Txnrd3	ncbi_128695914	--	0.212293
ncbi_128694922	--	ncbi_128706571	Parp11	0.361032		ncbi_128689303	Cst3	ncbi_128702673	XDH	0.122842		ncbi_128697417	AADAT	ncbi_128702842	Ces2a	0.189643		ncbi_128702701	pat-4	ncbi_128703412	46266	0.212275
ncbi_128686849	--	ncbi_128703050	--	0.360994		MSTRG.11423	--	ncbi_128695912	CG4928	0.122841		MSTRG.40851	CYP4C1	ncbi_128695626	htyE	0.18958		ncbi_128698999	--	ncbi_128704893	--	0.212274
ncbi_128691881	ADAMTS3	ncbi_128695866	--	0.360987		ncbi_128690596	cyp3a40	ncbi_128694464	phc-2	0.122836		ncbi_128703213	Gba	ncbi_128703214	HERPUD2	0.189573		ncbi_128684950	Mug2	ncbi_128698691	mys	0.212243
MSTRG.6288	--	ncbi_128689582		0.360979		ncbi_128685242	DAGLA	ncbi_128702130	--	0.122794		ncbi_128694589	ERAP1	ncbi_128699607	gbh-1	0.189563		ncbi_128689753	--	ncbi_128695139	DCTN4	0.212239
ncbi_128689765	birc7-a	ncbi_128693654	--	0.36097		MSTRG.1134	--	MSTRG.3718	--	0.122768		MSTRG.33591	--	ncbi_128687708	UGT2B4	0.189523		ncbi_128686595	med16	ncbi_128691143		0.212235
ncbi_128685726	Sacs	ncbi_128697238	--	0.36097		ncbi_128688557	Acss3	ncbi_128692396	HPGDS	0.122738		MSTRG.29731	RTase	ncbi_128703213	Gba	0.189514		ncbi_128685068	--	ncbi_128687303	Slc7a6	0.212225
ncbi_128684962	VCP	ncbi_128685075	csn1	0.360949		ncbi_128688967	UGT2B13	ncbi_128703286	celD	0.122726		ncbi_128684964	Naalad2	ncbi_128703214	HERPUD2	0.1894		ncbi_128692852	ALF	ncbi_128704302	CPO	0.212208
MSTRG.13240	--	ncbi_128701361	dhx8	0.360945		MSTRG.12126	--	ncbi_128703257	--	0.122708		MSTRG.1715	--	ncbi_128695794	--	0.18938		ncbi_128688405	Hspa14	ncbi_128689535	--	0.212191
MSTRG.20731	ADAMTS6	MSTRG.8139	--	0.360938		ncbi_128698251	ELK3	ncbi_128701895	CTSC	0.122692		ncbi_128697417	AADAT	ncbi_128700955	maf	0.189357		ncbi_128698765	--	ncbi_128701875	--	0.212183
MSTRG.20609	--	ncbi_128689765	birc7-a	0.360929		ncbi_128696058	--	ncbi_128705658	Ctsc	0.122654		ncbi_128684964	Naalad2	ncbi_128692873	--	0.189292		ncbi_128695914	--	ncbi_128698917	Ppm1e	0.212172
ncbi_128700704	CTSB	ncbi_128706450	--	0.360924		ncbi_128684590	Neo1	ncbi_128697999	TRIP4	0.12265		MSTRG.4407	--	MSTRG.4652	--	0.189258		ncbi_128689536	Ptprg	ncbi_128694942		0.21217
ncbi_128689538	MED4	ncbi_128704795	REXO1L1	0.360923		ncbi_128688255		ncbi_128699456	--	0.122628		MSTRG.24128	--	ncbi_128691869	FDXR	0.189213		MSTRG.43523	--	ncbi_128689535	--	0.212155
ncbi_128688385	BCKDK	ncbi_128689444	TUBA1A	0.360916		MSTRG.43194	--	ncbi_128702673	XDH	0.122622		ncbi_128685280	--	ncbi_128704896	SLC22A8	0.189213		ncbi_128686619	Meltf	ncbi_128693336	--	0.212151
ncbi_128696279	--	ncbi_128700066	--	0.360916		MSTRG.43194	--	ncbi_128699843	--	0.122622		MSTRG.24647	--	ncbi_128696655	--	0.189003		ncbi_128693550	Bm1_04115	ncbi_128698691	mys	0.212141
MSTRG.13240	--	ncbi_128702685	PCK2	0.360906		ncbi_128688533	Gba	ncbi_128703086	zgc:77739	0.122599		MSTRG.41209	--	MSTRG.45319	--	0.188952		ncbi_128702462		ncbi_128704888	Mlec	0.21213
ncbi_128688392	SWEET2B	ncbi_128696653	chmp4b	0.360888		ncbi_128689504	SULT1E1	ncbi_128692218	--	0.122596		ncbi_128684964	Naalad2	ncbi_128691887	hdac8	0.188865		ncbi_128686618	--	ncbi_128693679	SMPD1	0.212127
ncbi_128699919	--	ncbi_128704914	--	0.360886		ncbi_128684476	--	ncbi_128699873	TMTC1	0.122568		MSTRG.11244	pol	ncbi_128694877	MTARC2	0.188829		ncbi_128699991	--	ncbi_128706577	Mmp3	0.212118
MSTRG.30770	--	ncbi_128701579	PGM2	0.360878		ncbi_128689504	SULT1E1	ncbi_128692396	HPGDS	0.122547		ncbi_128689300	--	ncbi_128694510		0.188808		ncbi_128694943	Duox	ncbi_128699674	HPGD	0.212082
ncbi_128694231	SLC6A5	ncbi_128700704	CTSB	0.360877		MSTRG.20699	--	ncbi_128696359	ringer	0.122535		ncbi_128700955	maf	ncbi_128701335	FAHD1	0.188781		ncbi_128692149	--	ncbi_128696967	SNX12	0.212072
MSTRG.18084	--	ncbi_128697823	Aats-cys	0.360873		ncbi_128684590	Neo1	ncbi_128705658	Ctsc	0.122531		ncbi_128691748	--	ncbi_128695797	--	0.188737		MSTRG.19633	--	ncbi_128693276	SPCC4B3.18	0.212059
ncbi_128697722	--	ncbi_128699919	--	0.360864		MSTRG.19100	Pol	ncbi_128697023	yin	0.122511		MSTRG.11244	pol	ncbi_128692543	CYP9E2	0.188723		ncbi_128690282	mthl1	ncbi_128704888	Mlec	0.212057
MSTRG.44996	--	ncbi_128690381	--	0.360859		MSTRG.35925	--	MSTRG.3718	--	0.122508		MSTRG.41209	--	ncbi_128686091	Dhcr24	0.188722		ncbi_128702701	pat-4	ncbi_128704888	Mlec	0.21205
MSTRG.13240	--	MSTRG.43926	--	0.360856		ncbi_128695476	ITIH2	ncbi_128703465	--	0.122485		MSTRG.1715	--	ncbi_128703213	Gba	0.188677		ncbi_128698765	--	ncbi_128701052	RAD52	0.212046
MSTRG.33943	RTase	ncbi_128685726	Sacs	0.360854		ncbi_128698379	--	ncbi_128699473	--	0.122423		ncbi_128701335	FAHD1	ncbi_128702842	Ces2a	0.188676		ncbi_128694630	--	ncbi_128704888	Mlec	0.212042
ncbi_128698721	CASK	ncbi_128704795	REXO1L1	0.360849		ncbi_128698943	CYPA	ncbi_128705658	Ctsc	0.12242		MSTRG.30303	--	ncbi_128692069	Fras1	0.18867		ncbi_128695861	--	ncbi_128698765	--	0.212041
ncbi_128692985	--	ncbi_128699440	Aspg	0.360847		ncbi_128686597	celD	ncbi_128698970	ARHGEF4	0.122388		ncbi_128693156	FRAS1	ncbi_128703214	HERPUD2	0.188626		ncbi_128694222	TUB-2	ncbi_128694943	Duox	0.21203
MSTRG.30770	--	ncbi_128687051	Lmbr1l	0.360841		ncbi_128688557	Acss3	ncbi_128699473	--	0.122347		ncbi_128692612	PIM3	ncbi_128694510		0.188607		ncbi_128685068	--	ncbi_128692902	--	0.212015
ncbi_128690381	--	ncbi_128699440	Aspg	0.360833		ncbi_128686816	SLC18B1	ncbi_128688955	--	0.122341		ncbi_128697417	AADAT	ncbi_128703218	--	0.188553		ncbi_128693335	--	ncbi_128699667	--	0.212015
MSTRG.13240	--	MSTRG.28075	--	0.360825		ncbi_128688414	ade5	ncbi_128701152	Btg2	0.122292		ncbi_128691748	--	ncbi_128699607	gbh-1	0.188527		ncbi_128692920	PTPRT	ncbi_128694357	COMP	0.212008
MSTRG.10259	--	ncbi_128684962	VCP	0.360822		ncbi_128688078	LCP2	ncbi_128688686	loco	0.122292		ncbi_128691869	FDXR	ncbi_128697433	SLC17A5	0.188462		ncbi_128690211	Inx3	ncbi_128699991	--	0.211989
MSTRG.13240	--	ncbi_128703121	gpn2	0.36082		ncbi_128688078	LCP2	ncbi_128699843	--	0.122292		ncbi_128695795	--	ncbi_128701335	FAHD1	0.188431		ncbi_128698765	--	ncbi_128700720	shakB	0.211977
MSTRG.8139	--	ncbi_128696279	--	0.360818		MSTRG.38949	RTase	ncbi_128697023	yin	0.122255		ncbi_128687708	UGT2B4	ncbi_128695795	--	0.188354		ncbi_128687875	--	ncbi_128698765	--	0.211974
ncbi_128695866	--	ncbi_128699063	Tars1	0.360774		ncbi_128687889	PHGDH	ncbi_128703237	--	0.122234		MSTRG.42441	Bbox1	ncbi_128694589	ERAP1	0.188339		ncbi_128688850	--	ncbi_128695351	Moe	0.211971
MSTRG.32918	--	ncbi_128696653	chmp4b	0.360771		ncbi_128688078	LCP2	ncbi_128697927	--	0.122222		ncbi_128685280	--	ncbi_128691954	--	0.188313		ncbi_128689536	Ptprg	ncbi_128692828	--	0.211951
ncbi_128693379	--	ncbi_128701509	--	0.360768		MSTRG.1134	--	MSTRG.8323	--	0.122187		MSTRG.37115	--	ncbi_128697469	ine	0.188291		ncbi_128690905	mrm3a	ncbi_128695914	--	0.211951
MSTRG.4851	PPP2CA	ncbi_128689444	TUBA1A	0.360762		ncbi_128692218	--	ncbi_128703334	Clec4f	0.122175		ncbi_128687708	UGT2B4	ncbi_128704676	GLY3	0.18828		ncbi_128684950	Mug2	ncbi_128692504	SERPINB3	0.211947
ncbi_128694447	etnppl	ncbi_128701361	dhx8	0.36076		MSTRG.20670	--	ncbi_128693562	FAAH2	0.12217		ncbi_128694510		ncbi_128696844	--	0.188264		ncbi_128690932	CLIPB4	ncbi_128692706	SERPINB1	0.211937
ncbi_128684795	--	ncbi_128696279	--	0.360757		MSTRG.38949	RTase	ncbi_128692396	HPGDS	0.122161		MSTRG.33561	--	ncbi_128687708	UGT2B4	0.188221		ncbi_128695661	Rel	ncbi_128702893	zfh1	0.211935
MSTRG.19280	--	ncbi_128689582		0.360756		ncbi_128689160	--	ncbi_128703124	--	0.122139		MSTRG.14794	--	ncbi_128696655	--	0.188216		ncbi_128695351	Moe	ncbi_128705672	Act5C	0.211935
ncbi_128684962	VCP	ncbi_128690789	SEC23IP	0.360722		MSTRG.852	--	ncbi_128691348	Slc1a1	0.122109		ncbi_128692873	--	ncbi_128695797	--	0.188181		ncbi_128685519	PPAF1	ncbi_128699133	dtwd1	0.211924
ncbi_128696649	EHD3	ncbi_128703846	aup1	0.360719		ncbi_128694464	phc-2	ncbi_128699874	Tmtc1	0.122104		MSTRG.14794	--	ncbi_128692543	CYP9E2	0.188165		MSTRG.21986	--	ncbi_128689535	--	0.211896
ncbi_128689582		ncbi_128695866	--	0.360699		ncbi_128694298	Slc23a1	ncbi_128701816	DAP3	0.122069		MSTRG.11244	pol	ncbi_128692774	CYP3A21	0.188139		MSTRG.38082	PARP2	ncbi_128688971	--	0.211871
MSTRG.11901	--	ncbi_128684962	VCP	0.36069		ncbi_128694775	cyp2m1	ncbi_128704775	--	0.122054		MSTRG.40863	CYP4C1	ncbi_128693156	FRAS1	0.188121		ncbi_128695790	dda1	ncbi_128704888	Mlec	0.211853
MSTRG.11911	Clstn3	ncbi_128689444	TUBA1A	0.360674		MSTRG.3718	--	ncbi_128692355	RAB5B	0.122029		MSTRG.13364	--	MSTRG.4407	--	0.187932		ncbi_128687875	--	ncbi_128689535	--	0.211851
ncbi_128686748	CEL	ncbi_128696653	chmp4b	0.360662		ncbi_128693555	--	ncbi_128699843	--	0.12202		MSTRG.40851	CYP4C1	ncbi_128692519	Acox3	0.187843		ncbi_128698818	--	ncbi_128703396	SERPINB8	0.211846
MSTRG.22769	UBQLN4	ncbi_128696649	EHD3	0.360656		ncbi_128686824	--	ncbi_128695138	ssh	0.122015		MSTRG.41207	--	ncbi_128687708	UGT2B4	0.187836		ncbi_128689535	--	ncbi_128695861	--	0.211845
MSTRG.24290	SLC2A7	ncbi_128689765	birc7-a	0.360655		MSTRG.28270	--	ncbi_128699281	ABAT	0.121968		MSTRG.4652	--	ncbi_128687708	UGT2B4	0.187827		ncbi_128685068	--	ncbi_128699991	--	0.211836
MSTRG.13240	--	ncbi_128694334	ZNF622	0.360648		ncbi_128703237	--	ncbi_128705658	Ctsc	0.121953		MSTRG.24175	--	ncbi_128692543	CYP9E2	0.18778		ncbi_128693335	--	ncbi_128699886	XRN1	0.211836
ncbi_128686242	ChT	ncbi_128702685	PCK2	0.360628		ncbi_128685242	DAGLA	ncbi_128692689	Zfp36l2	0.121935		MSTRG.35223	--	ncbi_128685280	--	0.187768		ncbi_128700593	--	ncbi_128702701	pat-4	0.21183
MSTRG.8139	--	ncbi_128705537	--	0.360628		MSTRG.8323	--	ncbi_128703465	--	0.121932		MSTRG.30303	--	MSTRG.37050	--	0.187757		ncbi_128692958	--	ncbi_128693270	--	0.211824
ncbi_128693379	--	ncbi_128697397	--	0.360617		ncbi_128685242	DAGLA	ncbi_128703086	zgc:77739	0.121932		ncbi_128697417	AADAT	ncbi_128698365		0.187726		ncbi_128685519	PPAF1	ncbi_128703011	--	0.211805
MSTRG.22598	--	ncbi_128706571	Parp11	0.360611		MSTRG.20698	--	ncbi_128686824	--	0.121884		ncbi_128685104	PEAMT	ncbi_128704676	GLY3	0.187657		ncbi_128687400	--	ncbi_128690211	Inx3	0.211803
ncbi_128689444	TUBA1A	ncbi_128694718	--	0.36061		MSTRG.18961	--	ncbi_128695912	CG4928	0.121883		MSTRG.37050	--	ncbi_128697417	AADAT	0.18759		ncbi_128694448	--	ncbi_128698999	--	0.211786
ncbi_128697048	CYP6K1	ncbi_128706576	--	0.360609		MSTRG.20698	--	ncbi_128703257	--	0.121879		MSTRG.15678	--	ncbi_128691887	hdac8	0.187521		ncbi_128694222	TUB-2	ncbi_128704302	CPO	0.211783
MSTRG.36991	--	ncbi_128689444	TUBA1A	0.360604		ncbi_128689160	--	ncbi_128695912	CG4928	0.12181		ncbi_128691748	--	ncbi_128703213	Gba	0.187518		ncbi_128689536	Ptprg	ncbi_128698691	mys	0.211761
MSTRG.24086	--	ncbi_128689765	birc7-a	0.360602		MSTRG.20670	--	ncbi_128684590	Neo1	0.121801		MSTRG.24174	--	MSTRG.37050	--	0.187489		ncbi_128686024	Traf6	ncbi_128688971	--	0.211755
MSTRG.24551	--	ncbi_128696653	chmp4b	0.360592		ncbi_128699873	TMTC1	ncbi_128704821	--	0.121797		ncbi_128695795	--	ncbi_128697433	SLC17A5	0.187458		ncbi_128702151	RPRD1B	ncbi_128703412	46266	0.211752
ncbi_128684918	--	ncbi_128701509	--	0.360582		ncbi_128695138	ssh	ncbi_128695902	pain	0.121795		MSTRG.37050	--	ncbi_128686349	ARSF	0.187371		ncbi_128685519	PPAF1	ncbi_128686211	--	0.211751
ncbi_128689444	TUBA1A	ncbi_128704426	boca	0.360578		MSTRG.12126	--	ncbi_128699473	--	0.121783		ncbi_128702815	--	ncbi_128704676	GLY3	0.187346		ncbi_128695419	Tmcc2	ncbi_128704888	Mlec	0.211735
ncbi_128684962	VCP	ncbi_128704082	--	0.360566		MSTRG.38949	RTase	ncbi_128684476	--	0.121776		ncbi_128694792	ycbX	ncbi_128704676	GLY3	0.187329		MSTRG.22536	--	ncbi_128701560	Chst11	0.211731
MSTRG.4728	Pol	ncbi_128691881	ADAMTS3	0.360563		ncbi_128694298	Slc23a1	ncbi_128699673	Cyp3a41a	0.121744		ncbi_128686349	ARSF	ncbi_128694792	ycbX	0.187324		ncbi_128689073	--	ncbi_128689535	--	0.211709
ncbi_128692985	--	ncbi_128697094	Synj1	0.360563		ncbi_128686521	Sam-S	ncbi_128701580	pnc1	0.121721		MSTRG.28384	--	MSTRG.42441	Bbox1	0.187288		ncbi_128688417	--	ncbi_128692958	--	0.211696
MSTRG.33942	RTase	ncbi_128684900	SLC12A6	0.360556		MSTRG.8323	--	ncbi_128700693	--	0.12172		ncbi_128692774	CYP3A21	ncbi_128694425	SLC22A6	0.187287		ncbi_128686211	--	ncbi_128698999	--	0.211692
MSTRG.19279	--	ncbi_128696653	chmp4b	0.360551		ncbi_128689903	Glb1l2	ncbi_128702130	--	0.121703		MSTRG.14794	--	ncbi_128692774	CYP3A21	0.187262		ncbi_128693276	SPCC4B3.18	ncbi_128699886	XRN1	0.211676
MSTRG.41375	Myo1e	MSTRG.8139	--	0.360539		ncbi_128691348	Slc1a1	ncbi_128700693	--	0.121682		ncbi_128689290	GGCX	ncbi_128698365		0.187221		ncbi_128689535	--	ncbi_128695790	dda1	0.211653
MSTRG.39624	AASS	ncbi_128689765	birc7-a	0.360532		ncbi_128695476	ITIH2	ncbi_128703334	Clec4f	0.121656		ncbi_128694792	ycbX	ncbi_128697433	SLC17A5	0.187173		ncbi_128695861	--	ncbi_128698999	--	0.211648
MSTRG.20731	ADAMTS6	ncbi_128697048	CYP6K1	0.360524		MSTRG.1134	--	ncbi_128693555	--	0.121649		MSTRG.45319	--	ncbi_128700955	maf	0.187089		ncbi_128690211	Inx3	ncbi_128701738	tpi1b	0.211631
ncbi_128684962	VCP	ncbi_128700656	SOCS2	0.360518		ncbi_128694775	cyp2m1	ncbi_128702577	IscW_ISCW007295	0.121617		MSTRG.24175	--	MSTRG.41209	--	0.187036		MSTRG.25849	Txnrd3	ncbi_128704864	VBP1	0.211631
MSTRG.24551	--	ncbi_128689444	TUBA1A	0.360514		ncbi_128689693	slc35b4	ncbi_128702675	Cyp49a1	0.121608		ncbi_128703209	--	ncbi_128703218	--	0.187005		ncbi_128685068	--	ncbi_128693276	SPCC4B3.18	0.21163
MSTRG.7508	Alg10b	ncbi_128701509	--	0.360513		ncbi_128697023	yin	ncbi_128699872	--	0.121582		MSTRG.4652	--	ncbi_128695792	--	0.186941		ncbi_128688635	--	ncbi_128704888	Mlec	0.211609
ncbi_128688653	Pxt	ncbi_128696653	chmp4b	0.360512		ncbi_128698970	ARHGEF4	ncbi_128699673	Cyp3a41a	0.121572		MSTRG.40863	CYP4C1	MSTRG.41209	--	0.186921		ncbi_128690976	Ehd2	ncbi_128705672	Act5C	0.211576
ncbi_128684962	VCP	ncbi_128688687	CG6179	0.360508		ncbi_128690596	cyp3a40	ncbi_128705658	Ctsc	0.121568		MSTRG.40851	CYP4C1	ncbi_128703213	Gba	0.186822		ncbi_128692920	PTPRT	ncbi_128695661	Rel	0.211574
ncbi_128684828	Uba1	ncbi_128689326	SPRTN	0.360496		MSTRG.21245	fabG	MSTRG.23677	--	0.121562		ncbi_128694822	Bcar3	ncbi_128703213	Gba	0.186793		ncbi_128691139	--	ncbi_128694222	TUB-2	0.211559
MSTRG.43926	--	ncbi_128696653	chmp4b	0.360472		MSTRG.12126	--	ncbi_128695912	CG4928	0.121549		ncbi_128692082	ABCD4	ncbi_128695794	--	0.186792		ncbi_128692711	serpinb1	ncbi_128698691	mys	0.211558
ncbi_128697238	--	ncbi_128704795	REXO1L1	0.36047		MSTRG.20699	--	ncbi_128687889	PHGDH	0.121451		ncbi_128692873	--	ncbi_128702842	Ces2a	0.18672		ncbi_128689536	Ptprg	ncbi_128703396	SERPINB8	0.211556
ncbi_128695866	--	ncbi_128701509	--	0.360464		ncbi_128692355	RAB5B	ncbi_128703124	--	0.121451		ncbi_128694589	ERAP1	ncbi_128703213	Gba	0.18669		ncbi_128694222	TUB-2	ncbi_128700715	Inx7	0.211552
ncbi_128686227	--	ncbi_128706576	--	0.360452		ncbi_128689160	--	ncbi_128689504	SULT1E1	0.121423		MSTRG.1715	--	MSTRG.37050	--	0.186663		ncbi_128689540	--	ncbi_128704888	Mlec	0.211544
MSTRG.30770	--	ncbi_128684873	Usp8	0.360444		ncbi_128686824	--	ncbi_128695476	ITIH2	0.121423		MSTRG.33032	EH1	ncbi_128686091	Dhcr24	0.186654		ncbi_128689536	Ptprg	ncbi_128694943	Duox	0.211525
ncbi_128693648	Smyd4	ncbi_128706576	--	0.360426		ncbi_128694464	phc-2	ncbi_128695680	HNRNPR	0.121404		ncbi_128695795	--	ncbi_128698806	--	0.186641		MSTRG.30424	TIGD1	ncbi_128703412	46266	0.211522
MSTRG.30770	--	ncbi_128697722	--	0.360413		ncbi_128692707	--	ncbi_128704269	CAC	0.121399		ncbi_128700955	maf	ncbi_128703214	HERPUD2	0.186624		ncbi_128688635	--	ncbi_128691143		0.211515
MSTRG.33943	RTase	ncbi_128703663	--	0.360411		ncbi_128697750	--	ncbi_128701895	CTSC	0.121394		MSTRG.43494	--	ncbi_128698365		0.186609		ncbi_128703039	--	ncbi_128704302	CPO	0.211494
MSTRG.10299	--	ncbi_128684962	VCP	0.360407		ncbi_128689504	SULT1E1	ncbi_128706185	--	0.121384		MSTRG.24175	--	ncbi_128695794	--	0.186519		ncbi_128696244	--	ncbi_128705672	Act5C	0.21148
MSTRG.42820	Rac1	ncbi_128689326	SPRTN	0.360398		ncbi_128685242	DAGLA	ncbi_128688078	LCP2	0.12135		ncbi_128692543	CYP9E2	ncbi_128703214	HERPUD2	0.186509		ncbi_128693662	FCN1	ncbi_128704302	CPO	0.211461
MSTRG.44104	--	ncbi_128696653	chmp4b	0.36039		ncbi_128689019	--	ncbi_128695476	ITIH2	0.121336		MSTRG.33561	--	ncbi_128685104	PEAMT	0.186476		MSTRG.25849	Txnrd3	ncbi_128689535	--	0.211441
MSTRG.13240	--	ncbi_128694011	fut8	0.360386		ncbi_128694464	phc-2	ncbi_128697748	--	0.121336		ncbi_128691954	--	ncbi_128698365		0.18641		ncbi_128692852	ALF	ncbi_128703039	--	0.211434
MSTRG.13240	--	ncbi_128689680	USP14	0.360386		ncbi_128689303	Cst3	ncbi_128699843	--	0.12127		MSTRG.29731	RTase	ncbi_128703214	HERPUD2	0.18634		ncbi_128689527	--	ncbi_128692958	--	0.211426
MSTRG.15930	--	ncbi_128694920	--	0.360356		MSTRG.12126	--	ncbi_128698970	ARHGEF4	0.121269		ncbi_128687708	UGT2B4	ncbi_128702332	LYSA1	0.186307		MSTRG.2101	--	ncbi_128689535	--	0.211412
ncbi_128694922	--	ncbi_128696649	EHD3	0.360355		ncbi_128696683	IGF2BP2	ncbi_128699281	ABAT	0.121252		ncbi_128687708	UGT2B4	ncbi_128692774	CYP3A21	0.186298		ncbi_128704389	RICTOR	ncbi_128704864	VBP1	0.211388
ncbi_128689538	MED4	ncbi_128700704	CTSB	0.360348		MSTRG.40933	--	ncbi_128703124	--	0.121249		MSTRG.4407	--	ncbi_128695839	bib	0.186167		ncbi_128687303	Slc7a6	ncbi_128706577	Mmp3	0.211388
ncbi_128696279	--	ncbi_128698533	NARS	0.360342		ncbi_128687197	Scarb2	ncbi_128703465	--	0.121248		MSTRG.24128	--	ncbi_128695795	--	0.18612		ncbi_128684950	Mug2	ncbi_128703412	46266	0.211346
MSTRG.13240	--	ncbi_128696044	timm13-b	0.360325		ncbi_128684476	--	ncbi_128698251	ELK3	0.121231		MSTRG.28384	--	ncbi_128693156	FRAS1	0.185999		ncbi_128692958	--	ncbi_128696131	E2F3	0.211346
ncbi_128694231	SLC6A5	ncbi_128703050	--	0.360324		ncbi_128689303	Cst3	ncbi_128698970	ARHGEF4	0.121203		MSTRG.28384	--	MSTRG.4407	--	0.185968		ncbi_128692905	--	ncbi_128704888	Mlec	0.211336
ncbi_128698906	Iars1	ncbi_128699075	TARS1	0.360307		ncbi_128689504	SULT1E1	ncbi_128699874	Tmtc1	0.121196		MSTRG.30303	--	ncbi_128692519	Acox3	0.185951		ncbi_128691143		ncbi_128704438	CASD1	0.211331
ncbi_128684962	VCP	ncbi_128704027	Src42A	0.360306		ncbi_128688078	LCP2	ncbi_128704821	--	0.121194		ncbi_128699607	gbh-1	ncbi_128703214	HERPUD2	0.185947		ncbi_128689073	--	ncbi_128698999	--	0.21133
ncbi_128696649	EHD3	ncbi_128699835	--	0.360301		ncbi_128688994	GPx	ncbi_128696058	--	0.121165		MSTRG.15678	--	ncbi_128695797	--	0.185946		ncbi_128684197	Itgb1	ncbi_128685519	PPAF1	0.211329
ncbi_128684962	VCP	ncbi_128696233	--	0.360301		ncbi_128689935	--	ncbi_128699873	TMTC1	0.121161		MSTRG.43494	--	ncbi_128692069	Fras1	0.185925		ncbi_128692352	Dcp-1	ncbi_128695351	Moe	0.211323
ncbi_128686898	USP8	ncbi_128696649	EHD3	0.360284		MSTRG.20698	--	ncbi_128697023	yin	0.12115		MSTRG.40851	CYP4C1	ncbi_128684955	--	0.185781		ncbi_128696244	--	ncbi_128703412	46266	0.211322
MSTRG.45165	--	ncbi_128696279	--	0.360276		ncbi_128699345	--	ncbi_128699473	--	0.121143		MSTRG.43494	--	ncbi_128693156	FRAS1	0.185769		ncbi_128694222	TUB-2	ncbi_128697708	agpat9l	0.211286
MSTRG.4728	Pol	ncbi_128689582		0.360265		ncbi_128699456	--	ncbi_128704705	OXSR1	0.121142		MSTRG.40851	CYP4C1	ncbi_128684939	--	0.18571		ncbi_128689297	--	ncbi_128695914	--	0.211279
MSTRG.30770	--	ncbi_128704443	--	0.360264		ncbi_128688651	--	ncbi_128697910	Gm2a	0.121055		ncbi_128698365		ncbi_128703214	HERPUD2	0.185676		ncbi_128695661	Rel	ncbi_128698999	--	0.211278
MSTRG.18084	--	ncbi_128699063	Tars1	0.360249		ncbi_128688557	Acss3	ncbi_128698251	ELK3	0.12102		ncbi_128692082	ABCD4	ncbi_128694792	ycbX	0.185652		ncbi_128689420	DCTD	ncbi_128704888	Mlec	0.211278
ncbi_128684900	SLC12A6	ncbi_128698450	--	0.360235		ncbi_128685242	DAGLA	ncbi_128705962	CYP15C1	0.121		MSTRG.28384	--	ncbi_128695626	htyE	0.185595		ncbi_128686618	--	ncbi_128698691	mys	0.21127
ncbi_128696653	chmp4b	ncbi_128703379	DIP2	0.360218		ncbi_128697023	yin	ncbi_128699473	--	0.120989		MSTRG.24128	--	MSTRG.24175	--	0.185504		ncbi_128689535	--	ncbi_128693723	GNB5	0.211268
ncbi_128689444	TUBA1A	ncbi_128694726	dnaJ	0.360217		ncbi_128688557	Acss3	ncbi_128703086	zgc:77739	0.120984		MSTRG.42441	Bbox1	ncbi_128692612	PIM3	0.185468		ncbi_128700720	shakB	ncbi_128704888	Mlec	0.211256
ncbi_128693654	--	ncbi_128705125	--	0.360206		ncbi_128685242	DAGLA	ncbi_128692707	--	0.120979		MSTRG.4652	--	ncbi_128695626	htyE	0.185442		ncbi_128691704	CYTB5-D	ncbi_128699674	HPGD	0.211255
ncbi_128686849	--	ncbi_128696653	chmp4b	0.360202		MSTRG.3718	--	MSTRG.44031	--	0.120934		MSTRG.2105	--	ncbi_128696844	--	0.185409		ncbi_128695351	Moe	ncbi_128706439	--	0.211222
MSTRG.4728	Pol	ncbi_128703108	UGT2A1	0.360194		ncbi_128688078	LCP2	ncbi_128699456	--	0.120894		MSTRG.11244	pol	ncbi_128686349	ARSF	0.185407		ncbi_128691167	Gale	ncbi_128693276	SPCC4B3.18	0.211219
MSTRG.20097	--	ncbi_128700704	CTSB	0.360186		ncbi_128702673	XDH	ncbi_128705962	CYP15C1	0.120882		MSTRG.24175	--	ncbi_128695792	--	0.18536		ncbi_128696967	SNX12	ncbi_128700715	Inx7	0.211207
ncbi_128684962	VCP	ncbi_128692023	--	0.360183		ncbi_128700693	--	ncbi_128704269	CAC	0.120864		MSTRG.33591	--	ncbi_128695794	--	0.185286		ncbi_128698999	--	ncbi_128703412	46266	0.211207
MSTRG.26434	--	ncbi_128686849	--	0.360138		ncbi_128688533	Gba	ncbi_128696058	--	0.120859		MSTRG.41209	--	MSTRG.43494	--	0.185273		ncbi_128698765	--	ncbi_128703412	46266	0.211182
ncbi_128698533	NARS	ncbi_128701509	--	0.360134		ncbi_128689504	SULT1E1	ncbi_128697999	TRIP4	0.120849		MSTRG.27276	jockey\pol	ncbi_128692069	Fras1	0.185266		ncbi_128692419	Ninj2	ncbi_128692828	--	0.211181
ncbi_128684900	SLC12A6	ncbi_128698533	NARS	0.360109		ncbi_128686521	Sam-S	ncbi_128702130	--	0.120842		ncbi_128695797	--	ncbi_128697417	AADAT	0.185264		ncbi_128692240	--	ncbi_128694222	TUB-2	0.211177
ncbi_128691868	Gld	ncbi_128691881	ADAMTS3	0.360107		ncbi_128686764	RDH14	ncbi_128699281	ABAT	0.120839		MSTRG.4407	--	ncbi_128696655	--	0.185257		ncbi_128687875	--	ncbi_128695661	Rel	0.211167
MSTRG.13240	--	MSTRG.44104	--	0.360106		ncbi_128690379	--	ncbi_128695912	CG4928	0.120832		ncbi_128694792	ycbX	ncbi_128702332	LYSA1	0.185256		ncbi_128685519	PPAF1	ncbi_128699991	--	0.211143
MSTRG.28075	--	ncbi_128689444	TUBA1A	0.360089		MSTRG.3718	--	ncbi_128700561	rps12	0.120831		MSTRG.24128	--	ncbi_128692873	--	0.185254		ncbi_128688971	--	ncbi_128692902	--	0.211125
ncbi_128693654	--	ncbi_128698721	CASK	0.360082		ncbi_128689504	SULT1E1	ncbi_128689505	--	0.120778		MSTRG.42441	Bbox1	MSTRG.4652	--	0.185244		ncbi_128689535	--	ncbi_128703011	--	0.21112
ncbi_128696653	chmp4b	ncbi_128706059	DIP2C	0.360077		ncbi_128699172	rdx	ncbi_128699873	TMTC1	0.120744		MSTRG.30303	--	MSTRG.35223	--	0.185184		MSTRG.40316	--	ncbi_128700521	fax	0.21111
ncbi_128689326	SPRTN	ncbi_128703663	--	0.360072		MSTRG.21245	fabG	ncbi_128689505	--	0.120738		MSTRG.40630	--	ncbi_128694425	SLC22A6	0.18517		ncbi_128691143		ncbi_128697360	SSPO	0.211076
MSTRG.2444	--	ncbi_128696653	chmp4b	0.360064		ncbi_128690379	--	ncbi_128706185	--	0.120717		MSTRG.27276	jockey\pol	ncbi_128687708	UGT2B4	0.185142		ncbi_128692920	PTPRT	ncbi_128693335	--	0.211061
ncbi_128689444	TUBA1A	ncbi_128699355	CIAPIN1	0.36006		MSTRG.20698	--	ncbi_128693555	--	0.120696		MSTRG.14794	--	ncbi_128691869	FDXR	0.18514		ncbi_128684970	--	ncbi_128690868	Nrg	0.211049
ncbi_128689326	SPRTN	ncbi_128697661	--	0.360051		ncbi_128684866	NEK1	ncbi_128699281	ABAT	0.120685		MSTRG.27276	jockey\pol	MSTRG.41209	--	0.185102		ncbi_128696244	--	ncbi_128698818	--	0.211044
ncbi_128686797	Picot	ncbi_128689444	TUBA1A	0.360047		ncbi_128692218	--	ncbi_128699874	Tmtc1	0.120682		ncbi_128692612	PIM3	ncbi_128700955	maf	0.185069		ncbi_128693723	GNB5	ncbi_128698999	--	0.211033
ncbi_128689765	birc7-a	ncbi_128694345	Fam114a2	0.360046		ncbi_128695138	ssh	ncbi_128699281	ABAT	0.120648		ncbi_128694510		ncbi_128694822	Bcar3	0.185054		ncbi_128689536	Ptprg	ncbi_128693336	--	0.211027
MSTRG.30101	--	ncbi_128696279	--	0.36004		ncbi_128696683	IGF2BP2	ncbi_128703465	--	0.12064		MSTRG.37115	--	ncbi_128685104	PEAMT	0.185032		ncbi_128689496	PLOD1	ncbi_128702017	Clca3a1	0.210971
MSTRG.42821	Rac1	ncbi_128696649	EHD3	0.360037		ncbi_128697999	TRIP4	ncbi_128701152	Btg2	0.120631		ncbi_128702815	--	ncbi_128703214	HERPUD2	0.185028		MSTRG.38082	PARP2	ncbi_128689535	--	0.210949
ncbi_128684928	--	ncbi_128689444	TUBA1A	0.360034		ncbi_128695912	CG4928	ncbi_128697525	--	0.120623		ncbi_128696655	--	ncbi_128697433	SLC17A5	0.184966		ncbi_128691704	CYTB5-D	ncbi_128697432	Chtop	0.210921
ncbi_128701509	--	ncbi_128705163	--	0.360023		MSTRG.19988	--	MSTRG.3718	--	0.12062		ncbi_128684955	--	ncbi_128697433	SLC17A5	0.184909		ncbi_128693276	SPCC4B3.18	ncbi_128696954	CNPY2	0.210917
ncbi_128693648	Smyd4	ncbi_128699440	Aspg	0.360022		MSTRG.1134	--	MSTRG.19100	Pol	0.120592		ncbi_128691869	FDXR	ncbi_128691887	hdac8	0.184878		ncbi_128692352	Dcp-1	ncbi_128692828	--	0.21091
ncbi_128689582		ncbi_128705163	--	0.360017		ncbi_128692218	--	ncbi_128703465	--	0.120585		ncbi_128685104	PEAMT	ncbi_128695797	--	0.184848		ncbi_128685243		ncbi_128695661	Rel	0.210861
ncbi_128689765	birc7-a	ncbi_128696518	--	0.360013		MSTRG.20699	--	ncbi_128689777	aarsd1-b	0.120536		MSTRG.1715	--	ncbi_128695796		0.184814		ncbi_128698765	--	ncbi_128706544	MYO1E	0.210849
ncbi_128684962	VCP	ncbi_128688392	SWEET2B	0.360006		ncbi_128689160	--	ncbi_128698970	ARHGEF4	0.120523		ncbi_128695626	htyE	ncbi_128701335	FAHD1	0.184748		MSTRG.21986	--	ncbi_128704888	Mlec	0.210846
ncbi_128698182	EHBP1	ncbi_128699063	Tars1	0.360005		MSTRG.1134	--	ncbi_128699211	SLCO5A1	0.12051		ncbi_128684964	Naalad2	ncbi_128697588	K12H4.7	0.184715		ncbi_128692958	--	ncbi_128696794		0.210823
MSTRG.13240	--	ncbi_128697857	Tktl2	0.359985		ncbi_128688557	Acss3	ncbi_128703334	Clec4f	0.12049		ncbi_128684955	--	ncbi_128705942	--	0.184653		ncbi_128689535	--	ncbi_128696693	--	0.210805
MSTRG.1710	--	ncbi_128693648	Smyd4	0.359966		ncbi_128699345	--	ncbi_128704821	--	0.120489		ncbi_128684939	--	ncbi_128694589	ERAP1	0.184651		ncbi_128694222	TUB-2	ncbi_128698247	BCKDHA	0.210784
ncbi_128697101		ncbi_128697397	--	0.359961		ncbi_128699843	--	ncbi_128701152	Btg2	0.120484		ncbi_128692519	Acox3	ncbi_128692612	PIM3	0.184592		ncbi_128693696	--	ncbi_128699643	--	0.210774
MSTRG.42820	Rac1	ncbi_128693654	--	0.359952		ncbi_128698970	ARHGEF4	ncbi_128699819	--	0.120482		MSTRG.11244	pol	ncbi_128684955	--	0.184512		ncbi_128693270	--	ncbi_128702701	pat-4	0.210774
ncbi_128696653	chmp4b	ncbi_128706571	Parp11	0.359952		MSTRG.12126	--	ncbi_128688955	--	0.120446		ncbi_128686091	Dhcr24	ncbi_128696844	--	0.184444		ncbi_128690905	mrm3a	ncbi_128693276	SPCC4B3.18	0.210758
ncbi_128685235	ZNFX1	ncbi_128687835	--	0.359941		MSTRG.3718	--	ncbi_128688557	Acss3	0.120418		MSTRG.40630	--	ncbi_128684939	--	0.184405		MSTRG.2631	--	ncbi_128696693	--	0.210749
ncbi_128692957	RNF14	ncbi_128700704	CTSB	0.359932		ncbi_128692218	--	ncbi_128703086	zgc:77739	0.120386		MSTRG.15678	--	MSTRG.24647	--	0.184331		ncbi_128689502	Plod3	ncbi_128689536	Ptprg	0.210748
MSTRG.20694	TIGD1	ncbi_128701509	--	0.359922		ncbi_128686521	Sam-S	ncbi_128687889	PHGDH	0.120376		ncbi_128692519	Acox3	ncbi_128697588	K12H4.7	0.184265		ncbi_128688971	--	ncbi_128700521	fax	0.210729
ncbi_128691881	ADAMTS3	ncbi_128704795	REXO1L1	0.359911		ncbi_128698582	--	ncbi_128699819	--	0.120361		MSTRG.14794	--	ncbi_128694792	ycbX	0.184247		ncbi_128699643	--	ncbi_128706544	MYO1E	0.210721
MSTRG.44996	--	ncbi_128689444	TUBA1A	0.359894		ncbi_128684590	Neo1	ncbi_128699873	TMTC1	0.120351		MSTRG.24174	--	ncbi_128694877	MTARC2	0.184236		ncbi_128686595	med16	ncbi_128692352	Dcp-1	0.210649
ncbi_128696279	--	ncbi_128698906	Iars1	0.359887		MSTRG.852	--	ncbi_128697023	yin	0.120345		MSTRG.37050	--	ncbi_128694589	ERAP1	0.184213		ncbi_128684970	--	ncbi_128695661	Rel	0.210632
ncbi_128689326	SPRTN	ncbi_128695866	--	0.359883		MSTRG.20698	--	ncbi_128696683	IGF2BP2	0.120343		MSTRG.4652	--	ncbi_128703218	--	0.184166		MSTRG.2753	--	ncbi_128688971	--	0.210608
ncbi_128696649	EHD3	ncbi_128698181	EHBP1	0.359861		ncbi_128697748	--	ncbi_128699122	--	0.120315		ncbi_128689290	GGCX	ncbi_128689300	--	0.184164		ncbi_128697478	--	ncbi_128698691	mys	0.210589
MSTRG.7759	--	ncbi_128689444	TUBA1A	0.35985		ncbi_128698059	--	ncbi_128698790	--	0.120284		MSTRG.45319	--	ncbi_128695794	--	0.184125		ncbi_128689535	--	ncbi_128701875	--	0.210587
MSTRG.13240	--	ncbi_128692957	RNF14	0.359843		ncbi_128685855	--	ncbi_128705658	Ctsc	0.12026		MSTRG.4652	--	ncbi_128692612	PIM3	0.184095		ncbi_128695661	Rel	ncbi_128704302	CPO	0.21051
ncbi_128693654	--	ncbi_128694231	SLC6A5	0.359832		ncbi_128699211	SLCO5A1	ncbi_128701895	CTSC	0.120246		ncbi_128685280	--	ncbi_128689290	GGCX	0.184067		ncbi_128691143		ncbi_128699991	--	0.210482
MSTRG.30770	--	ncbi_128695883	--	0.35983		ncbi_128695138	ssh	ncbi_128697698	znf207	0.120194		MSTRG.37050	--	ncbi_128701335	FAHD1	0.184052		ncbi_128693335	--	ncbi_128703011	--	0.210441
ncbi_128684962	VCP	ncbi_128688542	--	0.359819		ncbi_128695476	ITIH2	ncbi_128699172	rdx	0.120179		MSTRG.24128	--	ncbi_128694510		0.184019		ncbi_128686657	--	ncbi_128689535	--	0.210428
MSTRG.45165	--	ncbi_128685726	Sacs	0.359819		ncbi_128688955	--	ncbi_128703257	--	0.120163		MSTRG.33561	--	MSTRG.37050	--	0.183991		ncbi_128687400	--	ncbi_128698524	--	0.210418
ncbi_128687835	--	ncbi_128697857	Tktl2	0.359808		MSTRG.30368	--	ncbi_128698790	--	0.120154		MSTRG.30303	--	ncbi_128703218	--	0.183839		MSTRG.3461	--	ncbi_128690742		0.21041
ncbi_128686227	--	ncbi_128696279	--	0.359793		MSTRG.4992	--	ncbi_128703211	CROT	0.120132		MSTRG.24175	--	ncbi_128692873	--	0.183809		ncbi_128693377	--	ncbi_128704302	CPO	0.210408
ncbi_128689444	TUBA1A	ncbi_128700388	--	0.359783		ncbi_128684590	Neo1	ncbi_128695138	ssh	0.12013		MSTRG.33561	--	MSTRG.33563	--	0.183792		ncbi_128692711	serpinb1	ncbi_128702209	PPAF2	0.210393
MSTRG.10299	--	MSTRG.33943	RTase	0.359778		ncbi_128689693	slc35b4	ncbi_128698970	ARHGEF4	0.120129		ncbi_128688467	--	ncbi_128699607	gbh-1	0.183781		ncbi_128685519	PPAF1	ncbi_128703396	SERPINB8	0.210393
ncbi_128689765	birc7-a	ncbi_128704927	ZFYVE1	0.359768		ncbi_128687889	PHGDH	ncbi_128704269	CAC	0.120117		MSTRG.35223	--	MSTRG.41207	--	0.183711		ncbi_128691143		ncbi_128696113	--	0.210391
ncbi_128697268	TUBB4B	ncbi_128697574	Erp44	0.359755		ncbi_128693268	ifi30	ncbi_128694775	cyp2m1	0.120106		ncbi_128692612	PIM3	ncbi_128703213	Gba	0.183636		ncbi_128695914	--	ncbi_128696693	--	0.210358
ncbi_128699919	--	ncbi_128705125	--	0.359755		ncbi_128687419	Nudt22	ncbi_128703124	--	0.120065		MSTRG.24175	--	ncbi_128694792	ycbX	0.183548		ncbi_128684950	Mug2	ncbi_128704888	Mlec	0.210346
ncbi_128684962	VCP	ncbi_128691619	--	0.359754		ncbi_128693268	ifi30	ncbi_128695138	ssh	0.120049		MSTRG.37050	--	ncbi_128703209	--	0.183462		ncbi_128688971	--	ncbi_128702951	--	0.210338
MSTRG.45022	--	ncbi_128689326	SPRTN	0.35974		ncbi_128695902	pain	ncbi_128701124	Oat	0.120047		ncbi_128696844	--	ncbi_128697417	AADAT	0.18345		ncbi_128685068	--	ncbi_128702893	zfh1	0.210335
MSTRG.25734	--	ncbi_128687835	--	0.359731		ncbi_128692707	--	ncbi_128699873	TMTC1	0.120022		MSTRG.37050	--	ncbi_128703214	HERPUD2	0.183431		ncbi_128689536	Ptprg	ncbi_128694222	TUB-2	0.210325
ncbi_128696279	--	ncbi_128704914	--	0.359723		ncbi_128684476	--	ncbi_128695451	HPRT1	0.120004		MSTRG.22026	--	ncbi_128694877	MTARC2	0.183418		ncbi_128692240	--	ncbi_128692352	Dcp-1	0.210318
MSTRG.24290	SLC2A7	ncbi_128687835	--	0.359721		ncbi_128684590	Neo1	ncbi_128701603	--	0.119999		MSTRG.15678	--	ncbi_128702842	Ces2a	0.183396		ncbi_128693276	SPCC4B3.18	ncbi_128704893	--	0.210317
ncbi_128696649	EHD3	ncbi_128706571	Parp11	0.359717		ncbi_128693562	FAAH2	ncbi_128699673	Cyp3a41a	0.119997		ncbi_128684939	--	ncbi_128703209	--	0.183395		ncbi_128692852	ALF	ncbi_128700521	fax	0.210296
ncbi_128687931	--	ncbi_128689444	TUBA1A	0.359717		ncbi_128689504	SULT1E1	ncbi_128689520	LST	0.119991		MSTRG.37115	--	ncbi_128693156	FRAS1	0.183326		ncbi_128686329	--	ncbi_128704302	CPO	0.210281
ncbi_128689765	birc7-a	ncbi_128700050	--	0.359715		ncbi_128691348	Slc1a1	ncbi_128697023	yin	0.119956		MSTRG.40851	CYP4C1	MSTRG.42441	Bbox1	0.183324		ncbi_128689535	--	ncbi_128701370	HEBP2	0.210268
ncbi_128695591	Leng9	ncbi_128704795	REXO1L1	0.359714		MSTRG.43194	--	ncbi_128698970	ARHGEF4	0.119955		ncbi_128685104	PEAMT	ncbi_128694425	SLC22A6	0.183303		ncbi_128690211	Inx3	ncbi_128696530	SAA2	0.210266
ncbi_128686849	--	ncbi_128691922	Pdk	0.359709		ncbi_128688557	Acss3	ncbi_128701124	Oat	0.119953		MSTRG.24647	--	ncbi_128703209	--	0.183289		ncbi_128689328	SLC10A3	ncbi_128698765	--	0.210257
ncbi_128691881	ADAMTS3	ncbi_128697857	Tktl2	0.359708		ncbi_128698970	ARHGEF4	ncbi_128705995	Adh5	0.119923		MSTRG.33591	--	ncbi_128684964	Naalad2	0.183268		ncbi_128693679	SMPD1	ncbi_128700593	--	0.210253
MSTRG.13240	--	ncbi_128702131	SEC24B	0.359707		MSTRG.23092	--	ncbi_128694624	HADHB	0.11991		ncbi_128692519	Acox3	ncbi_128701335	FAHD1	0.183243		ncbi_128692149	--	ncbi_128698765	--	0.210249
MSTRG.20731	ADAMTS6	ncbi_128705163	--	0.359697		MSTRG.37762	--	ncbi_128699281	ABAT	0.119883		MSTRG.37115	--	ncbi_128684955	--	0.183184		ncbi_128691890	B52	ncbi_128692958	--	0.210221
ncbi_128689444	TUBA1A	ncbi_128696374	GHITM	0.35969		ncbi_128694464	phc-2	ncbi_128698379	--	0.11985		MSTRG.37115	--	MSTRG.4407	--	0.183159		ncbi_128692240	--	ncbi_128698999	--	0.210208
MSTRG.41477	--	ncbi_128697397	--	0.35967		ncbi_128692396	HPGDS	ncbi_128699211	SLCO5A1	0.119849		ncbi_128684964	Naalad2	ncbi_128696655	--	0.183131		ncbi_128684950	Mug2	ncbi_128692828	--	0.21019
ncbi_128685726	Sacs	ncbi_128705125	--	0.359667		ncbi_128694464	phc-2	ncbi_128695451	HPRT1	0.119845		MSTRG.24647	--	ncbi_128698806	--	0.183131		ncbi_128691143		ncbi_128701038	MED20	0.21018
MSTRG.37186	fam135b	ncbi_128684962	VCP	0.359665		ncbi_128690379	--	ncbi_128691348	Slc1a1	0.119837		MSTRG.24128	--	ncbi_128694792	ycbX	0.183081		ncbi_128688417	--	ncbi_128700521	fax	0.210175
MSTRG.44996	--	ncbi_128694231	SLC6A5	0.359661		ncbi_128692355	RAB5B	ncbi_128699281	ABAT	0.119826		MSTRG.30303	--	ncbi_128693156	FRAS1	0.183024		ncbi_128689535	--	ncbi_128696113	--	0.210137
MSTRG.26768	--	ncbi_128689765	birc7-a	0.359637		ncbi_128698943	CYPA	ncbi_128699281	ABAT	0.119825		MSTRG.4407	--	ncbi_128686091	Dhcr24	0.183021		ncbi_128695914	--	ncbi_128703412	46266	0.210135
ncbi_128690849		ncbi_128696649	EHD3	0.359627		ncbi_128693555	--	ncbi_128703237	--	0.119823		MSTRG.24175	--	ncbi_128693156	FRAS1	0.183013		ncbi_128700521	fax	ncbi_128702016	Tfpi	0.210129
ncbi_128687340	sgl	ncbi_128689444	TUBA1A	0.359626		ncbi_128689504	SULT1E1	ncbi_128701603	--	0.119811		ncbi_128694425	SLC22A6	ncbi_128698743	Gale	0.183006		ncbi_128692711	serpinb1	ncbi_128695661	Rel	0.210106
MSTRG.7759	--	ncbi_128696649	EHD3	0.359623		ncbi_128692396	HPGDS	ncbi_128705851	cep19	0.119796		ncbi_128687708	UGT2B4	ncbi_128698743	Gale	0.18297		MSTRG.6185	--	ncbi_128688971	--	0.210102
ncbi_128684401	GPATCH1	ncbi_128685726	Sacs	0.359623		MSTRG.20699	--	ncbi_128684590	Neo1	0.119794		MSTRG.29731	RTase	ncbi_128703218	--	0.182964		ncbi_128692828	--	ncbi_128699674	HPGD	0.210062
MSTRG.13240	--	ncbi_128693608	sqd	0.359617		MSTRG.19100	Pol	ncbi_128699873	TMTC1	0.119769		ncbi_128685280	--	ncbi_128697433	SLC17A5	0.182874		MSTRG.2101	--	ncbi_128698999	--	0.210056
ncbi_128689444	TUBA1A	ncbi_128697716	Grhpr	0.359613		ncbi_128687889	PHGDH	ncbi_128699873	TMTC1	0.119767		ncbi_128684955	--	ncbi_128689290	GGCX	0.182808		ncbi_128692352	Dcp-1	ncbi_128698765	--	0.210029
MSTRG.8139	--	ncbi_128697101		0.359604		MSTRG.43933	--	ncbi_128688651	--	0.119747		ncbi_128695796		ncbi_128696655	--	0.182805		ncbi_128694429	TUBA1A	ncbi_128698999	--	0.210011
MSTRG.30770	--	ncbi_128693648	Smyd4	0.359598		ncbi_128701603	--	ncbi_128705962	CYP15C1	0.119724		ncbi_128697417	AADAT	ncbi_128702815	--	0.182785		ncbi_128696287	Trx-2	ncbi_128698999	--	0.210011
ncbi_128690849		ncbi_128697722	--	0.359591		ncbi_128685242	DAGLA	ncbi_128696683	IGF2BP2	0.119687		MSTRG.24175	--	ncbi_128695796		0.182708		ncbi_128689535	--	ncbi_128692352	Dcp-1	0.209982
MSTRG.1710	--	ncbi_128700066	--	0.359585		ncbi_128699281	ABAT	ncbi_128699456	--	0.119676		MSTRG.27276	jockey\pol	MSTRG.35223	--	0.182688		ncbi_128695914	--	ncbi_128705672	Act5C	0.209978
ncbi_128695883	--	ncbi_128696649	EHD3	0.359571		MSTRG.32002	--	ncbi_128706185	--	0.119673		ncbi_128697588	K12H4.7	ncbi_128703218	--	0.182583		ncbi_128692706	SERPINB1	ncbi_128706577	Mmp3	0.209958
ncbi_128685235	ZNFX1	ncbi_128696279	--	0.359568		ncbi_128691348	Slc1a1	ncbi_128695476	ITIH2	0.119656		ncbi_128695973	CG32751	ncbi_128703218	--	0.182496		ncbi_128693335	--	ncbi_128697708	agpat9l	0.209924
ncbi_128694922	--	ncbi_128700704	CTSB	0.359548		MSTRG.20699	--	MSTRG.9941	--	0.119648		ncbi_128692612	PIM3	ncbi_128695626	htyE	0.182495		ncbi_128695351	Moe	ncbi_128700387	NINJ2	0.209908
ncbi_128691881	ADAMTS3	ncbi_128696234	--	0.359545		ncbi_128685855	--	ncbi_128694775	cyp2m1	0.119643		MSTRG.41209	--	ncbi_128692612	PIM3	0.182463		ncbi_128692407	Hr38	ncbi_128698999	--	0.2099
MSTRG.13240	--	ncbi_128686227	--	0.359543		ncbi_128695476	ITIH2	ncbi_128700140	CACNA1C	0.119632		MSTRG.24647	--	MSTRG.29731	RTase	0.182436		MSTRG.28903	--	ncbi_128691143		0.209898
MSTRG.19279	--	ncbi_128704795	REXO1L1	0.359541		ncbi_128689504	SULT1E1	ncbi_128698379	--	0.119619		ncbi_128694877	MTARC2	ncbi_128703214	HERPUD2	0.182418		ncbi_128695914	--	ncbi_128702701	pat-4	0.209893
MSTRG.2444	--	ncbi_128684962	VCP	0.359537		MSTRG.20698	--	ncbi_128702577	IscW_ISCW007295	0.119597		ncbi_128692612	PIM3	ncbi_128699607	gbh-1	0.182406		ncbi_128685009	Pxt	ncbi_128700468	--	0.209866
ncbi_128689538	MED4	ncbi_128699063	Tars1	0.359534		ncbi_128686824	--	ncbi_128699843	--	0.11954		ncbi_128697417	AADAT	ncbi_128703213	Gba	0.182399		ncbi_128689535	--	ncbi_128690868	Nrg	0.209845
ncbi_128695006	--	ncbi_128697574	Erp44	0.359527		MSTRG.43194	--	ncbi_128699873	TMTC1	0.119527		MSTRG.9315	--	ncbi_128700955	maf	0.182391		MSTRG.21319	--	ncbi_128704864	VBP1	0.209823
ncbi_128691881	ADAMTS3	ncbi_128697722	--	0.359526		ncbi_128698582	--	ncbi_128701152	Btg2	0.119522		MSTRG.28384	--	ncbi_128692519	Acox3	0.182363		MSTRG.40316	--	ncbi_128690211	Inx3	0.209809
ncbi_128697397	--	ncbi_128701361	dhx8	0.359512		ncbi_128684805	melk	ncbi_128692689	Zfp36l2	0.119461		ncbi_128693156	FRAS1	ncbi_128697588	K12H4.7	0.18234		MSTRG.28903	--	ncbi_128704888	Mlec	0.209789
MSTRG.20731	ADAMTS6	ncbi_128693890	Ttn	0.359493		ncbi_128695476	ITIH2	ncbi_128700693	--	0.119427		ncbi_128696671	Hmgcll1	ncbi_128698365		0.182337		ncbi_128693679	SMPD1	ncbi_128693896	duoxa1	0.209786
ncbi_128696279	--	ncbi_128705125	--	0.359491		ncbi_128685503	Wdr77	ncbi_128698253	rgn	0.119402		ncbi_128686349	ARSF	ncbi_128698743	Gale	0.182324		ncbi_128685519	PPAF1	ncbi_128703807	CLIPB4	0.209766
ncbi_128697334	--	ncbi_128700704	CTSB	0.359482		MSTRG.37762	--	ncbi_128686521	Sam-S	0.119398		ncbi_128692082	ABCD4	ncbi_128695796		0.182322		ncbi_128693662	FCN1	ncbi_128706577	Mmp3	0.209758
MSTRG.4728	Pol	ncbi_128686242	ChT	0.359466		ncbi_128684391	VPS4	ncbi_128684476	--	0.119397		ncbi_128691955	--	ncbi_128694877	MTARC2	0.182192		ncbi_128685009	Pxt	ncbi_128702701	pat-4	0.209717
MSTRG.22598	--	ncbi_128697397	--	0.359459		ncbi_128699172	rdx	ncbi_128699843	--	0.119396		MSTRG.2105	--	ncbi_128692774	CYP3A21	0.182155		ncbi_128689299	PTPRB	ncbi_128695914	--	0.209715
MSTRG.13240	--	ncbi_128694284	--	0.359456		ncbi_128685242	DAGLA	ncbi_128697999	TRIP4	0.119385		ncbi_128694822	Bcar3	ncbi_128700955	maf	0.182119		ncbi_128695460	--	ncbi_128703623		0.209686
MSTRG.30770	--	ncbi_128698450	--	0.359447		ncbi_128702577	IscW_ISCW007295	ncbi_128705658	Ctsc	0.119384		MSTRG.24647	--	MSTRG.45319	--	0.182093		ncbi_128693270	--	ncbi_128706577	Mmp3	0.209677
ncbi_128697823	Aats-cys	ncbi_128698533	NARS	0.359439		ncbi_128687889	PHGDH	ncbi_128704862	Cyp3a11	0.119367		MSTRG.24174	--	ncbi_128686349	ARSF	0.18206		ncbi_128693276	SPCC4B3.18	ncbi_128698513	HSP90AA1	0.209656
MSTRG.13240	--	ncbi_128691619	--	0.359435		ncbi_128692689	Zfp36l2	ncbi_128703237	--	0.119364		ncbi_128684955	--	ncbi_128691869	FDXR	0.182034		ncbi_128690932	CLIPB4	ncbi_128696693	--	0.209628
MSTRG.4728	Pol	ncbi_128691922	Pdk	0.359433		ncbi_128684476	--	ncbi_128697750	--	0.119348		MSTRG.43494	--	ncbi_128692873	--	0.182003		ncbi_128696693	--	ncbi_128702016	Tfpi	0.209627
MSTRG.26887	--	ncbi_128696653	chmp4b	0.359421		ncbi_128699673	Cyp3a41a	ncbi_128699873	TMTC1	0.119316		MSTRG.37115	--	ncbi_128692069	Fras1	0.181849		ncbi_128687400	--	ncbi_128696244	--	0.209626
MSTRG.13240	--	ncbi_128693867	--	0.359419		ncbi_128689935	--	ncbi_128694298	Slc23a1	0.119296		ncbi_128694510		ncbi_128703214	HERPUD2	0.181828		ncbi_128692352	Dcp-1	ncbi_128693550	Bm1_04115	0.209607
ncbi_128685726	Sacs	ncbi_128693032	Hdlbp	0.359418		MSTRG.21245	fabG	MSTRG.43933	--	0.119284		MSTRG.37050	--	ncbi_128691748	--	0.181779		ncbi_128698524	--	ncbi_128698999	--	0.209604
ncbi_128687835	--	ncbi_128705125	--	0.359411		ncbi_128694464	phc-2	ncbi_128703237	--	0.119254		ncbi_128685104	PEAMT	ncbi_128691887	hdac8	0.181774		ncbi_128698691	mys	ncbi_128703807	CLIPB4	0.209575
ncbi_128688887	--	ncbi_128696653	chmp4b	0.359407		ncbi_128693268	ifi30	ncbi_128705643	--	0.119244		ncbi_128691748	--	ncbi_128695794	--	0.181746		ncbi_128695770	CG31760	ncbi_128698917	Ppm1e	0.20957
ncbi_128694920	--	ncbi_128704795	REXO1L1	0.359406		MSTRG.9941	--	ncbi_128695912	CG4928	0.119223		ncbi_128692774	CYP3A21	ncbi_128699990	PNLIPRP2	0.181738		ncbi_128689502	Plod3	ncbi_128695351	Moe	0.209562
MSTRG.41477	--	ncbi_128701509	--	0.359404		MSTRG.324	--	ncbi_128699281	ABAT	0.119221		MSTRG.43494	--	MSTRG.4407	--	0.181731		ncbi_128692352	Dcp-1	ncbi_128692902	--	0.209532
MSTRG.22598	--	ncbi_128686892	--	0.359399		MSTRG.15162	--	ncbi_128692396	HPGDS	0.119181		ncbi_128695797	--	ncbi_128704676	GLY3	0.181707		ncbi_128690976	Ehd2	ncbi_128702462		0.209531
MSTRG.25734	--	MSTRG.30770	--	0.35938		ncbi_128698943	CYPA	ncbi_128703211	CROT	0.119171		MSTRG.41209	--	ncbi_128691869	FDXR	0.18162		MSTRG.21177	--	ncbi_128703412	46266	0.209527
ncbi_128684828	Uba1	ncbi_128689444	TUBA1A	0.35938		ncbi_128689303	Cst3	ncbi_128698059	--	0.119114		MSTRG.24174	--	MSTRG.9315	--	0.181617		ncbi_128693377	--	ncbi_128703396	SERPINB8	0.209524
ncbi_128697101		ncbi_128699919	--	0.359378		MSTRG.32002	--	ncbi_128695138	ssh	0.119048		ncbi_128696671	Hmgcll1	ncbi_128699979	Tent5c	0.18149		ncbi_128692204	A2M	ncbi_128698917	Ppm1e	0.209521
MSTRG.33943	RTase	ncbi_128697397	--	0.359369		MSTRG.21245	fabG	ncbi_128684476	--	0.119036		MSTRG.33563	--	ncbi_128694510		0.181484		ncbi_128693679	SMPD1	ncbi_128703412	46266	0.209485
MSTRG.13240	--	ncbi_128692350	egh	0.359363		MSTRG.40933	--	ncbi_128689935	--	0.119029		ncbi_128701335	FAHD1	ncbi_128703213	Gba	0.181484		MSTRG.9901	--	ncbi_128704888	Mlec	0.209478
MSTRG.24290	SLC2A7	ncbi_128697397	--	0.359357		ncbi_128688955	--	ncbi_128693562	FAAH2	0.119006		ncbi_128691748	--	ncbi_128693156	FRAS1	0.181424		ncbi_128687432	Ddx28	ncbi_128688971	--	0.209468
MSTRG.10034	--	MSTRG.13240	--	0.359336		ncbi_128703237	--	ncbi_128703465	--	0.119005		ncbi_128684964	Naalad2	ncbi_128697417	AADAT	0.181373		MSTRG.9554	--	ncbi_128692958	--	0.209466
MSTRG.10299	--	ncbi_128685726	Sacs	0.35932		MSTRG.32002	--	ncbi_128688967	UGT2B13	0.118995		MSTRG.41207	--	MSTRG.45319	--	0.181366		ncbi_128697708	agpat9l	ncbi_128700521	fax	0.209445
ncbi_128694920	--	ncbi_128706571	Parp11	0.359312		ncbi_128686521	Sam-S	ncbi_128688967	UGT2B13	0.118993		MSTRG.29731	RTase	ncbi_128684955	--	0.18136		ncbi_128690976	Ehd2	ncbi_128703412	46266	0.209444
MSTRG.4113	--	ncbi_128689444	TUBA1A	0.359311		ncbi_128692707	--	ncbi_128701124	Oat	0.118989		MSTRG.14794	--	ncbi_128692873	--	0.181355		ncbi_128684950	Mug2	ncbi_128696244	--	0.209439
MSTRG.13240	--	ncbi_128686898	USP8	0.359302		ncbi_128688967	UGT2B13	ncbi_128689303	Cst3	0.118987		ncbi_128692774	CYP3A21	ncbi_128697469	ine	0.181331		ncbi_128692852	ALF	ncbi_128693377	--	0.209437
MSTRG.20731	ADAMTS6	ncbi_128704979	--	0.359294		ncbi_128684590	Neo1	ncbi_128686521	Sam-S	0.11898		ncbi_128687708	UGT2B4	ncbi_128692873	--	0.181283		ncbi_128685519	PPAF1	ncbi_128695914	--	0.209414
MSTRG.26433	--	ncbi_128684962	VCP	0.359289		MSTRG.30368	--	ncbi_128687419	Nudt22	0.11897		MSTRG.40851	CYP4C1	ncbi_128699607	gbh-1	0.181244		ncbi_128696967	SNX12	ncbi_128704888	Mlec	0.209407
ncbi_128689444	TUBA1A	ncbi_128701368	smarcb1	0.359265		ncbi_128705658	Ctsc	ncbi_128706185	--	0.118947		ncbi_128689300	--	ncbi_128695792	--	0.181199		ncbi_128700521	fax	ncbi_128701370	HEBP2	0.209379
MSTRG.20731	ADAMTS6	ncbi_128692985	--	0.35926		ncbi_128686597	celD	ncbi_128688955	--	0.118946		MSTRG.24647	--	ncbi_128694589	ERAP1	0.181067		ncbi_128689536	Ptprg	ncbi_128694448	--	0.209362
ncbi_128698533	NARS	ncbi_128706450	--	0.359259		MSTRG.19988	--	ncbi_128692396	HPGDS	0.118937		ncbi_128695792	--	ncbi_128697588	K12H4.7	0.181009		ncbi_128692742	Eip74EF	ncbi_128701370	HEBP2	0.20934
MSTRG.19280	--	ncbi_128699919	--	0.359258		ncbi_128691348	Slc1a1	ncbi_128696683	IGF2BP2	0.118916		MSTRG.1715	--	ncbi_128695795	--	0.181007		MSTRG.34284	--	ncbi_128689535	--	0.209338
MSTRG.26434	--	MSTRG.30770	--	0.359256		ncbi_128687197	Scarb2	ncbi_128699281	ABAT	0.118905		MSTRG.42441	Bbox1	ncbi_128701335	FAHD1	0.180974		MSTRG.43523	--	ncbi_128698999	--	0.209332
MSTRG.30770	--	ncbi_128698182	EHBP1	0.359252		MSTRG.43932	--	MSTRG.43933	--	0.118898		MSTRG.40630	--	ncbi_128699990	PNLIPRP2	0.180895		MSTRG.6185	--	ncbi_128698999	--	0.209316
MSTRG.15930	--	ncbi_128696649	EHD3	0.359241		MSTRG.12126	--	MSTRG.21245	fabG	0.11886		MSTRG.43494	--	ncbi_128698743	Gale	0.180878		ncbi_128689535	--	ncbi_128698947	PPAF1	0.2093
ncbi_128691079	SLC17A5	ncbi_128696653	chmp4b	0.359237		MSTRG.18961	--	ncbi_128701152	Btg2	0.118835		MSTRG.45319	--	ncbi_128695796		0.180874		ncbi_128684950	Mug2	ncbi_128695661	Rel	0.209296
MSTRG.42820	Rac1	ncbi_128697397	--	0.359217		MSTRG.14944	--	ncbi_128705658	Ctsc	0.118812		MSTRG.30303	--	ncbi_128692612	PIM3	0.180869		ncbi_128693276	SPCC4B3.18	ncbi_128697708	agpat9l	0.209296
ncbi_128684588	ANXA13	ncbi_128692925	--	0.359215		ncbi_128687938	AKR1B1	ncbi_128699473	--	0.118806		MSTRG.2105	--	ncbi_128698743	Gale	0.18078		ncbi_128694943	Duox	ncbi_128696693	--	0.209285
MSTRG.13240	--	ncbi_128697045	MAPRE1	0.359204		MSTRG.40933	--	ncbi_128699843	--	0.118796		MSTRG.13364	--	ncbi_128699607	gbh-1	0.180777		ncbi_128685068	--	ncbi_128698818	--	0.20927
MSTRG.33943	RTase	ncbi_128693654	--	0.359202		MSTRG.43194	--	ncbi_128686521	Sam-S	0.118733		MSTRG.40630	--	ncbi_128692519	Acox3	0.180759		ncbi_128692852	ALF	ncbi_128698524	--	0.20927
ncbi_128684911	--	ncbi_128696649	EHD3	0.359186		ncbi_128699281	ABAT	ncbi_128703752	LACS8	0.118732		MSTRG.43769	--	ncbi_128702842	Ces2a	0.180682		ncbi_128692902	--	ncbi_128698691	mys	0.209263
ncbi_128689538	MED4	ncbi_128706547	Atpalpha	0.359178		ncbi_128698059	--	ncbi_128699874	Tmtc1	0.118714		MSTRG.4407	--	ncbi_128703214	HERPUD2	0.180676		ncbi_128689496	PLOD1	ncbi_128703396	SERPINB8	0.209235
ncbi_128694920	--	ncbi_128697823	Aats-cys	0.359166		MSTRG.3718	--	MSTRG.9941	--	0.118711		ncbi_128685104	PEAMT	ncbi_128699655	Foxo4	0.180624		ncbi_128695139	DCTN4	ncbi_128704888	Mlec	0.209232
ncbi_128698450	--	ncbi_128706576	--	0.359166		ncbi_128686521	Sam-S	ncbi_128686597	celD	0.118672		MSTRG.41207	--	ncbi_128695896	--	0.180613		ncbi_128687303	Slc7a6	ncbi_128703039	--	0.20921
ncbi_128687835	--	ncbi_128699835	--	0.359119		ncbi_128686521	Sam-S	ncbi_128688078	LCP2	0.118661		MSTRG.22026	--	ncbi_128700955	maf	0.180555		ncbi_128693270	--	ncbi_128703396	SERPINB8	0.209173
MSTRG.41375	Myo1e	ncbi_128700066	--	0.359087		ncbi_128687197	Scarb2	ncbi_128694298	Slc23a1	0.118655		MSTRG.37050	--	MSTRG.45319	--	0.180549		ncbi_128684197	Itgb1	ncbi_128692958	--	0.209172
ncbi_128684828	Uba1	ncbi_128700704	CTSB	0.359077		ncbi_128684476	--	ncbi_128699843	--	0.118646		MSTRG.4652	--	ncbi_128692519	Acox3	0.180514		ncbi_128695914	--	ncbi_128704888	Mlec	0.209169
ncbi_128700704	CTSB	ncbi_128704795	REXO1L1	0.35907		MSTRG.19988	--	ncbi_128695912	CG4928	0.11864		ncbi_128694510		ncbi_128703209	--	0.18047		ncbi_128693335	--	ncbi_128700387	NINJ2	0.209169
ncbi_128694231	SLC6A5	ncbi_128694447	etnppl	0.359054		MSTRG.35925	--	ncbi_128699874	Tmtc1	0.118635		MSTRG.40851	CYP4C1	ncbi_128694877	MTARC2	0.180455		ncbi_128695914	--	ncbi_128699155	--	0.209148
ncbi_128684113	Parp14	ncbi_128696649	EHD3	0.35905		ncbi_128685242	DAGLA	ncbi_128694775	cyp2m1	0.11863		MSTRG.43494	--	ncbi_128684939	--	0.180452		ncbi_128696693	--	ncbi_128702893	zfh1	0.20914
MSTRG.26434	--	ncbi_128696234	--	0.359044		ncbi_128699345	--	ncbi_128701580	pnc1	0.118626		MSTRG.37115	--	MSTRG.41209	--	0.180378		MSTRG.43523	--	ncbi_128698765	--	0.20911
ncbi_128700704	CTSB	ncbi_128701509	--	0.359043		MSTRG.21245	fabG	ncbi_128692218	--	0.118621		ncbi_128692069	Fras1	ncbi_128701335	FAHD1	0.180369		ncbi_128693679	SMPD1	ncbi_128702893	zfh1	0.209109
ncbi_128699440	Aspg	ncbi_128700704	CTSB	0.359031		MSTRG.20698	--	MSTRG.4912	--	0.118608		ncbi_128699607	gbh-1	ncbi_128701335	FAHD1	0.180357		ncbi_128689535	--	ncbi_128700706	shakB	0.209101
ncbi_128696279	--	ncbi_128700704	CTSB	0.359017		ncbi_128695138	ssh	ncbi_128702130	--	0.118598		ncbi_128698743	Gale	ncbi_128699990	PNLIPRP2	0.180304		ncbi_128686822	FAXDC2	ncbi_128700521	fax	0.209097
ncbi_128684900	SLC12A6	ncbi_128704979	--	0.359006		MSTRG.1134	--	ncbi_128697023	yin	0.118586		ncbi_128686091	Dhcr24	ncbi_128692069	Fras1	0.180276		ncbi_128692703	MMP25	ncbi_128699674	HPGD	0.209095
MSTRG.26434	--	ncbi_128706576	--	0.359005		MSTRG.23677	--	ncbi_128694624	HADHB	0.118584		ncbi_128684939	--	ncbi_128689290	GGCX	0.180237		ncbi_128684197	Itgb1	ncbi_128691143		0.209094
MSTRG.10034	--	ncbi_128689444	TUBA1A	0.359003		ncbi_128697698	znf207	ncbi_128702673	XDH	0.118579		MSTRG.42441	Bbox1	ncbi_128688467	--	0.180232		MSTRG.38082	PARP2	ncbi_128704864	VBP1	0.209084
ncbi_128699063	Tars1	ncbi_128702685	PCK2	0.358997		ncbi_128686597	celD	ncbi_128701603	--	0.118575		ncbi_128692612	PIM3	ncbi_128703214	HERPUD2	0.180134		ncbi_128689535	--	ncbi_128693335	--	0.209077
MSTRG.30770	--	ncbi_128696653	chmp4b	0.358995		ncbi_128689520	LST	ncbi_128699281	ABAT	0.118574		MSTRG.40851	CYP4C1	ncbi_128695792	--	0.180097		ncbi_128697708	agpat9l	ncbi_128704888	Mlec	0.209071
MSTRG.13240	--	ncbi_128684113	Parp14	0.358988		ncbi_128684590	Neo1	ncbi_128696359	ringer	0.118567		ncbi_128692082	ABCD4	ncbi_128695626	htyE	0.18006		ncbi_128691143		ncbi_128695790	dda1	0.209069
ncbi_128696649	EHD3	ncbi_128697268	TUBB4B	0.358988		ncbi_128695451	HPRT1	ncbi_128704862	Cyp3a11	0.118561		MSTRG.45319	--	ncbi_128693156	FRAS1	0.180047		ncbi_128695419	Tmcc2	ncbi_128700521	fax	0.209034
ncbi_128685726	Sacs	ncbi_128696973	--	0.35898		ncbi_128692396	HPGDS	ncbi_128700561	rps12	0.118549		ncbi_128692069	Fras1	ncbi_128697417	AADAT	0.180027		ncbi_128695351	Moe	ncbi_128703011	--	0.209014
MSTRG.42821	Rac1	ncbi_128696653	chmp4b	0.358978		ncbi_128696957	FABP7	ncbi_128699281	ABAT	0.118501		MSTRG.24128	--	ncbi_128695792	--	0.180006		ncbi_128692742	Eip74EF	ncbi_128703011	--	0.209003
MSTRG.22598	--	ncbi_128690849		0.358977		ncbi_128693555	--	ncbi_128700693	--	0.118442		MSTRG.24175	--	ncbi_128695896	--	0.179966		ncbi_128688971	--	ncbi_128693335	--	0.208995
ncbi_128696653	chmp4b	ncbi_128697941	nit2	0.358957		ncbi_128686521	Sam-S	ncbi_128694298	Slc23a1	0.118433		MSTRG.24647	--	MSTRG.40851	CYP4C1	0.179925		ncbi_128692905	--	ncbi_128696967	SNX12	0.208984
ncbi_128693032	Hdlbp	ncbi_128699919	--	0.358943		ncbi_128690596	cyp3a40	ncbi_128701895	CTSC	0.118416		ncbi_128688467	--	ncbi_128703214	HERPUD2	0.179904		ncbi_128693335	--	ncbi_128693377	--	0.208972
ncbi_128686767	hsp-16.2	ncbi_128689444	TUBA1A	0.358933		MSTRG.12138	--	ncbi_128687197	Scarb2	0.118387		MSTRG.43494	--	ncbi_128696655	--	0.179887		ncbi_128694942		ncbi_128699674	HPGD	0.208972
ncbi_128684371	BEST2	ncbi_128689444	TUBA1A	0.35892		ncbi_128699843	--	ncbi_128703086	zgc:77739	0.118381		MSTRG.24175	--	ncbi_128689300	--	0.17985		MSTRG.40316	--	ncbi_128693662	FCN1	0.208972
ncbi_128689765	birc7-a	ncbi_128704252	ITA	0.35892		ncbi_128699843	--	ncbi_128700693	--	0.118362		ncbi_128692873	--	ncbi_128697433	SLC17A5	0.179813		ncbi_128693550	Bm1_04115	ncbi_128695661	Rel	0.20897
MSTRG.13240	--	MSTRG.20097	--	0.358919		ncbi_128696359	ringer	ncbi_128699281	ABAT	0.118351		ncbi_128687708	UGT2B4	ncbi_128695973	CG32751	0.179798		ncbi_128689527	--	ncbi_128694222	TUB-2	0.208969
ncbi_128686892	--	ncbi_128694920	--	0.358918		ncbi_128696683	IGF2BP2	ncbi_128703286	celD	0.118344		MSTRG.22026	--	ncbi_128703213	Gba	0.17977		ncbi_128692828	--	ncbi_128693377	--	0.208959
ncbi_128686849	--	ncbi_128706450	--	0.358911		MSTRG.1134	--	ncbi_128703334	Clec4f	0.118342		ncbi_128689300	--	ncbi_128692543	CYP9E2	0.179745		ncbi_128695661	Rel	ncbi_128695770	CG31760	0.208947
MSTRG.1882	--	MSTRG.30770	--	0.35891		ncbi_128692707	--	ncbi_128693555	--	0.118263		ncbi_128697433	SLC17A5	ncbi_128698743	Gale	0.179743		ncbi_128686822	FAXDC2	ncbi_128698818	--	0.208923
MSTRG.7508	Alg10b	ncbi_128689765	birc7-a	0.358909		ncbi_128686597	celD	ncbi_128695476	ITIH2	0.118252		MSTRG.45319	--	ncbi_128684939	--	0.179741		ncbi_128698775	Ttc27	ncbi_128699643	--	0.208903
ncbi_128689582		ncbi_128700710		0.358899		ncbi_128688078	LCP2	ncbi_128699873	TMTC1	0.118247		MSTRG.40863	CYP4C1	MSTRG.4407	--	0.179722		ncbi_128694942		ncbi_128696244	--	0.208898
MSTRG.20731	ADAMTS6	ncbi_128698182	EHBP1	0.358885		ncbi_128699673	Cyp3a41a	ncbi_128700693	--	0.118224		ncbi_128695792	--	ncbi_128697433	SLC17A5	0.179684		ncbi_128693696	--	ncbi_128698765	--	0.208895
MSTRG.13240	--	ncbi_128695361	--	0.358873		ncbi_128684948	Mad2l1	ncbi_128699281	ABAT	0.118219		MSTRG.40630	--	ncbi_128695626	htyE	0.179668		ncbi_128692204	A2M	ncbi_128698999	--	0.208886
ncbi_128684962	VCP	ncbi_128695361	--	0.358871		ncbi_128699473	--	ncbi_128705995	Adh5	0.118204		ncbi_128688467	--	ncbi_128695792	--	0.179651		ncbi_128693550	Bm1_04115	ncbi_128703396	SERPINB8	0.208879
ncbi_128689444	TUBA1A	ncbi_128704927	ZFYVE1	0.35887		MSTRG.1134	--	ncbi_128697525	--	0.118176		ncbi_128697588	K12H4.7	ncbi_128703213	Gba	0.179637		ncbi_128684950	Mug2	ncbi_128690932	CLIPB4	0.208878
ncbi_128689326	SPRTN	ncbi_128698533	NARS	0.358869		ncbi_128700693	--	ncbi_128703286	celD	0.11817		ncbi_128694510		ncbi_128704896	SLC22A8	0.179595		MSTRG.22536	--	ncbi_128703039	--	0.208862
MSTRG.30770	--	ncbi_128696518	--	0.358858		ncbi_128688414	ade5	ncbi_128706185	--	0.118162		ncbi_128691954	--	ncbi_128703218	--	0.179588		MSTRG.6185	--	ncbi_128698765	--	0.208857
ncbi_128694447	etnppl	ncbi_128696279	--	0.358848		ncbi_128695912	CG4928	ncbi_128697927	--	0.118162		ncbi_128692873	--	ncbi_128695896	--	0.179572		ncbi_128684970	--	ncbi_128693270	--	0.208856
ncbi_128689444	TUBA1A	ncbi_128703474	Bcl7b	0.358845		MSTRG.43933	--	ncbi_128685503	Wdr77	0.11816		ncbi_128691954	--	ncbi_128699990	PNLIPRP2	0.179503		ncbi_128695661	Rel	ncbi_128701875	--	0.208836
MSTRG.1882	--	ncbi_128687835	--	0.35884		MSTRG.12138	--	ncbi_128700693	--	0.118155		MSTRG.13364	--	ncbi_128695626	htyE	0.179484		ncbi_128690742		ncbi_128695914	--	0.208835
MSTRG.4728	Pol	ncbi_128697094	Synj1	0.35884		ncbi_128699874	Tmtc1	ncbi_128701152	Btg2	0.118146		MSTRG.45319	--	ncbi_128695626	htyE	0.179482		ncbi_128694942		ncbi_128700468	--	0.208823
ncbi_128685726	Sacs	ncbi_128687835	--	0.358839		ncbi_128699673	Cyp3a41a	ncbi_128703286	celD	0.118132		MSTRG.28384	--	ncbi_128703213	Gba	0.17947		ncbi_128687400	--	ncbi_128703807	CLIPB4	0.208817
ncbi_128689326	SPRTN	ncbi_128693032	Hdlbp	0.358831		ncbi_128689777	aarsd1-b	ncbi_128694775	cyp2m1	0.11813		MSTRG.33591	--	ncbi_128694425	SLC22A6	0.179453		ncbi_128698818	--	ncbi_128700706	shakB	0.208807
MSTRG.25734	--	ncbi_128699919	--	0.358828		ncbi_128684866	NEK1	ncbi_128698905	Mcm10	0.118108		ncbi_128691869	FDXR	ncbi_128695896	--	0.179449		ncbi_128692852	ALF	ncbi_128703396	SERPINB8	0.20878
MSTRG.8139	--	ncbi_128705194	--	0.358822		ncbi_128697999	TRIP4	ncbi_128699874	Tmtc1	0.118105		ncbi_128692543	CYP9E2	ncbi_128696844	--	0.179445		ncbi_128698255	RGN	ncbi_128700521	fax	0.208776
ncbi_128696653	chmp4b	ncbi_128699063	Tars1	0.358816		ncbi_128686521	Sam-S	ncbi_128697748	--	0.118103		MSTRG.37050	--	ncbi_128692612	PIM3	0.17941		ncbi_128694222	TUB-2	ncbi_128696794		0.208758
MSTRG.13240	--	MSTRG.24551	--	0.358799		ncbi_128687889	PHGDH	ncbi_128701152	Btg2	0.118087		ncbi_128687708	UGT2B4	ncbi_128698806	--	0.17939		ncbi_128694656	--	ncbi_128698765	--	0.208752
ncbi_128701361	dhx8	ncbi_128703108	UGT2A1	0.358784		MSTRG.852	--	ncbi_128702673	XDH	0.118082		MSTRG.14794	--	ncbi_128695794	--	0.179373		ncbi_128687400	--	ncbi_128693679	SMPD1	0.208749
ncbi_128686227	--	ncbi_128704795	REXO1L1	0.35878		ncbi_128699172	rdx	ncbi_128699345	--	0.118063		MSTRG.13364	--	ncbi_128692519	Acox3	0.179346		ncbi_128693276	SPCC4B3.18	ncbi_128699089	MICALL2	0.208722
MSTRG.13240	--	ncbi_128689313	ppp4cb	0.358777		ncbi_128695138	ssh	ncbi_128705643	--	0.118062		MSTRG.14794	--	ncbi_128694510		0.179313		ncbi_128704864	VBP1	ncbi_128706544	MYO1E	0.208713
MSTRG.34794	--	ncbi_128687835	--	0.358767		ncbi_128697525	--	ncbi_128701124	Oat	0.118056		MSTRG.33032	EH1	ncbi_128703209	--	0.179279		ncbi_128689496	PLOD1	ncbi_128692920	PTPRT	0.208712
ncbi_128686242	ChT	ncbi_128699919	--	0.358764		ncbi_128698790	--	ncbi_128699872	--	0.118055		MSTRG.35223	--	ncbi_128688467	--	0.179245		ncbi_128685519	PPAF1	ncbi_128695770	CG31760	0.208706
ncbi_128689996	--	ncbi_128693648	Smyd4	0.358758		ncbi_128696058	--	ncbi_128703086	zgc:77739	0.118038		MSTRG.9315	--	ncbi_128694877	MTARC2	0.179199		ncbi_128688477	PLPP3	ncbi_128698917	Ppm1e	0.20868
ncbi_128689765	birc7-a	ncbi_128692023	--	0.358743		ncbi_128692218	--	ncbi_128705643	--	0.118026		ncbi_128692543	CYP9E2	ncbi_128697469	ine	0.179103		ncbi_128693679	SMPD1	ncbi_128698691	mys	0.20866
ncbi_128684900	SLC12A6	ncbi_128702685	PCK2	0.358725		ncbi_128691348	Slc1a1	ncbi_128699673	Cyp3a41a	0.118025		MSTRG.14794	--	ncbi_128684955	--	0.179096		ncbi_128690868	Nrg	ncbi_128696244	--	0.208655
MSTRG.33943	RTase	ncbi_128684900	SLC12A6	0.358722		ncbi_128685242	DAGLA	ncbi_128698059	--	0.117999		MSTRG.40630	--	ncbi_128699607	gbh-1	0.179083		ncbi_128686024	Traf6	ncbi_128698765	--	0.208653
ncbi_128684962	VCP	ncbi_128697823	Aats-cys	0.3587		ncbi_128687889	PHGDH	ncbi_128699304	GA14587	0.117994		MSTRG.29731	RTase	ncbi_128695792	--	0.178993		ncbi_128704389	RICTOR	ncbi_128704888	Mlec	0.208647
ncbi_128693654	--	ncbi_128696973	--	0.358687		MSTRG.4912	--	ncbi_128699281	ABAT	0.11799		MSTRG.33561	--	MSTRG.41207	--	0.178979		MSTRG.21986	--	ncbi_128690905	mrm3a	0.208624
ncbi_128686039	--	ncbi_128696653	chmp4b	0.358682		ncbi_128689935	--	ncbi_128705658	Ctsc	0.117989		MSTRG.33561	--	ncbi_128694792	ycbX	0.178974		MSTRG.22536	--	ncbi_128696244	--	0.208598
MSTRG.18552	--	ncbi_128701509	--	0.358674		MSTRG.40933	--	ncbi_128693236	Hydr2	0.117977		ncbi_128693156	FRAS1	ncbi_128694589	ERAP1	0.178945		ncbi_128693723	GNB5	ncbi_128699643	--	0.208595
ncbi_128685213		ncbi_128694920	--	0.358669		ncbi_128695680	HNRNPR	ncbi_128699473	--	0.117936		ncbi_128689290	GGCX	ncbi_128698806	--	0.178923		ncbi_128686657	--	ncbi_128699991	--	0.20859
ncbi_128690849		ncbi_128697048	CYP6K1	0.358662		MSTRG.8323	--	ncbi_128687889	PHGDH	0.117918		MSTRG.2105	--	MSTRG.35223	--	0.178919		ncbi_128692352	Dcp-1	ncbi_128694448	--	0.208571
ncbi_128690274	PAK1	ncbi_128701509	--	0.358658		ncbi_128688557	Acss3	ncbi_128699456	--	0.117917		ncbi_128687762	IYD	ncbi_128687928	IYD	0.178785		ncbi_128689536	Ptprg	ncbi_128706439	--	0.208567
MSTRG.33942	RTase	MSTRG.6288	--	0.358639		ncbi_128686597	celD	ncbi_128703465	--	0.117889		ncbi_128695794	--	ncbi_128695896	--	0.178761		ncbi_128699674	HPGD	ncbi_128700593	--	0.208561
MSTRG.20731	ADAMTS6	MSTRG.22598	--	0.358607		ncbi_128686824	--	ncbi_128687889	PHGDH	0.117887		ncbi_128695973	CG32751	ncbi_128697588	K12H4.7	0.178755		ncbi_128689527	--	ncbi_128693276	SPCC4B3.18	0.208558
ncbi_128686242	ChT	ncbi_128693654	--	0.3586		ncbi_128693562	FAAH2	ncbi_128705658	Ctsc	0.117862		ncbi_128685280	--	ncbi_128691869	FDXR	0.178693		MSTRG.3461	--	ncbi_128698923	--	0.208542
MSTRG.30770	--	MSTRG.33942	RTase	0.358598		MSTRG.18961	--	ncbi_128692689	Zfp36l2	0.117856		MSTRG.41207	--	ncbi_128704896	SLC22A8	0.178632		ncbi_128685068	--	ncbi_128688971	--	0.208531
ncbi_128686849	--	ncbi_128699440	Aspg	0.358592		ncbi_128689903	Glb1l2	ncbi_128692396	HPGDS	0.117836		MSTRG.27276	jockey\pol	ncbi_128700955	maf	0.178631		ncbi_128695139	DCTN4	ncbi_128698765	--	0.208508
MSTRG.1882	--	ncbi_128699075	TARS1	0.358591		MSTRG.30368	--	ncbi_128703286	celD	0.117835		MSTRG.24128	--	ncbi_128687762	IYD	0.178572		ncbi_128692742	Eip74EF	ncbi_128706577	Mmp3	0.208505
ncbi_128693890	Ttn	ncbi_128696649	EHD3	0.358586		MSTRG.40933	--	ncbi_128687348	--	0.117823		MSTRG.27276	jockey\pol	ncbi_128684964	Naalad2	0.17857		MSTRG.2631	--	ncbi_128698923	--	0.208495
ncbi_128693032	Hdlbp	ncbi_128696279	--	0.358577		ncbi_128698582	--	ncbi_128702130	--	0.117821		ncbi_128697417	AADAT	ncbi_128703214	HERPUD2	0.178521		ncbi_128689535	--	ncbi_128695139	DCTN4	0.20849
ncbi_128697238	--	ncbi_128698533	NARS	0.358563		ncbi_128696359	ringer	ncbi_128699873	TMTC1	0.117761		ncbi_128685104	PEAMT	ncbi_128687708	UGT2B4	0.178516		MSTRG.38082	PARP2	ncbi_128695914	--	0.208478
MSTRG.10259	--	ncbi_128687835	--	0.358563		ncbi_128686521	Sam-S	ncbi_128690596	cyp3a40	0.117757		ncbi_128686349	ARSF	ncbi_128692873	--	0.178476		ncbi_128693662	FCN1	ncbi_128698818	--	0.208465
ncbi_128689765	birc7-a	ncbi_128692990	--	0.358562		ncbi_128689520	LST	ncbi_128705658	Ctsc	0.117752		ncbi_128694425	SLC22A6	ncbi_128697417	AADAT	0.17846		ncbi_128694222	TUB-2	ncbi_128703396	SERPINB8	0.208462
ncbi_128691881	ADAMTS3	ncbi_128700704	CTSB	0.358553		ncbi_128685242	DAGLA	ncbi_128703237	--	0.117737		MSTRG.22026	--	ncbi_128694510		0.178455		ncbi_128698524	--	ncbi_128704302	CPO	0.20845
ncbi_128692957	RNF14	ncbi_128696649	EHD3	0.35855		MSTRG.1134	--	ncbi_128692218	--	0.117728		ncbi_128688467	--	ncbi_128695626	htyE	0.178419		ncbi_128689502	Plod3	ncbi_128703396	SERPINB8	0.20842
ncbi_128699919	--	ncbi_128702685	PCK2	0.358549		ncbi_128688120	--	ncbi_128699122	--	0.117709		MSTRG.14794	--	ncbi_128698365		0.178416		ncbi_128689299	PTPRB	ncbi_128689535	--	0.208412
ncbi_128685726	Sacs	ncbi_128700704	CTSB	0.358525		ncbi_128685242	DAGLA	ncbi_128686473	sgk1-a	0.117708		ncbi_128684939	--	ncbi_128703214	HERPUD2	0.178406		ncbi_128692703	MMP25	ncbi_128695661	Rel	0.208407
ncbi_128689996	--	ncbi_128690381	--	0.35848		ncbi_128704269	CAC	ncbi_128705962	CYP15C1	0.117695		MSTRG.33561	--	ncbi_128684955	--	0.178398		ncbi_128685519	PPAF1	ncbi_128704893	--	0.208404
MSTRG.6288	--	ncbi_128702685	PCK2	0.358475		ncbi_128689303	Cst3	ncbi_128693555	--	0.117668		ncbi_128687762	IYD	ncbi_128695896	--	0.178324		ncbi_128696967	SNX12	ncbi_128701973	--	0.208397
MSTRG.11901	--	MSTRG.13240	--	0.358474		ncbi_128690801	--	ncbi_128701124	Oat	0.117655		MSTRG.33591	--	ncbi_128695796		0.178321		ncbi_128689753	--	ncbi_128694233	usp37	0.20839
MSTRG.13240	--	MSTRG.42818	--	0.358465		ncbi_128696058	--	ncbi_128699873	TMTC1	0.117642		ncbi_128685104	PEAMT	ncbi_128692082	ABCD4	0.178284		ncbi_128687400	--	ncbi_128706577	Mmp3	0.20839
ncbi_128685213		ncbi_128687898	ABCC1	0.358459		ncbi_128694775	cyp2m1	ncbi_128698943	CYPA	0.117625		ncbi_128687708	UGT2B4	ncbi_128699990	PNLIPRP2	0.178258		ncbi_128692742	Eip74EF	ncbi_128692828	--	0.208387
MSTRG.1882	--	ncbi_128684900	SLC12A6	0.358436		ncbi_128687197	Scarb2	ncbi_128698790	--	0.117621		MSTRG.41209	--	ncbi_128691748	--	0.178256		ncbi_128694222	TUB-2	ncbi_128698818	--	0.208376
MSTRG.13240	--	MSTRG.18084	--	0.358433		ncbi_128685242	DAGLA	ncbi_128686597	celD	0.117618		MSTRG.20529	PolD1	ncbi_128684964	Naalad2	0.178206		MSTRG.2631	--	ncbi_128695351	Moe	0.208363
ncbi_128684962	VCP	ncbi_128693608	sqd	0.358431		ncbi_128688533	Gba	ncbi_128690801	--	0.117614		MSTRG.35223	--	ncbi_128704676	GLY3	0.178203		ncbi_128694357	COMP	ncbi_128703396	SERPINB8	0.208322
ncbi_128689582		ncbi_128704795	REXO1L1	0.358404		ncbi_128694298	Slc23a1	ncbi_128705995	Adh5	0.117611		MSTRG.28384	--	ncbi_128692069	Fras1	0.178197		ncbi_128696078	RPS6KA3	ncbi_128700521	fax	0.208306
ncbi_128691881	ADAMTS3	ncbi_128697101		0.358404		ncbi_128684476	--	ncbi_128692689	Zfp36l2	0.117608		ncbi_128703218	--	ncbi_128704896	SLC22A8	0.178153		ncbi_128690211	Inx3	ncbi_128690742		0.208304
ncbi_128696279	--	ncbi_128705163	--	0.358396		ncbi_128701895	CTSC	ncbi_128704821	--	0.117606		MSTRG.29731	RTase	ncbi_128684939	--	0.178092		ncbi_128692920	PTPRT	ncbi_128693550	Bm1_04115	0.208303
MSTRG.30770	--	ncbi_128693032	Hdlbp	0.358395		MSTRG.19988	--	ncbi_128699281	ABAT	0.117593		MSTRG.1715	--	ncbi_128691954	--	0.178071		ncbi_128684950	Mug2	ncbi_128699674	HPGD	0.208284
ncbi_128697857	Tktl2	ncbi_128699919	--	0.358391		ncbi_128686521	Sam-S	ncbi_128695680	HNRNPR	0.11758		ncbi_128695839	bib	ncbi_128702842	Ces2a	0.17807		MSTRG.2101	--	ncbi_128691143		0.208273
MSTRG.13240	--	ncbi_128705096	ODC1	0.358378		ncbi_128689505	--	ncbi_128699473	--	0.117573		MSTRG.29731	RTase	MSTRG.33032	EH1	0.178064		ncbi_128691704	CYTB5-D	ncbi_128693335	--	0.208246
MSTRG.26768	--	ncbi_128706571	Parp11	0.358377		ncbi_128689504	SULT1E1	ncbi_128703286	celD	0.117558		ncbi_128694510		ncbi_128697588	K12H4.7	0.178042		ncbi_128692711	serpinb1	ncbi_128705672	Act5C	0.208239
ncbi_128689444	TUBA1A	ncbi_128696044	timm13-b	0.358371		ncbi_128697748	--	ncbi_128705658	Ctsc	0.117545		ncbi_128692612	PIM3	ncbi_128692774	CYP3A21	0.178035		ncbi_128694942		ncbi_128700593	--	0.208235
ncbi_128685130	--	ncbi_128696279	--	0.358366		ncbi_128688955	--	ncbi_128703465	--	0.117543		ncbi_128703214	HERPUD2	ncbi_128704676	GLY3	0.178033		ncbi_128698775	Ttc27	ncbi_128698999	--	0.208223
ncbi_128686849	--	ncbi_128687898	ABCC1	0.358354		ncbi_128692689	Zfp36l2	ncbi_128703086	zgc:77739	0.117525		MSTRG.14794	--	MSTRG.6807	pol	0.177983		ncbi_128694222	TUB-2	ncbi_128704893	--	0.208213
ncbi_128694231	SLC6A5	ncbi_128704795	REXO1L1	0.358347		ncbi_128693588	cyp-44A1	ncbi_128700693	--	0.117525		MSTRG.33561	--	MSTRG.35223	--	0.177957		ncbi_128690211	Inx3	ncbi_128693276	SPCC4B3.18	0.208213
ncbi_128689444	TUBA1A	ncbi_128692350	egh	0.358345		MSTRG.21245	fabG	ncbi_128705962	CYP15C1	0.117511		ncbi_128688467	--	ncbi_128693156	FRAS1	0.177928		ncbi_128694305	HSPA8	ncbi_128696967	SNX12	0.20821
ncbi_128694231	SLC6A5	ncbi_128699075	TARS1	0.358316		ncbi_128701124	Oat	ncbi_128701603	--	0.117505		MSTRG.41207	--	ncbi_128691869	FDXR	0.177922		ncbi_128689535	--	ncbi_128705176	botv	0.208195
MSTRG.28172	ODC1	ncbi_128684962	VCP	0.358291		ncbi_128699456	--	ncbi_128699473	--	0.11747		MSTRG.24175	--	ncbi_128695795	--	0.177912		ncbi_128696967	SNX12	ncbi_128698999	--	0.208181
MSTRG.4728	Pol	ncbi_128689996	--	0.35829		ncbi_128684590	Neo1	ncbi_128701152	Btg2	0.117457		ncbi_128694510		ncbi_128697433	SLC17A5	0.177897		ncbi_128692711	serpinb1	ncbi_128693270	--	0.208168
ncbi_128686482	Eif2ak3	ncbi_128689444	TUBA1A	0.358276		MSTRG.12126	--	ncbi_128694464	phc-2	0.117435		ncbi_128694877	MTARC2	ncbi_128697417	AADAT	0.177862		ncbi_128693679	SMPD1	ncbi_128694943	Duox	0.208155
ncbi_128691868	Gld	ncbi_128699919	--	0.358271		ncbi_128704862	Cyp3a11	ncbi_128705643	--	0.117417		ncbi_128688467	--	ncbi_128699979	Tent5c	0.177812		ncbi_128692504	SERPINB3	ncbi_128700521	fax	0.208142
MSTRG.1710	--	ncbi_128691881	ADAMTS3	0.358267		ncbi_128697023	yin	ncbi_128705962	CYP15C1	0.117386		MSTRG.40863	CYP4C1	ncbi_128694792	ycbX	0.177781		ncbi_128693335	--	ncbi_128699674	HPGD	0.20808
ncbi_128689765	birc7-a	ncbi_128700843	CPNE9	0.358249		ncbi_128687197	Scarb2	ncbi_128699873	TMTC1	0.117379		MSTRG.45319	--	ncbi_128695795	--	0.177766		ncbi_128689592	SMARCC2	ncbi_128703412	46266	0.208074
ncbi_128684918	--	ncbi_128689444	TUBA1A	0.358248		ncbi_128685242	DAGLA	ncbi_128695902	pain	0.117378		ncbi_128702815	--	ncbi_128704896	SLC22A8	0.177682		ncbi_128692920	PTPRT	ncbi_128698999	--	0.208063
ncbi_128693785	Smyd4	ncbi_128696653	chmp4b	0.358239		ncbi_128698059	--	ncbi_128702673	XDH	0.117345		MSTRG.20529	PolD1	ncbi_128694792	ycbX	0.177621		ncbi_128691143		ncbi_128692204	A2M	0.208055
ncbi_128685235	ZNFX1	ncbi_128700704	CTSB	0.358236		ncbi_128692707	--	ncbi_128703334	Clec4f	0.11734		ncbi_128694792	ycbX	ncbi_128703214	HERPUD2	0.177572		ncbi_128692902	--	ncbi_128703412	46266	0.208052
MSTRG.15974	--	ncbi_128706571	Parp11	0.358233		ncbi_128688078	LCP2	ncbi_128699819	--	0.117318		ncbi_128691748	--	ncbi_128695796		0.177538		ncbi_128689535	--	ncbi_128698691	mys	0.208018
MSTRG.33943	RTase	ncbi_128691922	Pdk	0.358228		ncbi_128686824	--	ncbi_128692066	Abca9	0.117298		MSTRG.28384	--	ncbi_128703214	HERPUD2	0.177532		ncbi_128685519	PPAF1	ncbi_128698691	mys	0.208
MSTRG.11910	Cals	ncbi_128689444	TUBA1A	0.358216		ncbi_128689777	aarsd1-b	ncbi_128692689	Zfp36l2	0.117297		ncbi_128692873	--	ncbi_128696671	Hmgcll1	0.177506		ncbi_128698923	--	ncbi_128698999	--	0.20799
MSTRG.33943	RTase	ncbi_128697094	Synj1	0.358216		MSTRG.45199	--	ncbi_128684476	--	0.117275		ncbi_128691869	FDXR	ncbi_128695626	htyE	0.177491		ncbi_128688971	--	ncbi_128692352	Dcp-1	0.207977
ncbi_128690381	--	ncbi_128691922	Pdk	0.358194		ncbi_128684805	melk	ncbi_128687889	PHGDH	0.117273		ncbi_128691869	FDXR	ncbi_128692774	CYP3A21	0.177479		MSTRG.6185	--	ncbi_128703412	46266	0.207967
ncbi_128689996	--	ncbi_128706576	--	0.358192		MSTRG.1134	--	ncbi_128704821	--	0.117257		ncbi_128687762	IYD	ncbi_128692873	--	0.177475		ncbi_128690282	mthl1	ncbi_128696967	SNX12	0.207959
ncbi_128685486	elovl6	ncbi_128689444	TUBA1A	0.35817		ncbi_128684805	melk	ncbi_128695912	CG4928	0.117257		ncbi_128695794	--	ncbi_128704676	GLY3	0.177412		ncbi_128695661	Rel	ncbi_128705672	Act5C	0.207958
MSTRG.13240	--	MSTRG.4113	--	0.358166		MSTRG.20699	--	ncbi_128686824	--	0.117228		MSTRG.24128	--	ncbi_128698806	--	0.177399		ncbi_128690211	Inx3	ncbi_128698917	Ppm1e	0.207953
MSTRG.33943	RTase	ncbi_128700656	SOCS2	0.358163		MSTRG.32978	--	MSTRG.40933	--	0.117224		ncbi_128692543	CYP9E2	ncbi_128694425	SLC22A6	0.177394		ncbi_128685068	--	ncbi_128693550	Bm1_04115	0.207941
ncbi_128697048	CYP6K1	ncbi_128699075	TARS1	0.358156		ncbi_128699281	ABAT	ncbi_128701580	pnc1	0.117201		MSTRG.28384	--	ncbi_128695792	--	0.177348		ncbi_128690905	mrm3a	ncbi_128698765	--	0.207909
MSTRG.13240	--	ncbi_128700066	--	0.358154		MSTRG.12126	--	MSTRG.20699	--	0.117133		ncbi_128692543	CYP9E2	ncbi_128692612	PIM3	0.177329		ncbi_128690742		ncbi_128698691	mys	0.20788
MSTRG.30770	--	ncbi_128685235	ZNFX1	0.358136		ncbi_128686521	Sam-S	ncbi_128697927	--	0.11713		MSTRG.40630	--	ncbi_128700955	maf	0.177258		ncbi_128689753	--	ncbi_128698765	--	0.207873
ncbi_128700656	SOCS2	ncbi_128704795	REXO1L1	0.358133		MSTRG.8323	--	ncbi_128703286	celD	0.117122		ncbi_128692082	ABCD4	ncbi_128695795	--	0.17725		ncbi_128693679	SMPD1	ncbi_128698818	--	0.207865
MSTRG.35924	--	ncbi_128689765	birc7-a	0.35813		ncbi_128694464	phc-2	ncbi_128705643	--	0.117112		ncbi_128692082	ABCD4	ncbi_128692519	Acox3	0.177191		ncbi_128685068	--	ncbi_128692703	MMP25	0.207856
MSTRG.13240	--	ncbi_128687678	Tm9sf2	0.35813		ncbi_128690379	--	ncbi_128700693	--	0.117061		MSTRG.45319	--	ncbi_128691887	hdac8	0.177085		ncbi_128692902	--	ncbi_128693270	--	0.207848
ncbi_128685235	ZNFX1	ncbi_128689326	SPRTN	0.358098		ncbi_128703752	LACS8	ncbi_128705658	Ctsc	0.117053		MSTRG.14794	--	ncbi_128695792	--	0.177077		ncbi_128690742		ncbi_128692742	Eip74EF	0.207829
ncbi_128694922	--	ncbi_128697823	Aats-cys	0.358094		ncbi_128688414	ade5	ncbi_128699819	--	0.117037		MSTRG.4407	--	ncbi_128688715	--	0.176996		MSTRG.9901	--	ncbi_128692958	--	0.20782
MSTRG.13240	--	ncbi_128691868	Gld	0.358093		ncbi_128695476	ITIH2	ncbi_128697023	yin	0.117036		MSTRG.24175	--	ncbi_128684955	--	0.176945		ncbi_128686770	PIGA	ncbi_128693335	--	0.207801
MSTRG.22598	--	ncbi_128685726	Sacs	0.358091		MSTRG.35925	--	ncbi_128695902	pain	0.117026		MSTRG.24128	--	ncbi_128684939	--	0.176944		MSTRG.22536	--	ncbi_128686518	--	0.207775
ncbi_128689765	birc7-a	ncbi_128698916		0.358089		ncbi_128697999	TRIP4	ncbi_128706185	--	0.116938		MSTRG.20529	PolD1	ncbi_128694510		0.176938		ncbi_128692711	serpinb1	ncbi_128696244	--	0.207767
ncbi_128689444	TUBA1A	ncbi_128697094	Synj1	0.358082		MSTRG.20698	--	ncbi_128696058	--	0.116932		MSTRG.28384	--	ncbi_128703218	--	0.176922		ncbi_128692106	Galphao	ncbi_128693276	SPCC4B3.18	0.207764
MSTRG.13240	--	ncbi_128691721	mesh	0.358076		MSTRG.36049	--	ncbi_128686521	Sam-S	0.116915		ncbi_128685280	--	ncbi_128697469	ine	0.176913		ncbi_128692352	Dcp-1	ncbi_128693270	--	0.207742
ncbi_128690849		ncbi_128699440	Aspg	0.358071		MSTRG.3718	--	ncbi_128701580	pnc1	0.116897		MSTRG.29731	RTase	ncbi_128702842	Ces2a	0.176901		ncbi_128692352	Dcp-1	ncbi_128695661	Rel	0.207739
ncbi_128692985	--	ncbi_128706576	--	0.358065		MSTRG.34206	Cpa2	ncbi_128693268	ifi30	0.116862		MSTRG.27276	jockey\pol	ncbi_128694510		0.176901		ncbi_128698765	--	ncbi_128705672	Act5C	0.207732
ncbi_128691868	Gld	ncbi_128700704	CTSB	0.358058		MSTRG.20670	--	ncbi_128704269	CAC	0.116837		ncbi_128697417	AADAT	ncbi_128704676	GLY3	0.176875		ncbi_128686329	--	ncbi_128689536	Ptprg	0.207725
ncbi_128697722	--	ncbi_128706576	--	0.358052		ncbi_128699473	--	ncbi_128705643	--	0.116818		ncbi_128688467	--	ncbi_128703213	Gba	0.176863		ncbi_128693679	SMPD1	ncbi_128696078	RPS6KA3	0.207721
MSTRG.12288	Macrod2	ncbi_128689444	TUBA1A	0.358027		ncbi_128684476	--	ncbi_128685242	DAGLA	0.116811		MSTRG.40863	CYP4C1	ncbi_128692069	Fras1	0.176817		ncbi_128694943	Duox	ncbi_128703396	SERPINB8	0.207716
ncbi_128685726	Sacs	ncbi_128692985	--	0.358026		MSTRG.32002	--	ncbi_128703237	--	0.116806		MSTRG.4652	--	ncbi_128694510		0.176804		ncbi_128692706	SERPINB1	ncbi_128693679	SMPD1	0.207699
MSTRG.45165	--	ncbi_128684900	SLC12A6	0.358023		ncbi_128688120	--	ncbi_128703086	zgc:77739	0.116789		ncbi_128689300	--	ncbi_128692774	CYP3A21	0.176764		ncbi_128691143		ncbi_128695834	Mrpl47	0.20769
MSTRG.11831	Cals	MSTRG.13240	--	0.358013		ncbi_128688967	UGT2B13	ncbi_128699473	--	0.116786		MSTRG.14794	--	ncbi_128698743	Gale	0.176727		ncbi_128695351	Moe	ncbi_128702701	pat-4	0.20768
ncbi_128685709	--	ncbi_128689765	birc7-a	0.35801		MSTRG.20698	--	ncbi_128692355	RAB5B	0.116759		MSTRG.14794	--	ncbi_128687762	IYD	0.176716		ncbi_128690211	Inx3	ncbi_128703396	SERPINB8	0.207676
ncbi_128692985	--	ncbi_128697238	--	0.358005		MSTRG.36330	TIGD1	ncbi_128684805	melk	0.116758		MSTRG.33032	EH1	MSTRG.40851	CYP4C1	0.176682		ncbi_128692352	Dcp-1	ncbi_128694630	--	0.207673
MSTRG.30101	--	MSTRG.30770	--	0.357996		ncbi_128689777	aarsd1-b	ncbi_128699874	Tmtc1	0.116722		MSTRG.45319	--	ncbi_128695797	--	0.176666		ncbi_128689299	PTPRB	ncbi_128699643	--	0.207661
MSTRG.10299	--	ncbi_128701361	dhx8	0.357973		MSTRG.20699	--	ncbi_128684476	--	0.11671		ncbi_128692774	CYP3A21	ncbi_128704676	GLY3	0.176636		ncbi_128691225	--	ncbi_128698765	--	0.207658
ncbi_128684944	KCTD9	ncbi_128700704	CTSB	0.35797		ncbi_128699874	Tmtc1	ncbi_128703237	--	0.116694		MSTRG.4407	--	ncbi_128695973	CG32751	0.176602		ncbi_128693335	--	ncbi_128698524	--	0.207644
ncbi_128688542	--	ncbi_128700066	--	0.35797		ncbi_128694263	Gstt2	ncbi_128699281	ABAT	0.116683		MSTRG.43494	--	ncbi_128699979	Tent5c	0.1766		ncbi_128693723	GNB5	ncbi_128698765	--	0.207643
ncbi_128689326	SPRTN	ncbi_128704795	REXO1L1	0.357969		ncbi_128699874	Tmtc1	ncbi_128702130	--	0.116649		MSTRG.30303	--	ncbi_128698806	--	0.176598		MSTRG.30424	TIGD1	ncbi_128700521	fax	0.207643
MSTRG.4728	Pol	ncbi_128687835	--	0.357965		ncbi_128692355	RAB5B	ncbi_128699873	TMTC1	0.116637		MSTRG.27276	jockey\pol	MSTRG.33032	EH1	0.176591		MSTRG.38082	PARP2	ncbi_128695351	Moe	0.207635
MSTRG.20694	TIGD1	ncbi_128689582		0.357958		MSTRG.3718	--	ncbi_128689935	--	0.116636		MSTRG.4652	--	ncbi_128693156	FRAS1	0.176557		ncbi_128684956	PPP1R9A	ncbi_128703412	46266	0.207614
ncbi_128700066	--	ncbi_128700704	CTSB	0.357958		ncbi_128689160	--	ncbi_128689505	--	0.116621		MSTRG.43494	--	ncbi_128698806	--	0.176532		ncbi_128684956	PPP1R9A	ncbi_128692352	Dcp-1	0.207603
ncbi_128690849		ncbi_128694231	SLC6A5	0.357934		ncbi_128686824	--	ncbi_128689303	Cst3	0.116608		MSTRG.24174	--	ncbi_128703213	Gba	0.176519		ncbi_128689536	Ptprg	ncbi_128700593	--	0.207594
MSTRG.44996	--	ncbi_128686849	--	0.357922		ncbi_128684476	--	ncbi_128694775	cyp2m1	0.116588		MSTRG.2105	--	ncbi_128702815	--	0.176425		ncbi_128689522	MRC2	ncbi_128695351	Moe	0.20758
MSTRG.2525	--	MSTRG.8139	--	0.357916		MSTRG.13463	pih1d1	MSTRG.23677	--	0.116582		ncbi_128687708	UGT2B4	ncbi_128692543	CYP9E2	0.176419		ncbi_128693335	--	ncbi_128701738	tpi1b	0.207574
MSTRG.18084	--	ncbi_128690849		0.357886		ncbi_128688533	Gba	ncbi_128698943	CYPA	0.116567		ncbi_128694877	MTARC2	ncbi_128703209	--	0.176271		ncbi_128689535	--	ncbi_128701973	--	0.207563
ncbi_128684962	VCP	ncbi_128696029	cdc123	0.357861		ncbi_128689303	Cst3	ncbi_128696683	IGF2BP2	0.116562		MSTRG.33591	--	MSTRG.41207	--	0.176261		ncbi_128691101	--	ncbi_128700521	fax	0.207563
MSTRG.14489	--	ncbi_128699919	--	0.357855		ncbi_128688955	--	ncbi_128694775	cyp2m1	0.11655		MSTRG.37050	--	MSTRG.9315	--	0.176216		ncbi_128684970	--	ncbi_128690211	Inx3	0.207559
ncbi_128686029	Abca3	ncbi_128696653	chmp4b	0.357854		MSTRG.1868	--	ncbi_128699473	--	0.11654		ncbi_128694792	ycbX	ncbi_128696844	--	0.176211		ncbi_128695834	Mrpl47	ncbi_128704888	Mlec	0.207551
MSTRG.13240	--	ncbi_128684738	TARDBP	0.357847		MSTRG.34206	Cpa2	ncbi_128699304	GA14587	0.11654		ncbi_128691954	--	ncbi_128702332	LYSA1	0.17618		ncbi_128691143		ncbi_128694233	usp37	0.207514
MSTRG.15974	--	ncbi_128700704	CTSB	0.357839		MSTRG.11423	--	ncbi_128688967	UGT2B13	0.11654		ncbi_128692612	PIM3	ncbi_128693156	FRAS1	0.176163		MSTRG.20882	--	ncbi_128689535	--	0.207513
ncbi_128690907	Chic2	ncbi_128696653	chmp4b	0.357831		ncbi_128688955	--	ncbi_128695680	HNRNPR	0.116528		MSTRG.29731	RTase	ncbi_128700955	maf	0.176137		MSTRG.43000	--	ncbi_128688971	--	0.20751
MSTRG.13240	--	ncbi_128700710		0.35783		ncbi_128697314	Orct	ncbi_128703211	CROT	0.116522		MSTRG.27276	jockey\pol	ncbi_128698365		0.17613		ncbi_128692706	SERPINB1	ncbi_128693336	--	0.207488
MSTRG.4636	--	ncbi_128684962	VCP	0.357828		ncbi_128702577	IscW_ISCW007295	ncbi_128703752	LACS8	0.116522		ncbi_128703213	Gba	ncbi_128706143	--	0.176127		ncbi_128703412	46266	ncbi_128704236	ADAP1	0.207488
ncbi_128689765	birc7-a	ncbi_128700627	--	0.357826		MSTRG.20698	--	ncbi_128704269	CAC	0.116517		ncbi_128688467	--	ncbi_128703218	--	0.176115		ncbi_128685068	--	ncbi_128693335	--	0.207482
MSTRG.45165	--	ncbi_128704795	REXO1L1	0.357823		MSTRG.38949	RTase	ncbi_128692689	Zfp36l2	0.116503		MSTRG.28384	--	ncbi_128687708	UGT2B4	0.176098		ncbi_128685009	Pxt	ncbi_128696711	--	0.20748
MSTRG.1710	--	ncbi_128692985	--	0.357823		ncbi_128693562	FAAH2	ncbi_128702673	XDH	0.116482		MSTRG.29731	RTase	ncbi_128703209	--	0.175975		MSTRG.19633	--	ncbi_128685519	PPAF1	0.207472
ncbi_128700704	CTSB	ncbi_128704027	Src42A	0.357821		ncbi_128687889	PHGDH	ncbi_128699345	--	0.116478		ncbi_128694589	ERAP1	ncbi_128695792	--	0.175956		ncbi_128691704	CYTB5-D	ncbi_128694222	TUB-2	0.207464
ncbi_128684918	--	ncbi_128687835	--	0.357796		MSTRG.38949	RTase	ncbi_128699874	Tmtc1	0.116455		ncbi_128691955	--	ncbi_128692069	Fras1	0.175928		ncbi_128690742		ncbi_128702016	Tfpi	0.207447
ncbi_128690381	--	ncbi_128700704	CTSB	0.357785		MSTRG.8323	--	ncbi_128697023	yin	0.116444		MSTRG.24128	--	ncbi_128685280	--	0.175874		ncbi_128695914	--	ncbi_128698247	BCKDHA	0.207443
ncbi_128689765	birc7-a	ncbi_128691619	--	0.357777		ncbi_128699345	--	ncbi_128703286	celD	0.116403		MSTRG.14794	--	ncbi_128695796		0.175866		ncbi_128698691	mys	ncbi_128700521	fax	0.207416
MSTRG.45022	--	ncbi_128691881	ADAMTS3	0.357762		ncbi_128703465	--	ncbi_128705658	Ctsc	0.116401		MSTRG.35223	--	ncbi_128691887	hdac8	0.175856		ncbi_128695914	--	ncbi_128704438	CASD1	0.207412
MSTRG.13240	--	MSTRG.15949	I3	0.357759		ncbi_128694464	phc-2	ncbi_128699122	--	0.1164		ncbi_128691382	ARHGEF10	ncbi_128692612	PIM3	0.17585		MSTRG.19633	--	ncbi_128695661	Rel	0.207406
ncbi_128688886	--	ncbi_128689765	birc7-a	0.357758		ncbi_128686521	Sam-S	ncbi_128688994	GPx	0.116395		MSTRG.13364	--	MSTRG.42441	Bbox1	0.175836		ncbi_128693270	--	ncbi_128695661	Rel	0.207392
ncbi_128689765	birc7-a	ncbi_128695883	--	0.35774		ncbi_128688078	LCP2	ncbi_128701603	--	0.116392		MSTRG.33591	--	ncbi_128685104	PEAMT	0.175828		ncbi_128692352	Dcp-1	ncbi_128694942		0.20739
MSTRG.19280	--	ncbi_128696653	chmp4b	0.357732		MSTRG.19988	--	ncbi_128702673	XDH	0.11639		MSTRG.24647	--	MSTRG.43769	--	0.175799		ncbi_128685519	PPAF1	ncbi_128686618	--	0.207365
ncbi_128685760	ab	ncbi_128689444	TUBA1A	0.357717		MSTRG.20670	--	ncbi_128699345	--	0.116378		MSTRG.24647	--	ncbi_128703214	HERPUD2	0.175729		ncbi_128697708	agpat9l	ncbi_128699674	HPGD	0.207363
ncbi_128684962	VCP	ncbi_128693785	Smyd4	0.357717		ncbi_128688078	LCP2	ncbi_128699874	Tmtc1	0.116369		MSTRG.24175	--	ncbi_128699607	gbh-1	0.175697		ncbi_128692352	Dcp-1	ncbi_128693335	--	0.207355
MSTRG.33943	RTase	ncbi_128706576	--	0.357701		ncbi_128695912	CG4928	ncbi_128698582	--	0.116357		ncbi_128695796		ncbi_128695896	--	0.17569		ncbi_128686618	--	ncbi_128686619	Meltf	0.207335
ncbi_128699835	--	ncbi_128699919	--	0.357694		ncbi_128701580	pnc1	ncbi_128703086	zgc:77739	0.116353		ncbi_128688467	--	ncbi_128692519	Acox3	0.175686		ncbi_128695661	Rel	ncbi_128704236	ADAP1	0.207333
ncbi_128700066	--	ncbi_128704914	--	0.357694		ncbi_128696359	ringer	ncbi_128701603	--	0.116336		ncbi_128692612	PIM3	ncbi_128704676	GLY3	0.175649		ncbi_128687303	Slc7a6	ncbi_128702209	PPAF2	0.207332
MSTRG.22769	UBQLN4	ncbi_128696653	chmp4b	0.357677		ncbi_128694775	cyp2m1	ncbi_128704821	--	0.116333		MSTRG.33563	--	ncbi_128699607	gbh-1	0.175649		ncbi_128692149	--	ncbi_128704888	Mlec	0.207332
MSTRG.33943	RTase	ncbi_128705194	--	0.357667		MSTRG.11423	--	MSTRG.3718	--	0.116329		ncbi_128695626	htyE	ncbi_128695839	bib	0.175629		ncbi_128685068	--	ncbi_128695351	Moe	0.20733
ncbi_128693032	Hdlbp	ncbi_128697397	--	0.357661		ncbi_128689505	--	ncbi_128699873	TMTC1	0.116328		MSTRG.24128	--	ncbi_128692774	CYP3A21	0.175551		ncbi_128695661	Rel	ncbi_128698765	--	0.207322
ncbi_128697094	Synj1	ncbi_128699075	TARS1	0.35766		ncbi_128701603	--	ncbi_128705643	--	0.11632		ncbi_128688467	--	ncbi_128692069	Fras1	0.175536		ncbi_128693270	--	ncbi_128699674	HPGD	0.207316
MSTRG.6288	--	ncbi_128694231	SLC6A5	0.357652		MSTRG.34108	--	ncbi_128699456	--	0.116319		MSTRG.4652	--	ncbi_128703213	Gba	0.175493		MSTRG.6185	--	ncbi_128695661	Rel	0.207308
MSTRG.13240	--	ncbi_128699346	LEO1	0.35765		ncbi_128688967	UGT2B13	ncbi_128696359	ringer	0.116314		ncbi_128692519	Acox3	ncbi_128705942	--	0.175486		MSTRG.38082	PARP2	ncbi_128685519	PPAF1	0.207306
MSTRG.44996	--	ncbi_128695883	--	0.357647		ncbi_128697999	TRIP4	ncbi_128700140	CACNA1C	0.116286		ncbi_128692519	Acox3	ncbi_128695839	bib	0.175467		ncbi_128693336	--	ncbi_128703807	CLIPB4	0.207287
MSTRG.28122	--	ncbi_128689326	SPRTN	0.35763		ncbi_128689019	--	ncbi_128699873	TMTC1	0.116282		ncbi_128691869	FDXR	ncbi_128695792	--	0.175414		ncbi_128691139	--	ncbi_128696693	--	0.207279
MSTRG.4851	PPP2CA	ncbi_128696649	EHD3	0.357623		MSTRG.12138	--	ncbi_128703465	--	0.116276		ncbi_128692082	ABCD4	ncbi_128699607	gbh-1	0.175401		ncbi_128693276	SPCC4B3.18	ncbi_128696794		0.207256
MSTRG.13240	--	ncbi_128688385	BCKDK	0.357623		MSTRG.44031	--	ncbi_128687889	PHGDH	0.116266		ncbi_128695795	--	ncbi_128696655	--	0.175391		ncbi_128698999	--	ncbi_128703807	CLIPB4	0.207254
ncbi_128695591	Leng9	ncbi_128706576	--	0.357615		ncbi_128685779	CDase	ncbi_128703155	ZC3H12A	0.116263		MSTRG.4407	--	ncbi_128692612	PIM3	0.17535		ncbi_128692703	MMP25	ncbi_128696693	--	0.207245
MSTRG.13240	--	ncbi_128699128	SDCBP	0.357606		ncbi_128697525	--	ncbi_128699281	ABAT	0.116254		ncbi_128695626	htyE	ncbi_128705942	--	0.175287		MSTRG.21986	--	ncbi_128695139	DCTN4	0.207234
MSTRG.40199	Pepck1	ncbi_128685726	Sacs	0.357603		ncbi_128700140	CACNA1C	ncbi_128701124	Oat	0.116249		ncbi_128688467	--	ncbi_128694510		0.175243		ncbi_128693276	SPCC4B3.18	ncbi_128697432	Chtop	0.207225
ncbi_128696653	chmp4b	ncbi_128702356	slmo	0.357592		ncbi_128686521	Sam-S	ncbi_128695902	pain	0.116247		MSTRG.24647	--	ncbi_128692082	ABCD4	0.175204		ncbi_128690868	Nrg	ncbi_128695351	Moe	0.207181
MSTRG.18084	--	ncbi_128699919	--	0.357591		MSTRG.8323	--	ncbi_128693562	FAAH2	0.116236		ncbi_128692612	PIM3	ncbi_128698743	Gale	0.175151		ncbi_128695661	Rel	ncbi_128701621	GA20843	0.207176
ncbi_128690381	--	ncbi_128697094	Synj1	0.357587		MSTRG.20698	--	MSTRG.28017	--	0.116185		ncbi_128689290	GGCX	ncbi_128699979	Tent5c	0.175131		ncbi_128703011	--	ncbi_128704888	Mlec	0.207176
MSTRG.19280	--	ncbi_128704795	REXO1L1	0.357585		ncbi_128699874	Tmtc1	ncbi_128702673	XDH	0.11618		MSTRG.41209	--	ncbi_128701335	FAHD1	0.175097		ncbi_128686618	--	ncbi_128696244	--	0.207165
ncbi_128689444	TUBA1A	ncbi_128703737	Mpped2	0.357585		ncbi_128687419	Nudt22	ncbi_128698790	--	0.116176		ncbi_128684964	Naalad2	ncbi_128685280	--	0.175094		ncbi_128687400	--	ncbi_128693336	--	0.207158
MSTRG.30770	--	ncbi_128690166	ITGA4	0.357582		MSTRG.40933	--	ncbi_128688651	--	0.116174		ncbi_128694792	ycbX	ncbi_128695896	--	0.175033		MSTRG.34284	--	ncbi_128698999	--	0.207155
MSTRG.36503	--	ncbi_128684962	VCP	0.357582		MSTRG.18961	--	ncbi_128689303	Cst3	0.116165		MSTRG.40863	CYP4C1	ncbi_128694510		0.175032		ncbi_128692711	serpinb1	ncbi_128704302	CPO	0.207144
ncbi_128688908	Slc25a21	ncbi_128696653	chmp4b	0.357578		ncbi_128695451	HPRT1	ncbi_128704269	CAC	0.116154		MSTRG.30303	--	MSTRG.41209	--	0.17498		ncbi_128698255	RGN	ncbi_128705672	Act5C	0.207124
ncbi_128684900	SLC12A6	ncbi_128695591	Leng9	0.357574		ncbi_128688955	--	ncbi_128700693	--	0.116146		MSTRG.24128	--	ncbi_128696655	--	0.174944		ncbi_128693276	SPCC4B3.18	ncbi_128704977	--	0.207121
ncbi_128691881	ADAMTS3	ncbi_128696119	--	0.357568		MSTRG.40933	--	ncbi_128692218	--	0.116138		MSTRG.9315	--	ncbi_128687762	IYD	0.174926		ncbi_128696131	E2F3	ncbi_128706544	MYO1E	0.207113
ncbi_128691619	--	ncbi_128694920	--	0.357565		ncbi_128693555	--	ncbi_128699819	--	0.116135		ncbi_128684939	--	ncbi_128697433	SLC17A5	0.174889		ncbi_128689535	--	ncbi_128695834	Mrpl47	0.207104
ncbi_128699063	Tars1	ncbi_128702764	GluProRS	0.357563		ncbi_128688078	LCP2	ncbi_128703086	zgc:77739	0.116128		MSTRG.43769	--	ncbi_128691887	hdac8	0.174886		ncbi_128698765	--	ncbi_128699643	--	0.207101
ncbi_128690849		ncbi_128700704	CTSB	0.357562		ncbi_128688967	UGT2B13	ncbi_128705658	Ctsc	0.116103		MSTRG.33591	--	ncbi_128702815	--	0.174872		ncbi_128690905	mrm3a	ncbi_128691143		0.207099
ncbi_128686849	--	ncbi_128692023	--	0.35756		MSTRG.20699	--	MSTRG.38949	RTase	0.116072		ncbi_128689300	--	ncbi_128697469	ine	0.174788		MSTRG.2753	--	ncbi_128695661	Rel	0.207092
MSTRG.32107	--	ncbi_128696279	--	0.357556		MSTRG.1134	--	ncbi_128689504	SULT1E1	0.116064		MSTRG.4652	--	ncbi_128694792	ycbX	0.174786		ncbi_128689535	--	ncbi_128696131	E2F3	0.207076
MSTRG.44996	--	ncbi_128686227	--	0.357553		ncbi_128701152	Btg2	ncbi_128703323	Phm	0.116062		ncbi_128695797	--	ncbi_128698806	--	0.174783		ncbi_128692852	ALF	ncbi_128698818	--	0.207069
MSTRG.30770	--	MSTRG.32107	--	0.357547		MSTRG.35925	--	ncbi_128685242	DAGLA	0.116036		MSTRG.42441	Bbox1	ncbi_128692082	ABCD4	0.174735		ncbi_128689535	--	ncbi_128699643	--	0.207045
ncbi_128692985	--	ncbi_128697823	Aats-cys	0.357531		ncbi_128701816	DAP3	ncbi_128703465	--	0.116022		ncbi_128692082	ABCD4	ncbi_128694425	SLC22A6	0.174721		ncbi_128685519	PPAF1	ncbi_128704236	ADAP1	0.207032
ncbi_128696119	--	ncbi_128696653	chmp4b	0.357526		ncbi_128699843	--	ncbi_128706185	--	0.115995		MSTRG.28384	--	ncbi_128694510		0.174698		ncbi_128692958	--	ncbi_128701728	--	0.20699
ncbi_128694345	Fam114a2	ncbi_128706576	--	0.357518		ncbi_128697927	--	ncbi_128699281	ABAT	0.115968		ncbi_128684964	Naalad2	ncbi_128688467	--	0.174613		ncbi_128690976	Ehd2	ncbi_128691704	CYTB5-D	0.206986
ncbi_128684962	VCP	ncbi_128699063	Tars1	0.357507		ncbi_128702673	XDH	ncbi_128703286	celD	0.115959		MSTRG.27276	jockey\pol	ncbi_128699979	Tent5c	0.174601		ncbi_128696078	RPS6KA3	ncbi_128705672	Act5C	0.206977
ncbi_128687835	--	ncbi_128687898	ABCC1	0.357496		ncbi_128698790	--	ncbi_128705658	Ctsc	0.115928		ncbi_128685104	PEAMT	ncbi_128702842	Ces2a	0.17458		ncbi_128696113	--	ncbi_128700593	--	0.206962
ncbi_128685235	ZNFX1	ncbi_128691881	ADAMTS3	0.357492		ncbi_128686473	sgk1-a	ncbi_128703257	--	0.115907		MSTRG.42441	Bbox1	MSTRG.45319	--	0.174574		ncbi_128691143		ncbi_128696856	--	0.206958
ncbi_128689996	--	ncbi_128698469	--	0.357492		ncbi_128686473	sgk1-a	ncbi_128697023	yin	0.115891		ncbi_128698743	Gale	ncbi_128704676	GLY3	0.174504		ncbi_128692958	--	ncbi_128696244	--	0.206934
ncbi_128695591	Leng9	ncbi_128696279	--	0.357485		MSTRG.20670	--	ncbi_128685242	DAGLA	0.115878		ncbi_128691869	FDXR	ncbi_128702842	Ces2a	0.174492		ncbi_128694942		ncbi_128695661	Rel	0.206931
ncbi_128689444	TUBA1A	ncbi_128692994	hars	0.357481		MSTRG.35925	--	ncbi_128701124	Oat	0.115847		MSTRG.41209	--	ncbi_128689290	GGCX	0.174474		ncbi_128689535	--	ncbi_128695351	Moe	0.206929
ncbi_128685726	Sacs	ncbi_128689582		0.357477		ncbi_128689504	SULT1E1	ncbi_128692355	RAB5B	0.115835		MSTRG.1715	--	ncbi_128704896	SLC22A8	0.174468		ncbi_128690868	Nrg	ncbi_128698818	--	0.206884
ncbi_128686242	ChT	ncbi_128696234	--	0.357477		ncbi_128686521	Sam-S	ncbi_128696683	IGF2BP2	0.115811		MSTRG.37115	--	ncbi_128698365		0.174463		ncbi_128689522	MRC2	ncbi_128692958	--	0.206876
MSTRG.13240	--	ncbi_128690768	--	0.357471		MSTRG.21245	fabG	ncbi_128688557	Acss3	0.115796		MSTRG.15678	--	ncbi_128696844	--	0.174431		ncbi_128690868	Nrg	ncbi_128702893	zfh1	0.206876
MSTRG.14489	--	ncbi_128696234	--	0.357453		ncbi_128692707	--	ncbi_128699281	ABAT	0.115749		MSTRG.41207	--	ncbi_128702332	LYSA1	0.17442		ncbi_128688850	--	ncbi_128692958	--	0.206876
ncbi_128697823	Aats-cys	ncbi_128698182	EHBP1	0.35745		MSTRG.20698	--	ncbi_128688994	GPx	0.11574		MSTRG.20529	PolD1	ncbi_128694877	MTARC2	0.174407		ncbi_128698765	--	ncbi_128703011	--	0.206856
ncbi_128685130	--	ncbi_128691881	ADAMTS3	0.357444		MSTRG.23092	--	ncbi_128695681	--	0.115708		ncbi_128687708	UGT2B4	ncbi_128697469	ine	0.174402		ncbi_128694448	--	ncbi_128695661	Rel	0.206839
MSTRG.30770	--	MSTRG.36661	--	0.357442		ncbi_128697698	znf207	ncbi_128703465	--	0.115705		ncbi_128689290	GGCX	ncbi_128692069	Fras1	0.174366		ncbi_128690211	Inx3	ncbi_128696244	--	0.206792
MSTRG.20097	--	ncbi_128689582		0.357442		ncbi_128697999	TRIP4	ncbi_128699456	--	0.115702		MSTRG.29731	RTase	MSTRG.37050	--	0.174323		ncbi_128693335	--	ncbi_128701560	Chst11	0.206788
ncbi_128689765	birc7-a	ncbi_128696039	CHST11	0.357441		ncbi_128688955	--	ncbi_128688967	UGT2B13	0.115679		MSTRG.41207	--	ncbi_128697433	SLC17A5	0.174315		ncbi_128689073	--	ncbi_128698775	Ttc27	0.206782
MSTRG.13240	--	MSTRG.33942	RTase	0.357437		ncbi_128701124	Oat	ncbi_128705643	--	0.115666		MSTRG.22026	--	ncbi_128694792	ycbX	0.174314		MSTRG.21986	--	ncbi_128693276	SPCC4B3.18	0.206768
MSTRG.33629	--	ncbi_128684795	--	0.357435		ncbi_128699819	--	ncbi_128702130	--	0.115662		MSTRG.40630	--	MSTRG.42441	Bbox1	0.174299		ncbi_128688971	--	ncbi_128704977	--	0.206767
ncbi_128687835	--	ncbi_128696039	CHST11	0.35743		ncbi_128692689	Zfp36l2	ncbi_128699843	--	0.115661		MSTRG.30303	--	ncbi_128692873	--	0.174183		ncbi_128686518	--	ncbi_128692920	PTPRT	0.206763
ncbi_128684962	VCP	ncbi_128692307	--	0.35742		ncbi_128688967	UGT2B13	ncbi_128695476	ITIH2	0.115654		ncbi_128689300	--	ncbi_128698806	--	0.174178		ncbi_128689527	--	ncbi_128692352	Dcp-1	0.206742
ncbi_128689444	TUBA1A	ncbi_128694284	--	0.357412		MSTRG.36049	--	ncbi_128699345	--	0.115654		ncbi_128692069	Fras1	ncbi_128692082	ABCD4	0.174139		ncbi_128688971	--	ncbi_128692644	SPRY3	0.206736
MSTRG.45022	--	ncbi_128692985	--	0.357409		ncbi_128689504	SULT1E1	ncbi_128699673	Cyp3a41a	0.115604		ncbi_128684964	Naalad2	ncbi_128692774	CYP3A21	0.174137		ncbi_128690976	Ehd2	ncbi_128692352	Dcp-1	0.206735
MSTRG.13240	--	ncbi_128694076	RBL1	0.357405		MSTRG.23677	--	ncbi_128685503	Wdr77	0.115602		ncbi_128692082	ABCD4	ncbi_128698743	Gale	0.174106		ncbi_128688971	--	ncbi_128693696	--	0.206726
ncbi_128696653	chmp4b	ncbi_128697238	--	0.357404		MSTRG.32002	--	ncbi_128695476	ITIH2	0.115601		MSTRG.35223	--	ncbi_128702842	Ces2a	0.174101		ncbi_128689535	--	ncbi_128693679	SMPD1	0.206723
ncbi_128689582		ncbi_128692908	nrf-6	0.357393		ncbi_128694775	cyp2m1	ncbi_128699473	--	0.115594		MSTRG.29731	RTase	ncbi_128691887	hdac8	0.174099		ncbi_128686051	Cp1	ncbi_128698765	--	0.2067
ncbi_128687835	--	ncbi_128691868	Gld	0.35739		ncbi_128694464	phc-2	ncbi_128700140	CACNA1C	0.115545		MSTRG.14794	--	ncbi_128685280	--	0.174063		ncbi_128684970	--	ncbi_128700706	shakB	0.206698
MSTRG.1611	--	MSTRG.44996	--	0.357382		ncbi_128703752	LACS8	ncbi_128704705	OXSR1	0.115539		MSTRG.33032	EH1	ncbi_128697469	ine	0.174015		MSTRG.9901	--	ncbi_128698999	--	0.206693
ncbi_128696649	EHD3	ncbi_128698182	EHBP1	0.357379		ncbi_128685242	DAGLA	ncbi_128701895	CTSC	0.115487		MSTRG.24175	--	ncbi_128695626	htyE	0.174014		ncbi_128686770	PIGA	ncbi_128703011	--	0.206683
MSTRG.30770	--	ncbi_128690209	inx2	0.357364		ncbi_128686521	Sam-S	ncbi_128705851	cep19	0.11546		MSTRG.4407	--	ncbi_128688467	--	0.174		ncbi_128689528	PTPRK	ncbi_128696967	SNX12	0.206665
ncbi_128684828	Uba1	ncbi_128686849	--	0.357358		ncbi_128687889	PHGDH	ncbi_128705658	Ctsc	0.115422		ncbi_128691748	--	ncbi_128695795	--	0.173889		ncbi_128694942		ncbi_128698691	mys	0.206659
ncbi_128687835	--	ncbi_128701361	dhx8	0.357334		MSTRG.12138	--	ncbi_128703286	celD	0.115403		MSTRG.20130	--	MSTRG.5140	--	0.173835		ncbi_128694222	TUB-2	ncbi_128694942		0.206647
MSTRG.34798	--	ncbi_128693654	--	0.35732		ncbi_128699122	--	ncbi_128700067	ybgG	0.115403		MSTRG.1715	--	ncbi_128692069	Fras1	0.173733		ncbi_128687565	--	ncbi_128691143		0.206637
ncbi_128686039	--	ncbi_128696649	EHD3	0.357314		ncbi_128692689	Zfp36l2	ncbi_128702673	XDH	0.115393		MSTRG.1715	--	ncbi_128691955	--	0.173618		ncbi_128696131	E2F3	ncbi_128696967	SNX12	0.206618
ncbi_128689582		ncbi_128692023	--	0.35731		ncbi_128692707	--	ncbi_128697698	znf207	0.115391		ncbi_128697588	K12H4.7	ncbi_128702815	--	0.173526		ncbi_128685519	PPAF1	ncbi_128692407	Hr38	0.206615
ncbi_128690849		ncbi_128706450	--	0.357303		ncbi_128692218	--	ncbi_128701152	Btg2	0.115371		ncbi_128694510		ncbi_128695896	--	0.173522		ncbi_128692958	--	ncbi_128700387	NINJ2	0.206613
ncbi_128700704	CTSB	ncbi_128703050	--	0.357275		ncbi_128699281	ABAT	ncbi_128704269	CAC	0.11536		ncbi_128695973	CG32751	ncbi_128699607	gbh-1	0.17342		ncbi_128689535	--	ncbi_128690905	mrm3a	0.206598
MSTRG.8139	--	ncbi_128700704	CTSB	0.357264		ncbi_128692355	RAB5B	ncbi_128698970	ARHGEF4	0.115314		ncbi_128691887	hdac8	ncbi_128703209	--	0.173396		ncbi_128692938	--	ncbi_128695351	Moe	0.206595
MSTRG.1882	--	ncbi_128697823	Aats-cys	0.357262		MSTRG.40933	--	ncbi_128684391	VPS4	0.115262		ncbi_128684955	--	ncbi_128694589	ERAP1	0.17328		ncbi_128687875	--	ncbi_128688971	--	0.206586
ncbi_128684900	SLC12A6	ncbi_128693648	Smyd4	0.357262		ncbi_128694464	phc-2	ncbi_128703086	zgc:77739	0.115246		MSTRG.1715	--	ncbi_128695792	--	0.173269		ncbi_128698765	--	ncbi_128702951	--	0.206576
MSTRG.20609	--	ncbi_128699075	TARS1	0.357261		ncbi_128698790	--	ncbi_128702851	CenG1A	0.115243		MSTRG.24174	--	ncbi_128687762	IYD	0.173249		ncbi_128689535	--	ncbi_128694233	usp37	0.206556
ncbi_128684962	VCP	ncbi_128704252	ITA	0.357247		ncbi_128688120	--	ncbi_128699456	--	0.115239		ncbi_128694425	SLC22A6	ncbi_128701335	FAHD1	0.173242		ncbi_128693270	--	ncbi_128698999	--	0.206543
ncbi_128685213		ncbi_128702687	PCK2	0.357242		ncbi_128688955	--	ncbi_128701895	CTSC	0.115221		MSTRG.4407	--	ncbi_128691748	--	0.173217		ncbi_128689535	--	ncbi_128691225	--	0.206519
ncbi_128686898	USP8	ncbi_128697574	Erp44	0.357238		MSTRG.20698	--	ncbi_128704821	--	0.115211		MSTRG.33563	--	ncbi_128703213	Gba	0.1732		ncbi_128692352	Dcp-1	ncbi_128698873	--	0.206519
ncbi_128684588	ANXA13	ncbi_128689765	birc7-a	0.357237		ncbi_128685855	--	ncbi_128699281	ABAT	0.115204		ncbi_128691954	--	ncbi_128697417	AADAT	0.173127		MSTRG.34284	--	ncbi_128699643	--	0.206518
MSTRG.41477	--	ncbi_128687835	--	0.357237		ncbi_128693268	ifi30	ncbi_128699304	GA14587	0.11519		MSTRG.35223	--	ncbi_128691382	ARHGEF10	0.173068		ncbi_128696113	--	ncbi_128698999	--	0.206508
MSTRG.4728	Pol	ncbi_128700704	CTSB	0.357232		ncbi_128684805	melk	ncbi_128688955	--	0.115162		ncbi_128694822	Bcar3	ncbi_128694877	MTARC2	0.172969		ncbi_128687303	Slc7a6	ncbi_128701738	tpi1b	0.206505
ncbi_128691881	ADAMTS3	ncbi_128698182	EHBP1	0.35723		MSTRG.34206	Cpa2	ncbi_128695912	CG4928	0.11516		MSTRG.43769	--	MSTRG.4407	--	0.17294		ncbi_128688477	PLPP3	ncbi_128692958	--	0.206497
MSTRG.4728	Pol	ncbi_128696039	CHST11	0.357197		MSTRG.14944	--	ncbi_128699281	ABAT	0.115122		MSTRG.20529	PolD1	MSTRG.4652	--	0.172902		ncbi_128696967	SNX12	ncbi_128700720	shakB	0.206493
ncbi_128691881	ADAMTS3	ncbi_128693032	Hdlbp	0.357189		MSTRG.18961	--	ncbi_128694298	Slc23a1	0.115112		ncbi_128702842	Ces2a	ncbi_128703209	--	0.172866		ncbi_128685068	--	ncbi_128694943	Duox	0.206483
MSTRG.13240	--	ncbi_128695591	Leng9	0.357174		MSTRG.18961	--	ncbi_128688955	--	0.115098		MSTRG.24175	--	ncbi_128684939	--	0.172772		ncbi_128687565	--	ncbi_128693276	SPCC4B3.18	0.206472
MSTRG.20731	ADAMTS6	ncbi_128694231	SLC6A5	0.357171		MSTRG.37762	--	ncbi_128703752	LACS8	0.115084		MSTRG.33032	EH1	ncbi_128705942	--	0.17275		ncbi_128692703	MMP25	ncbi_128693679	SMPD1	0.206467
ncbi_128696649	EHD3	ncbi_128705163	--	0.357164		ncbi_128684590	Neo1	ncbi_128688414	ade5	0.115046		MSTRG.33032	EH1	ncbi_128698806	--	0.172742		ncbi_128692852	ALF	ncbi_128695661	Rel	0.206464
MSTRG.1710	--	ncbi_128694231	SLC6A5	0.357159		ncbi_128688955	--	ncbi_128698059	--	0.114992		ncbi_128684964	Naalad2	ncbi_128691382	ARHGEF10	0.172664		ncbi_128694448	--	ncbi_128698691	mys	0.206464
ncbi_128689444	TUBA1A	ncbi_128698450	--	0.357151		ncbi_128691348	Slc1a1	ncbi_128693555	--	0.114984		ncbi_128689300	--	ncbi_128698365		0.172564		MSTRG.30424	TIGD1	ncbi_128704888	Mlec	0.206461
MSTRG.8436	--	ncbi_128696649	EHD3	0.357151		MSTRG.20698	--	ncbi_128703752	LACS8	0.114952		MSTRG.24128	--	ncbi_128692543	CYP9E2	0.17253		MSTRG.22536	--	ncbi_128692852	ALF	0.206455
MSTRG.13240	--	ncbi_128702331	--	0.357151		ncbi_128692689	Zfp36l2	ncbi_128697698	znf207	0.114945		ncbi_128699607	gbh-1	ncbi_128705942	--	0.172483		ncbi_128687432	Ddx28	ncbi_128698765	--	0.206439
MSTRG.30770	--	ncbi_128691881	ADAMTS3	0.357149		ncbi_128699473	--	ncbi_128701895	CTSC	0.114911		MSTRG.41208	--	ncbi_128695797	--	0.172482		ncbi_128691139	--	ncbi_128696530	SAA2	0.206406
MSTRG.44996	--	ncbi_128700704	CTSB	0.357149		ncbi_128684805	melk	ncbi_128695138	ssh	0.114894		MSTRG.22026	--	ncbi_128698806	--	0.172477		ncbi_128696693	--	ncbi_128703011	--	0.206398
ncbi_128684900	SLC12A6	ncbi_128705125	--	0.357144		ncbi_128686764	RDH14	ncbi_128698970	ARHGEF4	0.114889		MSTRG.29731	RTase	ncbi_128698365		0.172395		MSTRG.30424	TIGD1	ncbi_128692352	Dcp-1	0.206395
ncbi_128688153	MAP2K1	ncbi_128689765	birc7-a	0.357136		MSTRG.324	--	ncbi_128686597	celD	0.11486		MSTRG.24647	--	MSTRG.40630	--	0.172335		ncbi_128689535	--	ncbi_128698917	Ppm1e	0.206386
ncbi_128684900	SLC12A6	ncbi_128704914	--	0.357131		ncbi_128688994	GPx	ncbi_128699873	TMTC1	0.114857		MSTRG.42441	Bbox1	ncbi_128705942	--	0.172309		ncbi_128692703	MMP25	ncbi_128698691	mys	0.206383
MSTRG.30101	--	ncbi_128699063	Tars1	0.35713		MSTRG.8323	--	ncbi_128698790	--	0.11483		MSTRG.24128	--	ncbi_128684955	--	0.172272		ncbi_128686770	PIGA	ncbi_128690742		0.206382
MSTRG.42820	Rac1	ncbi_128704795	REXO1L1	0.357125		ncbi_128699345	--	ncbi_128703086	zgc:77739	0.114818		MSTRG.45319	--	ncbi_128699607	gbh-1	0.172256		MSTRG.44274	--	ncbi_128695661	Rel	0.206381
MSTRG.44996	--	ncbi_128699075	TARS1	0.357112		ncbi_128690801	--	ncbi_128703086	zgc:77739	0.114817		ncbi_128691887	hdac8	ncbi_128694589	ERAP1	0.172227		ncbi_128693335	--	ncbi_128698923	--	0.206379
ncbi_128684900	SLC12A6	ncbi_128686227	--	0.357112		ncbi_128689303	Cst3	ncbi_128698379	--	0.11481		MSTRG.24128	--	ncbi_128698743	Gale	0.172222		ncbi_128689535	--	ncbi_128692902	--	0.206377
ncbi_128694231	SLC6A5	ncbi_128703108	UGT2A1	0.357077		MSTRG.20699	--	ncbi_128696683	IGF2BP2	0.114809		MSTRG.27276	jockey\pol	ncbi_128691382	ARHGEF10	0.172171		ncbi_128692706	SERPINB1	ncbi_128696693	--	0.206361
MSTRG.13240	--	ncbi_128693566	--	0.357072		ncbi_128695912	CG4928	ncbi_128703286	celD	0.1148		ncbi_128691887	hdac8	ncbi_128698806	--	0.172169		ncbi_128695861	--	ncbi_128695914	--	0.206346
MSTRG.7508	Alg10b	ncbi_128689326	SPRTN	0.357066		ncbi_128692707	--	ncbi_128697999	TRIP4	0.11479		ncbi_128694425	SLC22A6	ncbi_128696671	Hmgcll1	0.172163		ncbi_128686657	--	ncbi_128698765	--	0.206343
ncbi_128696649	EHD3	ncbi_128704772	DCUN1D2	0.357065		MSTRG.12138	--	ncbi_128692396	HPGDS	0.114789		ncbi_128684964	Naalad2	ncbi_128695797	--	0.172149		ncbi_128687303	Slc7a6	ncbi_128690868	Nrg	0.20632
ncbi_128695526	--	ncbi_128696653	chmp4b	0.357059		ncbi_128702673	XDH	ncbi_128703465	--	0.114761		MSTRG.14794	--	MSTRG.41207	--	0.172138		ncbi_128692352	Dcp-1	ncbi_128694943	Duox	0.206306
ncbi_128703108	UGT2A1	ncbi_128706576	--	0.357058		ncbi_128686521	Sam-S	ncbi_128701816	DAP3	0.114739		MSTRG.43494	--	ncbi_128702815	--	0.172128		ncbi_128685519	PPAF1	ncbi_128698524	--	0.206303
ncbi_128700704	CTSB	ncbi_128705125	--	0.357055		ncbi_128689504	SULT1E1	ncbi_128692689	Zfp36l2	0.114737		MSTRG.33563	--	ncbi_128703218	--	0.172113		ncbi_128689535	--	ncbi_128700521	fax	0.206274
ncbi_128696175	BMPR1B	ncbi_128696653	chmp4b	0.357051		ncbi_128687197	Scarb2	ncbi_128703124	--	0.114719		MSTRG.24647	--	ncbi_128695839	bib	0.172076		ncbi_128696693	--	ncbi_128698255	RGN	0.206272
ncbi_128689444	TUBA1A	ncbi_128696649	EHD3	0.357033		ncbi_128688078	LCP2	ncbi_128703237	--	0.114714		MSTRG.41208	--	ncbi_128691887	hdac8	0.171995		ncbi_128691143		ncbi_128702017	Clca3a1	0.206265
MSTRG.11099	--	ncbi_128696653	chmp4b	0.357026		ncbi_128688898	POGLUT2	ncbi_128701603	--	0.114714		MSTRG.2105	--	ncbi_128692543	CYP9E2	0.171993		ncbi_128692352	Dcp-1	ncbi_128692920	PTPRT	0.206257
ncbi_128694231	SLC6A5	ncbi_128699063	Tars1	0.357015		ncbi_128696683	IGF2BP2	ncbi_128701603	--	0.114712		MSTRG.15678	--	ncbi_128695794	--	0.17198		ncbi_128688971	--	ncbi_128695834	Mrpl47	0.206257
ncbi_128699063	Tars1	ncbi_128699440	Aspg	0.356999		ncbi_128688994	GPx	ncbi_128701124	Oat	0.114703		MSTRG.33591	--	ncbi_128695795	--	0.171974		ncbi_128694942		ncbi_128702701	pat-4	0.206244
MSTRG.13240	--	ncbi_128705596	--	0.356974		ncbi_128693562	FAAH2	ncbi_128699843	--	0.114702		MSTRG.41208	--	ncbi_128695794	--	0.17195		MSTRG.22536	--	ncbi_128699674	HPGD	0.206226
MSTRG.4636	--	ncbi_128697397	--	0.356974		ncbi_128694298	Slc23a1	ncbi_128705851	cep19	0.114686		MSTRG.24647	--	ncbi_128697469	ine	0.171943		ncbi_128695661	Rel	ncbi_128697478	--	0.206205
[truncated: 3,003 more rows]

## Sheet: Table S4
Table S4. Complete gene list of Cluster 8 demonstrating the uniquely upregulated transcriptomic response in intersex individuals compared to normal females.
GeneID	Membership	F-1000	F-5000	J-1000	J-5000	Symbol	TF_family	Description	Pathway	GO Component	GO Function	GO Process
MSTRG.10038	0.641416	-0.865955	-0.865955	0.850393	0.881518	--	--	-	-	-	-	-
MSTRG.10086	0.165929	0.195104	-1.4324	0.349672	0.887628	--	--	-	-	GO:0016592//mediator complex	GO:0003712//transcription coregulator activity	GO:0006355//regulation of transcription, DNA-templated
MSTRG.10447	0.420365	-0.782005	-0.906521	1.1099	0.578624	--	--	KAK8747747.1 taxid=27406 hypothetical protein OTU49_016574, partial [Cherax quadricarinatus]	-	GO:0016020//membrane	GO:0046873//metal ion transmembrane transporter activity	GO:0030001//metal ion transport;GO:0055085//transmembrane transport
MSTRG.10510	0.310272	-0.762697	-0.919955	0.561758	1.12089	--	--	XP_053656396.1 taxid=27406 uncharacterized protein LOC128705194, partial [Cherax quadricarinatus]	-	-	-	-
MSTRG.10652	0.477552	-0.883807	-0.835963	0.716278	1.00349	--	--	XP_053627214.1 taxid=27406 solute carrier family 12 member 6-like isoform X6 [Cherax quadricarinatus]	-	-	-	-
MSTRG.1071	0.280357	-1.28085	-0.306198	0.737462	0.849591	--	--	-	-	-	GO:0003824//catalytic activity	-
MSTRG.10992	0.355903	-0.831773	-0.835851	1.16474	0.502887	--	--	KAK8740257.1 taxid=27406 hypothetical protein OTU49_003131, partial [Cherax quadricarinatus]	ko03008//Ribosome biogenesis in eukaryotes	-	GO:0004553//hydrolase activity, hydrolyzing O-glycosyl compounds	GO:0005975//carbohydrate metabolic process
MSTRG.1122	0.151628	-1.48474	0.31279	0.660108	0.511838	--	--	-	-	-	-	-
MSTRG.11376	0.420262	-1.15963	-0.510295	0.8513	0.818625	--	--	XP_053636399.1 taxid=27406 uncharacterized protein LOC128691591 [Cherax quadricarinatus]	-	-	-	-
MSTRG.11394	0.365428	-0.807536	-0.893818	0.625207	1.07615	--	--	-	-	-	-	-
MSTRG.11424	0.351489	-0.996391	-0.659274	1.1456	0.510066	--	--	KAG7170287.1 taxid=6706 LINE-1 reverse transcriptase-like 1 [Homarus americanus]	ko03008//Ribosome biogenesis in eukaryotes	-	GO:0004674//protein serine/threonine kinase activity;GO:0005096//GTPase activator activity	GO:0006468//protein phosphorylation;GO:0007165//signal transduction
MSTRG.11530	0.269105	-0.38202	-1.2305	0.66517	0.947352	--	--	-	-	GO:0005737//cytoplasm	GO:0003723//RNA binding;GO:0005506//iron ion binding;GO:0050113//inositol oxygenase activity	GO:0019310//inositol catabolic process
MSTRG.11952	0.281603	-1.29426	-0.28198	0.827556	0.748684	--	--	-	-	-	-	-
MSTRG.12315	0.349418	-0.529593	-1.1465	0.852734	0.823357	--	--	-	-	-	-	-
MSTRG.12361	0.237444	-0.260141	-1.27676	1.01461	0.522293	--	--	-	-	-	-	-
MSTRG.12362	0.267917	-0.440316	-1.1588	1.10346	0.495659	--	--	-	-	-	-	-
MSTRG.12738	0.532692	-0.898932	-0.804732	1.06758	0.636088	--	--	XP_042888498.1 taxid=27405 brain protein I3-like [Penaeus japonicus]	-	-	-	-
MSTRG.12739	0.352332	-1.01903	-0.667528	0.626759	1.0598	--	--	XP_042888498.1 taxid=27405 brain protein I3-like [Penaeus japonicus]	-	-	-	-
MSTRG.1337	0.293787	-1.25494	-0.331899	0.960686	0.626148	--	--	XP_053657490.1 taxid=27406 uncharacterized protein LOC128706576 [Cherax quadricarinatus]	-	-	GO:0004045//aminoacyl-tRNA hydrolase activity	-
MSTRG.13481	0.474633	-1.11569	-0.565883	0.943674	0.737898	shop	--	XP_045607962.1 taxid=6728 sulfite oxidase, mitochondrial-like isoform X3 [Procambarus clarkii]	ko01100//Metabolic pathways;ko00920//Sulfur metabolism	GO:0005575//cellular_component;GO:0005622//intracellular anatomical structure;GO:0005737//cytoplasm;GO:0005739//mitochondrion;GO:0005740//mitochondrial envelope;GO:0005758//mitochondrial intermembrane space;GO:0005759//mitochondrial matrix;GO:0005829//cytosol;GO:0031967//organelle envelope;GO:0031970//organelle envelope lumen;GO:0031974//membrane-enclosed lumen;GO:0031975//envelope;GO:0043226//or…	GO:0003674//molecular_function;GO:0003824//catalytic activity;GO:0005488//binding;GO:0008482//sulfite oxidase activity;GO:0008940//nitrate reductase activity;GO:0016491//oxidoreductase activity;GO:0016661//oxidoreductase activity, acting on other nitrogenous compounds as donors;GO:0016667//oxidoreductase activity, acting on a sulfur group of donors;GO:0016670//oxidoreductase activity, acting on a…	GO:0006082//organic acid metabolic process;GO:0006790//sulfur compound metabolic process;GO:0006807//nitrogen compound metabolic process;GO:0007584//response to nutrient;GO:0008150//biological_process;GO:0008152//metabolic process;GO:0009605//response to external stimulus;GO:0009987//cellular process;GO:0009991//response to extracellular stimulus;GO:0019418//sulfide oxidation;GO:0031667//response…
MSTRG.1359	0.21157	-1.34649	-0.106538	0.971423	0.481608	--	--	-	-	-	GO:0004550//nucleoside diphosphate kinase activity;GO:0016831//carboxy-lyase activity;GO:0017111//nucleoside-triphosphatase activity	-
MSTRG.13901	0.315811	-0.484388	-1.17423	0.754977	0.903639	--	--	XP_053639068.1 taxid=27406 LOW QUALITY PROTEIN: spectrin beta chain-like [Cherax quadricarinatus]	-	-	-	-
MSTRG.14186	0.272927	-0.358938	-1.24042	0.96329	0.636072	--	--	XP_053639121.1 taxid=27406 fructose-1,6-bisphosphatase 1-like isoform X1 [Cherax quadricarinatus]	ko03008//Ribosome biogenesis in eukaryotes	-	GO:0003676//nucleic acid binding	-
MSTRG.14204	0.317831	-1.24917	-0.359638	0.89408	0.714733	--	--	-	-	-	-	-
MSTRG.14205	0.147806	0.493187	-1.49988	0.488673	0.518016	--	--	KAK8719997.1 taxid=27406 hypothetical protein OTU49_013640 [Cherax quadricarinatus]	-	-	-	-
MSTRG.14370	0.298261	-1.10008	-0.519018	1.13337	0.485728	--	--	-	-	-	-	-
MSTRG.14944	0.46833	-0.716258	-1.00293	0.818917	0.900269	--	--	XP_045599913.1 taxid=6728 mucin-5AC-like [Procambarus clarkii]	-	GO:0016020//membrane	-	-
MSTRG.15000	0.244569	-0.270058	-1.28041	0.982178	0.568287	X-element\ORF2	--	KAG7166732.1 taxid=6706 RNA-directed DNA polymerase from mobile element jockey-like 30 [Homarus americanus]	ko03008//Ribosome biogenesis in eukaryotes	-	GO:0003824//catalytic activity;GO:0003964//RNA-directed DNA polymerase activity	GO:0000373//Group II intron splicing
MSTRG.15298	0.272389	-1.22193	-0.352251	1.05522	0.518965	--	--	-	-	-	-	-
MSTRG.15444	0.137972	-1.48832	0.426977	0.670965	0.390379	--	--	-	-	-	-	-
MSTRG.15482	0.233218	-0.225554	-1.29916	0.984761	0.539955	--	--	KAK8746381.1 taxid=27406 hypothetical protein OTU49_017383, partial [Cherax quadricarinatus]	-	-	GO:0003824//catalytic activity	-
MSTRG.15645	0.293678	-1.16232	-0.476985	0.622359	1.01694	--	--	XP_053642876.1 taxid=27406 uncharacterized protein LOC128695937 [Cherax quadricarinatus]	-	-	-	-
MSTRG.16370	0.643158	-0.868129	-0.853922	0.992254	0.729796	--	--	-	-	-	-	-
MSTRG.16420	0.319357	-1.2341	-0.390072	0.757882	0.866289	--	--	XP_053627800.1 taxid=27406 uncharacterized protein LOC128685341 [Cherax quadricarinatus]	ko03008//Ribosome biogenesis in eukaryotes	-	GO:0003676//nucleic acid binding;GO:0003964//RNA-directed DNA polymerase activity;GO:0004523//RNA-DNA hybrid ribonuclease activity	GO:0000373//Group II intron splicing
MSTRG.17247	0.42115	-0.73162	-0.959927	1.08306	0.608491	--	--	XP_053633533.1 taxid=27406 protein elav-like [Cherax quadricarinatus]	-	-	-	-
[truncated: 838 more rows]

## Sheet: Table S5
Table S5. Complete gene list of Cluster 10 demonstrating the uniquely upregulated transcriptomic response in intersex individuals compared to normal males.
[truncated: 907 more rows]

[truncated: 1 more sheets: Table S6]
